# Supplementary material for: Neighborhood-based inference and restricted Boltzmann machine for small molecule-miRNA associations prediction
Source: PeerJ. 2023 Aug 24;11:e15889. doi: 10.7717/peerj.15889 (PMC10460564; doi:10.7717/peerj.15889)
Supplement: Supplemental Information 1 [file peerj-11-15889-s001.zip]

Archive with 369 entries (345 files):
- Supplementary material/
- Supplementary material/Code/
- Supplementary material/Code/Dataset1/
- Supplementary material/Code/Dataset1/831_541_five_fold/
- Supplementary material/Code/Dataset1/831_541_five_fold/代码/
- Supplementary material/Code/Dataset1/831_541_five_fold/代码/adj.txt
- Supplementary material/Code/Dataset1/831_541_five_fold/代码/array.xlsx
- Supplementary material/Code/Dataset1/831_541_five_fold/代码/conputing_ensemble_ranking.m
- Supplementary material/Code/Dataset1/831_541_five_fold/代码/dbnFit.m
- Supplementary material/Code/Dataset1/831_541_five_fold/代码/dbnPredict.m
- Supplementary material/Code/Dataset1/831_541_five_fold/代码/drug_virus_weight_matrix.m
- Supplementary material/Code/Dataset1/831_541_five_fold/代码/ensemble_average.m
- Supplementary material/Code/Dataset1/831_541_five_fold/代码/ensemble_test_20run.m
- Supplementary material/Code/Dataset1/831_541_five_fold/代码/five_fold.m
- Supplementary material/Code/Dataset1/831_541_five_fold/代码/integrated_neighbor_model_drug.m
- Supplementary material/Code/Dataset1/831_541_five_fold/代码/integrated_neighbor_model_virus.m
- Supplementary material/Code/Dataset1/831_541_five_fold/代码/integration_drug_virus_similarity.m
- Supplementary material/Code/Dataset1/831_541_five_fold/代码/interaction.xlsx
- Supplementary material/Code/Dataset1/831_541_five_fold/代码/interweave.m
- Supplementary material/Code/Dataset1/831_541_five_fold/代码/introduction.txt
- Supplementary material/Code/Dataset1/831_541_five_fold/代码/logistic.m
- Supplementary material/Code/Dataset1/831_541_five_fold/代码/miRNA similarity maritx.xlsx
- Supplementary material/Code/Dataset1/831_541_five_fold/代码/nunique.m
- Supplementary material/Code/Dataset1/831_541_five_fold/代码/prepareArgs.m
- Supplementary material/Code/Dataset1/831_541_five_fold/代码/process_options.m
- Supplementary material/Code/Dataset1/831_541_five_fold/代码/rbmBB.m
- Supplementary material/Code/Dataset1/831_541_five_fold/代码/rbmFit.m
- Supplementary material/Code/Dataset1/831_541_five_fold/代码/rbmHtoV.m
- Supplementary material/Code/Dataset1/831_541_five_fold/代码/rbmPredict.m
- Supplementary material/Code/Dataset1/831_541_five_fold/代码/rbmVtoH.m
- Supplementary material/Code/Dataset1/831_541_five_fold/代码/RBM_model.m
- Supplementary material/Code/Dataset1/831_541_five_fold/代码/similarity_drug.m
- Supplementary material/Code/Dataset1/831_541_five_fold/代码/similarity_virus.m
- Supplementary material/Code/Dataset1/831_541_five_fold/代码/SM similarity matrix.xlsx
- Supplementary material/Code/Dataset1/831_541_five_fold/代码/softmaxPmtk.m
- Supplementary material/Code/Dataset1/831_541_five_fold/代码/softmax_sample.m
- Supplementary material/Code/Dataset1/831_541_five_fold/代码/test.m
- Supplementary material/Code/Dataset1/831_541_five_fold/代码/visualize.m
- Supplementary material/Code/Dataset1/831_541_five_fold/结果/
- Supplementary material/Code/Dataset1/831_541_five_fold/结果/five_fold_ensemble1.xlsx
- Supplementary material/Code/Dataset1/831_541_five_fold/结果/five_fold_ensemble2.xlsx
- Supplementary material/Code/Dataset1/831_541_five_fold/结果/five_fold_ensemble3.xlsx
- Supplementary material/Code/Dataset1/831_541_five_fold/结果/five_fold_ensemble4.xlsx
- Supplementary material/Code/Dataset1/831_541_five_fold/结果/five_fold_ensemble5.xlsx
- Supplementary material/Code/Dataset1/831_541_five_fold/结果/five_fold_ensemble6.xlsx
- Supplementary material/Code/Dataset1/831_541_five_fold/结果/five_fold_ensemble7.xlsx
- Supplementary material/Code/Dataset1/831_541_five_fold/结果/five_fold_ensemble8.xlsx
- Supplementary material/Code/Dataset1/831_541_five_fold/结果/five_fold_ensemble9.xlsx
- Supplementary material/Code/Dataset1/831_541_five_fold/结果/five_fold_INBM.xlsx
- Supplementary material/Code/Dataset1/831_541_five_fold/结果/five_fold_RBM.xlsx
- Supplementary material/Code/Dataset1/831_541_LOOCV/
- Supplementary material/Code/Dataset1/831_541_LOOCV/代码/
- Supplementary material/Code/Dataset1/831_541_LOOCV/代码/adj.txt
- Supplementary material/Code/Dataset1/831_541_LOOCV/代码/computing_ensemble_global_ranking.m
- Supplementary material/Code/Dataset1/831_541_LOOCV/代码/computing_ensemble_local_ranking.m
- Supplementary material/Code/Dataset1/831_541_LOOCV/代码/computing_ensemble_local_ranking_miRNA_fixed.m
- Supplementary material/Code/Dataset1/831_541_LOOCV/代码/dbnFit.m
- Supplementary material/Code/Dataset1/831_541_LOOCV/代码/dbnPredict.m
- Supplementary material/Code/Dataset1/831_541_LOOCV/代码/drug_virus_weight_matrix.m
- Supplementary material/Code/Dataset1/831_541_LOOCV/代码/ensemble_average.m
- Supplementary material/Code/Dataset1/831_541_LOOCV/代码/ensemble_test_20run.m
- Supplementary material/Code/Dataset1/831_541_LOOCV/代码/integrated_neighbor_model_drug.m
- Supplementary material/Code/Dataset1/831_541_LOOCV/代码/integrated_neighbor_model_virus.m
- Supplementary material/Code/Dataset1/831_541_LOOCV/代码/integration_drug_virus_similarity.m
- Supplementary material/Code/Dataset1/831_541_LOOCV/代码/interaction_dataset.mat
- Supplementary material/Code/Dataset1/831_541_LOOCV/代码/interweave.m
- Supplementary material/Code/Dataset1/831_541_LOOCV/代码/introduction.txt
- Supplementary material/Code/Dataset1/831_541_LOOCV/代码/logistic.m
- Supplementary material/Code/Dataset1/831_541_LOOCV/代码/loocv.m
- Supplementary material/Code/Dataset1/831_541_LOOCV/代码/miRNA smility maritx.xlsx
- Supplementary material/Code/Dataset1/831_541_LOOCV/代码/nunique.m
- Supplementary material/Code/Dataset1/831_541_LOOCV/代码/prepareArgs.m
- Supplementary material/Code/Dataset1/831_541_LOOCV/代码/process_options.m
- Supplementary material/Code/Dataset1/831_541_LOOCV/代码/rbmBB.m
- Supplementary material/Code/Dataset1/831_541_LOOCV/代码/rbmFit.m
- Supplementary material/Code/Dataset1/831_541_LOOCV/代码/rbmHtoV.m
- Supplementary material/Code/Dataset1/831_541_LOOCV/代码/rbmPredict.m
- Supplementary material/Code/Dataset1/831_541_LOOCV/代码/rbmVtoH.m
- Supplementary material/Code/Dataset1/831_541_LOOCV/代码/RBM_model.m
- Supplementary material/Code/Dataset1/831_541_LOOCV/代码/similarity_drug.m
- Supplementary material/Code/Dataset1/831_541_LOOCV/代码/similarity_virus.m
- Supplementary material/Code/Dataset1/831_541_LOOCV/代码/SM similarity matrix.xlsx
- Supplementary material/Code/Dataset1/831_541_LOOCV/代码/softmaxPmtk.m
- Supplementary material/Code/Dataset1/831_541_LOOCV/代码/softmax_sample.m
- Supplementary material/Code/Dataset1/831_541_LOOCV/代码/test.m
- Supplementary material/Code/Dataset1/831_541_LOOCV/代码/visualize.m
- Supplementary material/Code/Dataset1/831_541_LOOCV/结果/
- Supplementary material/Code/Dataset1/831_541_LOOCV/结果/global/
- Supplementary material/Code/Dataset1/831_541_LOOCV/结果/global/D__tools_matlab 2020b_SM-miRNA_code_831_541_LOOCV_global_ensemble1.csv
- Supplementary material/Code/Dataset1/831_541_LOOCV/结果/global/D__tools_matlab 2020b_SM-miRNA_code_831_541_LOOCV_global_ensemble2.csv
- Supplementary material/Code/Dataset1/831_541_LOOCV/结果/global/D__tools_matlab 2020b_SM-miRNA_code_831_541_LOOCV_global_ensemble3.csv
- Supplementary material/Code/Dataset1/831_541_LOOCV/结果/global/D__tools_matlab 2020b_SM-miRNA_code_831_541_LOOCV_global_ensemble4.csv
- Supplementary material/Code/Dataset1/831_541_LOOCV/结果/global/D__tools_matlab 2020b_SM-miRNA_code_831_541_LOOCV_global_ensemble5.csv
- Supplementary material/Code/Dataset1/831_541_LOOCV/结果/global/D__tools_matlab 2020b_SM-miRNA_code_831_541_LOOCV_global_ensemble6.csv
- Supplementary material/Code/Dataset1/831_541_LOOCV/结果/global/D__tools_matlab 2020b_SM-miRNA_code_831_541_LOOCV_global_ensemble7.csv
- Supplementary material/Code/Dataset1/831_541_LOOCV/结果/global/D__tools_matlab 2020b_SM-miRNA_code_831_541_LOOCV_global_ensemble8.csv
- Supplementary material/Code/Dataset1/831_541_LOOCV/结果/global/D__tools_matlab 2020b_SM-miRNA_code_831_541_LOOCV_global_ensemble9.csv
- Supplementary material/Code/Dataset1/831_541_LOOCV/结果/global/D__tools_matlab 2020b_SM-miRNA_code_831_541_LOOCV_global_INBM.csv
- Supplementary material/Code/Dataset1/831_541_LOOCV/结果/global/D__tools_matlab 2020b_SM-miRNA_code_831_541_LOOCV_global_RBM.csv
- Supplementary material/Code/Dataset1/831_541_LOOCV/结果/global/global_ensemble1.xlsx
- Supplementary material/Code/Dataset1/831_541_LOOCV/结果/global/global_ensemble2.xlsx
- Supplementary material/Code/Dataset1/831_541_LOOCV/结果/global/global_ensemble3.xlsx
- Supplementary material/Code/Dataset1/831_541_LOOCV/结果/global/global_ensemble4.xlsx
- Supplementary material/Code/Dataset1/831_541_LOOCV/结果/global/global_ensemble5.xlsx
- Supplementary material/Code/Dataset1/831_541_LOOCV/结果/global/global_ensemble6.xlsx
- Supplementary material/Code/Dataset1/831_541_LOOCV/结果/global/global_ensemble7.xlsx
- Supplementary material/Code/Dataset1/831_541_LOOCV/结果/global/global_ensemble8.xlsx
- Supplementary material/Code/Dataset1/831_541_LOOCV/结果/global/global_ensemble9.xlsx
- Supplementary material/Code/Dataset1/831_541_LOOCV/结果/global/global_INBM.xlsx
- Supplementary material/Code/Dataset1/831_541_LOOCV/结果/global/global_RBM.xlsx
- Supplementary material/Code/Dataset1/831_541_LOOCV/结果/miRNA_fixed_local_LOOCV/
- Supplementary material/Code/Dataset1/831_541_LOOCV/结果/miRNA_fixed_local_LOOCV/D__tools_matlab 2020b_SM-miRNA_code_831_541_LOOCV_local_ensemble1_miRNA_fixed.csv
- Supplementary material/Code/Dataset1/831_541_LOOCV/结果/miRNA_fixed_local_LOOCV/D__tools_matlab 2020b_SM-miRNA_code_831_541_LOOCV_local_ensemble2_miRNA_fixed.csv
- Supplementary material/Code/Dataset1/831_541_LOOCV/结果/miRNA_fixed_local_LOOCV/D__tools_matlab 2020b_SM-miRNA_code_831_541_LOOCV_local_ensemble3_miRNA_fixed.csv
- Supplementary material/Code/Dataset1/831_541_LOOCV/结果/miRNA_fixed_local_LOOCV/D__tools_matlab 2020b_SM-miRNA_code_831_541_LOOCV_local_ensemble4_miRNA_fixed.csv
- Supplementary material/Code/Dataset1/831_541_LOOCV/结果/miRNA_fixed_local_LOOCV/D__tools_matlab 2020b_SM-miRNA_code_831_541_LOOCV_local_ensemble5_miRNA_fixed.csv
- Supplementary material/Code/Dataset1/831_541_LOOCV/结果/miRNA_fixed_local_LOOCV/D__tools_matlab 2020b_SM-miRNA_code_831_541_LOOCV_local_ensemble6_miRNA_fixed.csv
- Supplementary material/Code/Dataset1/831_541_LOOCV/结果/miRNA_fixed_local_LOOCV/D__tools_matlab 2020b_SM-miRNA_code_831_541_LOOCV_local_ensemble7_miRNA_fixed.csv
- Supplementary material/Code/Dataset1/831_541_LOOCV/结果/miRNA_fixed_local_LOOCV/D__tools_matlab 2020b_SM-miRNA_code_831_541_LOOCV_local_ensemble8_miRNA_fixed.csv
- Supplementary material/Code/Dataset1/831_541_LOOCV/结果/miRNA_fixed_local_LOOCV/D__tools_matlab 2020b_SM-miRNA_code_831_541_LOOCV_local_ensemble9_miRNA_fixed.csv
- Supplementary material/Code/Dataset1/831_541_LOOCV/结果/miRNA_fixed_local_LOOCV/D__tools_matlab 2020b_SM-miRNA_code_831_541_LOOCV_local_INBM_miRNA_fixed.csv
- Supplementary material/Code/Dataset1/831_541_LOOCV/结果/miRNA_fixed_local_LOOCV/D__tools_matlab 2020b_SM-miRNA_code_831_541_LOOCV_local_RBM_miRNA_fixed.csv
- Supplementary material/Code/Dataset1/831_541_LOOCV/结果/miRNA_fixed_local_LOOCV/local_ensemble1_miRNA_fixed.xlsx
- Supplementary material/Code/Dataset1/831_541_LOOCV/结果/miRNA_fixed_local_LOOCV/local_ensemble2_miRNA_fixed.xlsx
- Supplementary material/Code/Dataset1/831_541_LOOCV/结果/miRNA_fixed_local_LOOCV/local_ensemble3_miRNA_fixed.xlsx
- Supplementary material/Code/Dataset1/831_541_LOOCV/结果/miRNA_fixed_local_LOOCV/local_ensemble4_miRNA_fixed.xlsx
- Supplementary material/Code/Dataset1/831_541_LOOCV/结果/miRNA_fixed_local_LOOCV/local_ensemble5_miRNA_fixed.xlsx
- Supplementary material/Code/Dataset1/831_541_LOOCV/结果/miRNA_fixed_local_LOOCV/local_ensemble6_miRNA_fixed.xlsx
- Supplementary material/Code/Dataset1/831_541_LOOCV/结果/miRNA_fixed_local_LOOCV/local_ensemble7_miRNA_fixed.xlsx
- Supplementary material/Code/Dataset1/831_541_LOOCV/结果/miRNA_fixed_local_LOOCV/local_ensemble8_miRNA_fixed.xlsx
- Supplementary material/Code/Dataset1/831_541_LOOCV/结果/miRNA_fixed_local_LOOCV/local_ensemble9_miRNA_fixed.xlsx
- Supplementary material/Code/Dataset1/831_541_LOOCV/结果/miRNA_fixed_local_LOOCV/local_INBM_miRNA_fixed.xlsx
- Supplementary material/Code/Dataset1/831_541_LOOCV/结果/miRNA_fixed_local_LOOCV/local_RBM_miRNA_fixed.xlsx
- Supplementary material/Code/Dataset1/831_541_LOOCV/结果/SM_fixed_local_LOOCV/
- Supplementary material/Code/Dataset1/831_541_LOOCV/结果/SM_fixed_local_LOOCV/D__tools_matlab 2020b_SM-miRNA_code_831_541_LOOCV_local_ensemble1_SM_fixed.csv
- Supplementary material/Code/Dataset1/831_541_LOOCV/结果/SM_fixed_local_LOOCV/D__tools_matlab 2020b_SM-miRNA_code_831_541_LOOCV_local_ensemble2_SM_fixed.csv
- Supplementary material/Code/Dataset1/831_541_LOOCV/结果/SM_fixed_local_LOOCV/D__tools_matlab 2020b_SM-miRNA_code_831_541_LOOCV_local_ensemble3_SM_fixed.csv
- Supplementary material/Code/Dataset1/831_541_LOOCV/结果/SM_fixed_local_LOOCV/D__tools_matlab 2020b_SM-miRNA_code_831_541_LOOCV_local_ensemble4_SM_fixed.csv
- Supplementary material/Code/Dataset1/831_541_LOOCV/结果/SM_fixed_local_LOOCV/D__tools_matlab 2020b_SM-miRNA_code_831_541_LOOCV_local_ensemble5_SM_fixed.csv
- Supplementary material/Code/Dataset1/831_541_LOOCV/结果/SM_fixed_local_LOOCV/D__tools_matlab 2020b_SM-miRNA_code_831_541_LOOCV_local_ensemble6_SM_fixed.csv
- Supplementary material/Code/Dataset1/831_541_LOOCV/结果/SM_fixed_local_LOOCV/D__tools_matlab 2020b_SM-miRNA_code_831_541_LOOCV_local_ensemble7_SM_fixed.csv
- Supplementary material/Code/Dataset1/831_541_LOOCV/结果/SM_fixed_local_LOOCV/D__tools_matlab 2020b_SM-miRNA_code_831_541_LOOCV_local_ensemble8_SM_fixed.csv
- Supplementary material/Code/Dataset1/831_541_LOOCV/结果/SM_fixed_local_LOOCV/D__tools_matlab 2020b_SM-miRNA_code_831_541_LOOCV_local_ensemble9_SM_fixed.csv
- Supplementary material/Code/Dataset1/831_541_LOOCV/结果/SM_fixed_local_LOOCV/D__tools_matlab 2020b_SM-miRNA_code_831_541_LOOCV_local_INBM_SM_fixed.csv
- Supplementary material/Code/Dataset1/831_541_LOOCV/结果/SM_fixed_local_LOOCV/D__tools_matlab 2020b_SM-miRNA_code_831_541_LOOCV_local_RBM_SM_fixed.csv
- Supplementary material/Code/Dataset1/831_541_LOOCV/结果/SM_fixed_local_LOOCV/local_ensemble1_SM_fixed.xlsx
- Supplementary material/Code/Dataset1/831_541_LOOCV/结果/SM_fixed_local_LOOCV/local_ensemble2_SM_fixed.xlsx
- Supplementary material/Code/Dataset1/831_541_LOOCV/结果/SM_fixed_local_LOOCV/local_ensemble3_SM_fixed.xlsx
- Supplementary material/Code/Dataset1/831_541_LOOCV/结果/SM_fixed_local_LOOCV/local_ensemble4_SM_fixed.xlsx
- Supplementary material/Code/Dataset1/831_541_LOOCV/结果/SM_fixed_local_LOOCV/local_ensemble5_SM_fixed.xlsx
- Supplementary material/Code/Dataset1/831_541_LOOCV/结果/SM_fixed_local_LOOCV/local_ensemble6_SM_fixed.xlsx
- Supplementary material/Code/Dataset1/831_541_LOOCV/结果/SM_fixed_local_LOOCV/local_ensemble7_SM_fixed.xlsx
- Supplementary material/Code/Dataset1/831_541_LOOCV/结果/SM_fixed_local_LOOCV/local_ensemble8_SM_fixed.xlsx
- Supplementary material/Code/Dataset1/831_541_LOOCV/结果/SM_fixed_local_LOOCV/local_ensemble9_SM_fixed.xlsx
- Supplementary material/Code/Dataset1/831_541_LOOCV/结果/SM_fixed_local_LOOCV/local_INBM_SM_fixed.xlsx
- Supplementary material/Code/Dataset1/831_541_LOOCV/结果/SM_fixed_local_LOOCV/local_RBM_SM_fixed.xlsx
- Supplementary material/Code/Dataset2/
- Supplementary material/Code/Dataset2/39_286_five_fold/
- Supplementary material/Code/Dataset2/39_286_five_fold/five_fold_ensemble1.xlsx
- Supplementary material/Code/Dataset2/39_286_five_fold/five_fold_ensemble2.xlsx
- Supplementary material/Code/Dataset2/39_286_five_fold/five_fold_ensemble3.xlsx
- Supplementary material/Code/Dataset2/39_286_five_fold/five_fold_ensemble4.xlsx
- Supplementary material/Code/Dataset2/39_286_five_fold/five_fold_ensemble5.xlsx
- Supplementary material/Code/Dataset2/39_286_five_fold/five_fold_ensemble6.xlsx
- Supplementary material/Code/Dataset2/39_286_five_fold/five_fold_ensemble7.xlsx
- Supplementary material/Code/Dataset2/39_286_five_fold/five_fold_ensemble8.xlsx
- Supplementary material/Code/Dataset2/39_286_five_fold/five_fold_ensemble9.xlsx
- Supplementary material/Code/Dataset2/39_286_five_fold/five_fold_INBM.xlsx
- Supplementary material/Code/Dataset2/39_286_five_fold/five_fold_RBM.xlsx
- Supplementary material/Code/Dataset2/39_286_five_fold/代码/
- Supplementary material/Code/Dataset2/39_286_five_fold/代码/adj.txt
- Supplementary material/Code/Dataset2/39_286_five_fold/代码/array.xlsx
- Supplementary material/Code/Dataset2/39_286_five_fold/代码/conputing_ensemble_ranking.m
- Supplementary material/Code/Dataset2/39_286_five_fold/代码/dbnFit.m
- Supplementary material/Code/Dataset2/39_286_five_fold/代码/dbnPredict.m
- Supplementary material/Code/Dataset2/39_286_five_fold/代码/drug_virus_weight_matrix.m
- Supplementary material/Code/Dataset2/39_286_five_fold/代码/ensemble_average.m
- Supplementary material/Code/Dataset2/39_286_five_fold/代码/ensemble_test_20run.m
- Supplementary material/Code/Dataset2/39_286_five_fold/代码/five_fold.m
- Supplementary material/Code/Dataset2/39_286_five_fold/代码/integrated_neighbor_model_drug.m
- Supplementary material/Code/Dataset2/39_286_five_fold/代码/integrated_neighbor_model_virus.m
- Supplementary material/Code/Dataset2/39_286_five_fold/代码/integration_drug_virus_similarity.m
- Supplementary material/Code/Dataset2/39_286_five_fold/代码/interaction.xlsx
- Supplementary material/Code/Dataset2/39_286_five_fold/代码/interweave.m
- Supplementary material/Code/Dataset2/39_286_five_fold/代码/logistic.m
- Supplementary material/Code/Dataset2/39_286_five_fold/代码/miRNA similarity matrix.xlsx
- Supplementary material/Code/Dataset2/39_286_five_fold/代码/nunique.m
- Supplementary material/Code/Dataset2/39_286_five_fold/代码/prepareArgs.m
- Supplementary material/Code/Dataset2/39_286_five_fold/代码/process_options.m
- Supplementary material/Code/Dataset2/39_286_five_fold/代码/rbmBB.m
- Supplementary material/Code/Dataset2/39_286_five_fold/代码/rbmFit.m
- Supplementary material/Code/Dataset2/39_286_five_fold/代码/rbmHtoV.m
- Supplementary material/Code/Dataset2/39_286_five_fold/代码/rbmPredict.m
- Supplementary material/Code/Dataset2/39_286_five_fold/代码/rbmVtoH.m
- Supplementary material/Code/Dataset2/39_286_five_fold/代码/RBM_model.m
- Supplementary material/Code/Dataset2/39_286_five_fold/代码/similarity_drug.m
- Supplementary material/Code/Dataset2/39_286_five_fold/代码/similarity_virus.m
- Supplementary material/Code/Dataset2/39_286_five_fold/代码/SM similarity matrix.xlsx
- Supplementary material/Code/Dataset2/39_286_five_fold/代码/softmaxPmtk.m
- Supplementary material/Code/Dataset2/39_286_five_fold/代码/softmax_sample.m
- Supplementary material/Code/Dataset2/39_286_five_fold/代码/test.m
- Supplementary material/Code/Dataset2/39_286_five_fold/代码/visualize.m
- Supplementary material/Code/Dataset2/39_286_five_fold/代码/说明.txt
- Supplementary material/Code/Dataset2/39_286_five_fold/结果/
- Supplementary material/Code/Dataset2/39_286_five_fold/结果/five_fold_ensemble1.xlsx
- Supplementary material/Code/Dataset2/39_286_five_fold/结果/five_fold_ensemble2.xlsx
- Supplementary material/Code/Dataset2/39_286_five_fold/结果/five_fold_ensemble3.xlsx
- Supplementary material/Code/Dataset2/39_286_five_fold/结果/five_fold_ensemble4.xlsx
- Supplementary material/Code/Dataset2/39_286_five_fold/结果/five_fold_ensemble5.xlsx
- Supplementary material/Code/Dataset2/39_286_five_fold/结果/five_fold_ensemble6.xlsx
- Supplementary material/Code/Dataset2/39_286_five_fold/结果/five_fold_ensemble7.xlsx
- Supplementary material/Code/Dataset2/39_286_five_fold/结果/five_fold_ensemble8.xlsx
- Supplementary material/Code/Dataset2/39_286_five_fold/结果/five_fold_ensemble9.xlsx
- Supplementary material/Code/Dataset2/39_286_five_fold/结果/five_fold_INBM.xlsx
- Supplementary material/Code/Dataset2/39_286_five_fold/结果/five_fold_RBM.xlsx
- Supplementary material/Code/Dataset2/39_286_five_fold/结果备份/
- Supplementary material/Code/Dataset2/39_286_five_fold/结果备份/five_fold_ensemble1.xlsx
- Supplementary material/Code/Dataset2/39_286_five_fold/结果备份/five_fold_ensemble2.xlsx
- Supplementary material/Code/Dataset2/39_286_five_fold/结果备份/five_fold_ensemble3.xlsx
- Supplementary material/Code/Dataset2/39_286_five_fold/结果备份/five_fold_ensemble4.xlsx
- Supplementary material/Code/Dataset2/39_286_five_fold/结果备份/five_fold_ensemble5.xlsx
- Supplementary material/Code/Dataset2/39_286_five_fold/结果备份/five_fold_ensemble6.xlsx
- Supplementary material/Code/Dataset2/39_286_five_fold/结果备份/five_fold_ensemble7.xlsx
- Supplementary material/Code/Dataset2/39_286_five_fold/结果备份/five_fold_ensemble8.xlsx
- Supplementary material/Code/Dataset2/39_286_five_fold/结果备份/five_fold_ensemble9.xlsx
- Supplementary material/Code/Dataset2/39_286_five_fold/结果备份/five_fold_INBM.xlsx
- Supplementary material/Code/Dataset2/39_286_five_fold/结果备份/five_fold_RBM.xlsx
- Supplementary material/Code/Dataset2/39_286_LOOCV/
- Supplementary material/Code/Dataset2/39_286_LOOCV/global_ensemble1.xlsx
- Supplementary material/Code/Dataset2/39_286_LOOCV/global_ensemble2.xlsx
- Supplementary material/Code/Dataset2/39_286_LOOCV/global_ensemble3.xlsx
- Supplementary material/Code/Dataset2/39_286_LOOCV/global_ensemble4.xlsx
- Supplementary material/Code/Dataset2/39_286_LOOCV/global_ensemble5.xlsx
- Supplementary material/Code/Dataset2/39_286_LOOCV/global_ensemble6.xlsx
- Supplementary material/Code/Dataset2/39_286_LOOCV/global_ensemble7.xlsx
- Supplementary material/Code/Dataset2/39_286_LOOCV/global_ensemble8.xlsx
- Supplementary material/Code/Dataset2/39_286_LOOCV/global_ensemble9.xlsx
- Supplementary material/Code/Dataset2/39_286_LOOCV/global_INBM.xlsx
- Supplementary material/Code/Dataset2/39_286_LOOCV/global_RBM.xlsx
- Supplementary material/Code/Dataset2/39_286_LOOCV/interaction.xlsx
- Supplementary material/Code/Dataset2/39_286_LOOCV/local_ensemble1_miRNA_fixed.xlsx
- Supplementary material/Code/Dataset2/39_286_LOOCV/local_ensemble1_SM_fixed.xlsx
- Supplementary material/Code/Dataset2/39_286_LOOCV/local_ensemble2_miRNA_fixed.xlsx
- Supplementary material/Code/Dataset2/39_286_LOOCV/local_ensemble2_SM_fixed.xlsx
- Supplementary material/Code/Dataset2/39_286_LOOCV/local_ensemble3_miRNA_fixed.xlsx
- Supplementary material/Code/Dataset2/39_286_LOOCV/local_ensemble3_SM_fixed.xlsx
- Supplementary material/Code/Dataset2/39_286_LOOCV/local_ensemble4_miRNA_fixed.xlsx
- Supplementary material/Code/Dataset2/39_286_LOOCV/local_ensemble4_SM_fixed.xlsx
- Supplementary material/Code/Dataset2/39_286_LOOCV/local_ensemble5_miRNA_fixed.xlsx
- Supplementary material/Code/Dataset2/39_286_LOOCV/local_ensemble5_SM_fixed.xlsx
- Supplementary material/Code/Dataset2/39_286_LOOCV/local_ensemble6_miRNA_fixed.xlsx
- Supplementary material/Code/Dataset2/39_286_LOOCV/local_ensemble6_SM_fixed.xlsx
- Supplementary material/Code/Dataset2/39_286_LOOCV/local_ensemble7_miRNA_fixed.xlsx
- Supplementary material/Code/Dataset2/39_286_LOOCV/local_ensemble7_SM_fixed.xlsx
- Supplementary material/Code/Dataset2/39_286_LOOCV/local_ensemble8_miRNA_fixed.xlsx
- Supplementary material/Code/Dataset2/39_286_LOOCV/local_ensemble8_SM_fixed.xlsx
- Supplementary material/Code/Dataset2/39_286_LOOCV/local_ensemble9_miRNA_fixed.xlsx
- Supplementary material/Code/Dataset2/39_286_LOOCV/local_ensemble9_SM_fixed.xlsx
- Supplementary material/Code/Dataset2/39_286_LOOCV/local_INBM_miRNA_fixed.xlsx
- Supplementary material/Code/Dataset2/39_286_LOOCV/local_INBM_SM_fixed.xlsx
- Supplementary material/Code/Dataset2/39_286_LOOCV/local_RBM_miRNA_fixed.xlsx
- Supplementary material/Code/Dataset2/39_286_LOOCV/local_RBM_SM_fixed.xlsx
- Supplementary material/Code/Dataset2/39_286_LOOCV/代码/
- Supplementary material/Code/Dataset2/39_286_LOOCV/代码/adj.txt
- Supplementary material/Code/Dataset2/39_286_LOOCV/代码/computing_ensemble_global_ranking.m
- Supplementary material/Code/Dataset2/39_286_LOOCV/代码/computing_ensemble_local_ranking.m
- Supplementary material/Code/Dataset2/39_286_LOOCV/代码/computing_ensemble_local_ranking_miRNA_fixed.m
- Supplementary material/Code/Dataset2/39_286_LOOCV/代码/dbnFit.m
- Supplementary material/Code/Dataset2/39_286_LOOCV/代码/dbnPredict.m
- Supplementary material/Code/Dataset2/39_286_LOOCV/代码/drug_virus_weight_matrix.m
- Supplementary material/Code/Dataset2/39_286_LOOCV/代码/ensemble_average.m
- Supplementary material/Code/Dataset2/39_286_LOOCV/代码/ensemble_test_20run.m
- Supplementary material/Code/Dataset2/39_286_LOOCV/代码/integrated_neighbor_model_drug.m
- Supplementary material/Code/Dataset2/39_286_LOOCV/代码/integrated_neighbor_model_virus.m
- Supplementary material/Code/Dataset2/39_286_LOOCV/代码/integration_drug_virus_similarity.m
- Supplementary material/Code/Dataset2/39_286_LOOCV/代码/interaction.xlsx
- Supplementary material/Code/Dataset2/39_286_LOOCV/代码/interaction_dataset.mat
- Supplementary material/Code/Dataset2/39_286_LOOCV/代码/interweave.m
- Supplementary material/Code/Dataset2/39_286_LOOCV/代码/logistic.m
- Supplementary material/Code/Dataset2/39_286_LOOCV/代码/loocv.m
- Supplementary material/Code/Dataset2/39_286_LOOCV/代码/miRNA similarity matrix.xlsx
- Supplementary material/Code/Dataset2/39_286_LOOCV/代码/nunique.m
- Supplementary material/Code/Dataset2/39_286_LOOCV/代码/prepareArgs.m
- Supplementary material/Code/Dataset2/39_286_LOOCV/代码/process_options.m
- Supplementary material/Code/Dataset2/39_286_LOOCV/代码/rbmBB.m
- Supplementary material/Code/Dataset2/39_286_LOOCV/代码/rbmFit.m
- Supplementary material/Code/Dataset2/39_286_LOOCV/代码/rbmHtoV.m
- Supplementary material/Code/Dataset2/39_286_LOOCV/代码/rbmPredict.m
- Supplementary material/Code/Dataset2/39_286_LOOCV/代码/rbmVtoH.m
- Supplementary material/Code/Dataset2/39_286_LOOCV/代码/RBM_model.m
- Supplementary material/Code/Dataset2/39_286_LOOCV/代码/similarity_drug.m
- Supplementary material/Code/Dataset2/39_286_LOOCV/代码/similarity_virus.m
- Supplementary material/Code/Dataset2/39_286_LOOCV/代码/SM similarity matrix.xlsx
- Supplementary material/Code/Dataset2/39_286_LOOCV/代码/softmaxPmtk.m
- Supplementary material/Code/Dataset2/39_286_LOOCV/代码/softmax_sample.m
- Supplementary material/Code/Dataset2/39_286_LOOCV/代码/test.m
- Supplementary material/Code/Dataset2/39_286_LOOCV/代码/visualize.m
- Supplementary material/Code/Dataset2/39_286_LOOCV/代码/说明.txt
- Supplementary material/Code/Dataset2/39_286_LOOCV/备份/
- Supplementary material/Code/Dataset2/39_286_LOOCV/备份/global_ensemble1.xlsx
[truncated: 69 more entries]
