# Supplementary material for: Neighborhood-based inference and restricted Boltzmann machine for small molecule-miRNA associations prediction
Source: PeerJ. 2023 Aug 24;11:e15889. doi: 10.7717/peerj.15889 (PMC10460564; doi:10.7717/peerj.15889)
Supplement: Supplemental Information 1 [file peerj-11-15889-s001.zip › Supplementary material/Code/Dataset1/831_541_five_fold/代码/adj.txt]

76	178
112	41
112	42
112	43
112	135
112	263
126	263
127	52
127	140
127	187
127	241
127	291
139	1
139	2
139	3
139	4
139	10
139	14
139	15
139	30
139	41
139	42
139	43
139	52
139	53
139	54
139	55
139	67
139	68
139	108
139	112
139	115
139	126
139	132
139	133
139	135
139	136
139	137
139	138
139	139
139	152
139	157
139	158
139	169
139	170
139	171
139	182
139	187
139	191
139	207
139	211
139	212
139	223
139	224
139	225
139	235
139	240
139	241
139	502
139	503
139	504
139	537
139	539
162	1
162	2
162	3
162	6
162	7
162	8
162	9
162	18
162	19
162	21
162	32
162	46
162	52
162	66
162	67
162	68
162	71
162	95
162	98
162	99
162	103
162	110
162	118
162	122
162	123
162	125
162	126
162	131
162	132
162	133
162	134
162	135
162	142
162	146
162	150
162	154
162	155
162	165
162	169
162	170
162	172
162	175
162	177
162	178
162	180
162	187
162	188
162	203
162	205
162	207
162	208
162	209
162	210
162	213
162	214
162	215
162	218
162	234
162	235
162	240
162	241
162	250
162	253
162	254
162	255
162	256
162	276
162	284
162	292
162	312
162	330
162	333
162	336
162	352
162	390
162	431
162	439
162	440
162	467
162	483
162	500
162	502
162	503
162	504
162	509
162	512
162	522
162	523
162	526
163	41
163	42
163	43
163	215
241	1
241	2
241	3
241	4
241	5
241	14
241	15
241	156
241	177
241	178
241	211
241	212
242	41
242	42
242	43
242	135
263	260
341	278
351	4
351	18
351	33
351	41
351	42
351	43
351	55
351	58
351	73
351	95
351	101
351	109
351	130
351	134
351	142
351	144
351	150
351	158
351	165
351	177
351	183
351	201
351	222
351	237
351	240
351	270
351	274
351	277
351	294
351	295
351	300
351	302
351	303
351	304
351	306
351	314
351	319
351	325
351	326
351	338
351	353
351	374
351	375
351	412
351	421
351	439
351	450
351	451
351	475
351	491
351	496
351	508
351	510
351	514
351	519
351	520
351	521
351	522
351	523
351	537
351	540
399	120
399	214
399	215
399	260
399	328
405	1
405	2
405	3
405	4
405	5
405	6
405	7
405	8
405	9
405	10
405	11
405	12
405	16
405	20
405	22
405	41
405	42
405	43
405	55
405	67
405	68
405	112
405	115
405	131
405	134
405	155
405	176
405	177
405	178
405	180
405	187
405	189
405	194
405	207
405	208
405	214
405	215
405	230
405	236
405	237
405	238
405	270
405	279
405	306
405	313
405	357
405	383
405	384
405	385
405	396
405	404
405	408
405	412
405	431
405	483
405	519
405	520
405	521
405	538
408	32
408	150
408	207
408	209
408	260
408	331
408	351
408	352
408	489
408	517
429	25
429	101
429	102
429	155
429	218
429	431
429	475
472	53
472	54
472	114
472	134
472	135
472	172
472	173
472	175
472	180
483	110
483	124
483	157
483	159
483	160
483	187
483	201
483	202
483	218
483	223
483	224
483	249
483	293
483	345
483	349
483	476
483	483
521	183
521	376
521	377
521	425
521	426
521	500
525	112
525	141
525	232
525	366
525	367
525	428
525	458
525	483
527	7
527	114
527	136
527	137
527	138
527	139
527	187
527	215
527	279
527	280
527	322
527	323
527	383
527	398
537	55
537	120
537	214
537	215
537	225
537	260
537	328
537	370
537	371
537	540
538	1
538	2
538	3
538	4
538	7
538	9
538	10
538	13
538	53
538	54
538	131
538	187
538	203
538	213
538	431
538	483
605	32
605	111
605	150
605	207
605	209
605	260
605	279
605	318
605	351
605	352
605	383
605	489
605	517
607	1
607	4
607	5
607	6
607	12
607	67
607	68
607	73
607	95
607	98
607	108
607	122
607	129
607	130
607	132
607	136
607	137
607	138
607	139
607	147
607	148
607	150
607	159
607	165
607	170
607	179
607	181
607	182
607	187
607	189
607	191
607	196
607	211
607	214
607	222
607	250
607	260
607	262
607	263
607	264
607	265
607	267
607	270
607	272
607	276
607	277
607	278
607	289
607	290
607	306
607	309
613	202
613	203
615	32
615	150
615	207
615	209
615	260
615	351
615	352
615	489
615	517
618	98
618	99
618	110
618	135
618	172
625	53
625	54
625	105
686	288
686	353
686	370
686	371
686	372
686	373
686	383
686	540
700	56
700	74
700	160
700	203
700	235
700	403
700	420
700	421
700	475
700	499
733	431
734	6
734	41
734	42
734	43
734	136
734	137
734	215
734	263
736	18
736	19
736	55
736	94
736	106
736	117
736	123
736	126
736	131
736	132
736	133
736	134
736	136
736	141
736	159
736	160
736	161
736	162
736	163
736	175
736	180
736	186
736	198
736	201
736	207
736	210
736	211
736	212
736	250
736	260
736	266
736	269
736	270
736	274
736	277
736	278
736	281
736	287
736	288
736	290
736	293
736	306
736	311
736	330
736	339
736	343
736	344
736	348
736	381
736	384
736	398
736	406
736	427
736	451
736	460
736	462
736	469
736	472
736	485
736	493
736	500
736	509
736	519
736	520
736	521
736	522
736	525
736	526
737	8
737	9
737	10
737	16
737	19
737	20
737	52
737	53
737	54
737	55
737	93
737	114
737	123
737	130
737	132
737	133
737	134
737	136
737	137
737	141
737	142
737	150
737	154
737	157
737	158
737	172
737	175
737	186
737	187
737	188
737	192
737	201
737	208
737	209
737	210
737	214
737	215
737	216
737	218
737	223
737	224
737	231
737	236
737	241
737	250
737	274
737	299
737	313
737	345
737	483
737	526
751	293
771	214
792	16
792	20
792	53
792	54
792	95
792	115
792	116
792	124
792	130
792	131
792	132
792	133
792	138
792	139
792	150
792	154
792	155
792	187
792	202
792	207
792	208
792	209
792	211
792	212
792	213
792	216
792	237
792	238
792	250
792	253
792	254
792	303
792	312
792	483
792	540
813	300
700	541
