# Supplementary material for: Neighborhood-based inference and restricted Boltzmann machine for small molecule-miRNA associations prediction
Source: PeerJ. 2023 Aug 24;11:e15889. doi: 10.7717/peerj.15889 (PMC10460564; doi:10.7717/peerj.15889)
Supplement: Supplemental Information 1 [file peerj-11-15889-s001.zip › Supplementary material/Code/Dataset1/831_541_five_fold/代码/array.xlsx]

## Sheet: Sheet1
546	230	26	70	340	137	628	275	11	249	175	407	156	194	347	45	250	542	662	192	158	558	535	211	73	589	413	412	169	508	97	57	338	549	441	23	267	239	485	611	201	274	374	12	330	7	502	457	649	321
642	445	11	3	648	609	279	380	272	424	160	72	339	277	531	381	275	36	385	466	216	35	118	331	264	430	256	143	169	338	488	420	557	659	550	460	44	523	234	232	390	618	55	568	517	237	252	413	32	52
199	603	215	417	161	467	154	205	61	124	150	598	548	410	71	129	115	554	413	285	520	481	553	343	58	35	580	310	652	573	33	517	250	127	450	162	504	588	592	434	447	292	226	427	318	245	658	482	32	371
157	75	154	647	554	202	173	529	592	359	521	407	32	478	488	465	180	505	123	153	399	347	72	436	493	182	52	361	366	16	223	168	282	563	250	18	318	166	357	91	108	206	211	225	332	158	369	539	557	142
209	400	504	308	183	650	467	141	277	389	290	610	501	118	563	395	279	603	250	656	604	8	62	438	84	24	464	403	328	265	564	64	168	157	524	194	219	510	649	576	300	382	90	439	95	228	394	164	171	159
465	417	420	399	252	631	55	324	260	64	370	421	596	547	532	88	541	50	270	368	220	16	69	362	405	158	507	448	105	474	360	94	543	390	367	558	119	337	147	659	365	287	436	549	338	74	134	563	27	112
310	106	8	277	577	421	130	28	476	357	293	38	336	417	561	303	448	301	74	635	19	508	335	547	484	488	77	342	415	453	135	111	650	597	231	641	408	249	94	201	12	502	580	348	607	204	82	544	440	618
631	477	437	439	438	32	517	580	41	261	301	173	412	336	446	312	403	427	655	614	493	131	582	88	19	148	52	627	533	358	566	651	529	366	284	458	520	367	578	218	243	449	236	165	623	297	401	162	375	190
35	531	72	307	354	608	239	544	16	395	89	156	648	405	574	288	107	639	78	315	340	600	139	37	535	487	624	134	308	615	168	278	390	595	140	641	153	275	203	351	183	245	331	567	243	660	189	453	303	271
275	44	144	62	560	483	152	450	171	117	519	440	344	412	624	570	159	629	229	208	273	591	175	415	132	108	12	599	250	147	84	79	479	41	202	217	583	527	190	609	105	431	453	90	658	648	565	178	635	357
423	305	255	487	226	336	633	507	449	498	399	579	640	539	134	152	85	64	259	266	281	251	131	608	445	371	175	354	499	467	441	301	37	526	70	232	330	105	11	215	395	225	25	589	585	610	29	247	481	76
506	212	549	620	300	391	258	335	34	195	514	631	255	325	365	165	451	634	193	271	166	420	440	98	481	108	279	561	378	86	338	46	23	79	591	628	16	227	560	293	213	500	104	140	498	478	100	181	239	353
5	327	385	585	526	651	624	386	525	377	606	639	573	534	233	608	184	290	558	72	480	630	545	247	52	70	318	222	324	352	445	130	494	370	147	224	111	251	79	372	299	390	493	440	368	21	570	566	468	166
431	284	482	282	474	400	651	586	500	382	353	650	69	567	356	155	492	242	460	628	156	425	182	211	587	236	29	66	269	59	394	10	565	252	192	95	237	1	528	433	444	655	170	28	138	204	316	317	377	35
79	171	469	214	197	662	275	523	592	23	349	455	102	509	478	419	51	7	468	82	449	418	371	401	149	196	512	438	27	178	259	107	664	111	297	24	274	290	302	73	402	338	522	618	370	105	494	175	474	340
84	458	272	407	493	121	390	629	652	182	305	603	620	159	295	526	539	488	85	301	585	480	557	553	312	79	298	262	257	267	483	372	455	452	64	92	541	361	217	580	139	568	29	55	584	404	126	590	654	428
531	40	494	609	344	495	602	99	373	529	152	628	394	254	534	461	260	525	93	65	632	266	533	316	19	385	378	398	2	242	587	227	291	630	66	448	12	246	131	138	464	356	113	532	151	404	447	662	634	185
249	657	533	117	190	391	603	291	96	326	630	541	11	611	648	46	313	484	43	645	139	476	137	188	56	28	467	212	367	86	309	338	444	19	574	618	429	432	34	480	254	287	600	543	530	418	570	285	348	488
175	421	642	537	433	16	566	205	506	560	216	583	380	515	243	561	390	372	291	619	115	468	62	603	343	289	126	43	366	31	467	554	121	453	590	531	231	539	292	636	567	528	493	165	287	259	92	308	15	36
441	517	350	596	568	427	97	448	481	626	612	293	195	87	434	491	536	54	334	132	570	209	236	494	561	143	135	2	338	62	396	435	153	323	202	235	325	498	56	188	608	496	224	261	504	659	508	136	83	462
420	618	247	587	633	168	645	92	187	140	487	207	315	575	637	560	363	600	470	579	486	411	551	304	337	426	439	405	532	395	657	145	153	437	603	283	619	456	322	398	379	343	642	435	181	108	447	429	658	101
624	559	171	525	528	305	147	48	622	529	598	301	110	404	354	327	649	438	493	288	130	30	664	631	487	582	371	317	539	342	186	55	656	287	652	244	637	264	286	64	132	170	409	116	166	307	448	341	198	648
443	12	16	69	323	36	508	269	619	140	168	413	497	283	542	28	570	92	272	394	159	504	553	532	636	213	477	50	220	372	408	442	399	388	285	218	389	402	253	303	259	448	286	387	626	223	214	236	83	244
459	270	552	289	29	596	460	198	78	621	135	467	326	603	414	264	133	197	306	213	626	233	217	566	98	420	523	193	330	426	46	149	282	500	168	201	319	225	348	535	11	199	223	327	58	246	146	13	480	427
239	387	84	15	445	507	6	69	420	354	622	185	207	178	654	31	453	412	285	430	45	513	598	481	56	527	120	320	623	658	474	281	364	648	465	318	177	573	383	53	117	78	3	323	381	329	214	386	322	107
219	528	147	57	493	259	30	3	489	100	425	399	18	511	20	45	535	17	351	458	453	634	354	524	5	317	151	25	252	349	192	420	246	85	257	633	160	197	63	1	33	486	583	395	642	653	91	423	569	234
635	186	7	643	138	406	663	400	119	199	115	617	383	586	69	399	584	162	248	350	470	499	213	532	422	409	465	590	35	354	490	636	201	151	651	605	641	348	539	289	620	347	571	369	618	381	493	646	42	461
241	154	398	101	275	506	417	351	200	632	316	74	270	107	89	217	309	73	63	165	57	333	56	5	168	160	512	207	599	25	590	384	117	371	240	388	593	171	317	604	269	482	628	243	48	313	263	259	193	98
457	292	586	191	536	491	488	434	283	11	646	293	20	500	125	487	66	152	335	377	244	275	560	263	162	371	432	651	620	73	208	4	649	274	383	590	399	456	524	343	640	199	238	330	237	460	530	475	32	381
660	160	482	68	476	601	236	7	586	154	280	325	652	235	423	437	170	663	5	308	51	179	537	466	279	357	21	281	632	501	527	233	395	190	564	490	602	528	430	244	366	137	362	625	533	477	529	516	292	556
286	427	550	145	572	246	198	30	253	471	17	488	254	425	635	66	15	74	345	413	199	259	442	403	432	394	454	182	44	267	539	58	304	239	652	115	420	3	32	274	18	480	453	609	272	553	229	356	626	535
441	75	112	385	231	538	389	362	10	147	412	461	377	590	505	298	400	560	142	79	573	504	628	649	481	144	38	292	72	287	340	318	554	262	319	569	641	431	285	188	314	31	221	662	265	459	122	494	447	283
601	281	564	488	557	617	361	33	512	577	638	481	206	478	152	299	345	438	266	385	313	561	381	315	446	236	450	78	186	550	581	145	517	226	87	612	443	629	194	565	13	371	611	365	38	661	615	554	136	90
627	250	272	80	128	142	76	374	554	376	621	82	460	400	58	171	88	317	83	194	49	67	565	211	463	66	31	137	97	327	373	538	322	571	384	637	531	226	641	292	223	290	17	64	212	107	109	140	24	246
546	406	626	637	291	21	417	254	404	77	256	289	168	326	300	139	20	328	223	53	348	308	359	224	519	285	615	76	577	616	217	534	483	454	606	345	65	423	16	461	350	50	575	612	440	344	357	24	607	43
128	255	300	403	37	511	276	661	187	95	481	520	279	136	633	437	423	546	521	210	402	114	49	352	345	211	69	620	118	289	495	586	482	261	429	26	194	251	284	254	553	186	552	427	354	494	486	474	314	605
405	163	461	48	457	356	110	294	38	542	61	78	579	303	82	491	540	508	474	106	553	266	42	284	529	462	139	433	664	177	502	549	126	586	591	439	507	15	252	221	155	485	647	624	603	512	116	262	151	265
429	592	101	500	54	46	457	490	523	391	356	507	547	194	126	524	315	135	455	360	591	398	596	246	609	655	238	188	115	576	349	224	534	530	473	620	446	36	299	587	79	509	405	601	553	437	488	656	220	215
379	580	499	265	40	15	264	400	528	363	103	403	440	129	287	174	498	365	390	18	329	303	656	596	181	148	378	83	413	628	26	299	108	308	228	502	256	345	407	90	325	80	76	186	324	382	140	635	559	617
433	220	244	309	225	583	170	582	75	370	13	384	121	54	139	234	351	587	514	241	644	111	199	342	209	451	403	236	525	467	572	443	408	496	355	447	373	649	273	541	442	311	482	282	410	243	661	152	194	27
376	130	413	586	436	76	468	67	42	600	382	156	639	442	246	201	470	532	345	99	535	553	26	138	35	439	527	101	94	525	642	309	406	296	488	369	90	218	372	398	611	79	521	645	253	567	448	150	551	256
409	325	436	158	404	15	424	394	190	245	255	40	33	93	398	635	448	490	374	186	239	62	514	72	272	91	610	399	616	403	481	419	226	119	441	32	497	120	401	560	59	25	200	397	299	348	204	367	440	358
426	460	489	595	604	537	412	626	100	126	128	377	450	279	582	494	153	500	203	417	310	429	205	142	297	381	105	240	195	141	462	464	181	227	613	164	62	479	477	574	329	535	122	88	495	230	431	140	348	73
398	289	476	170	626	318	423	511	335	543	49	78	508	586	44	200	324	193	241	266	524	470	452	442	629	664	45	585	167	178	611	191	334	415	230	180	53	644	103	407	596	312	563	171	565	549	624	160	288	384
277	56	598	224	490	631	361	273	5	425	156	244	541	501	170	147	282	523	136	371	418	126	577	533	317	154	125	567	614	525	45	262	563	99	457	298	493	215	437	628	310	392	366	584	8	78	626	167	25	588
222	306	574	454	206	229	443	54	237	361	249	571	560	124	353	34	497	420	43	503	91	536	161	154	657	307	204	267	233	378	449	85	185	150	46	221	414	438	180	399	14	175	207	119	266	466	95	338	224	430
315	401	47	155	122	659	661	538	337	1	274	578	385	348	361	573	398	151	395	616	275	355	278	534	493	255	153	14	552	510	523	585	297	185	567	154	132	246	56	466	80	91	238	226	393	72	272	373	488	338
634	552	28	574	662	419	290	641	149	3	474	534	366	291	357	424	632	246	8	524	460	151	156	375	210	113	11	477	200	182	651	576	606	339	557	436	192	269	498	109	322	64	370	284	596	476	346	157	509	134
496	114	211	298	458	3	609	91	51	656	658	153	236	25	628	322	467	463	38	13	10	160	612	464	608	615	60	212	403	252	529	434	54	138	407	360	384	140	329	515	466	422	105	649	585	411	584	571	589	336
263	142	29	587	191	157	227	169	344	46	63	307	207	488	96	49	362	426	513	437	580	638	483	58	180	220	512	461	308	126	178	27	195	270	265	417	476	279	99	428	481	346	158	554	406	544	302	462	557	221
369	392	475	146	115	358	137	640	543	564	218	301	570	558	262	394	498	211	228	376	601	239	208	173	652	346	161	229	331	628	327	45	537	613	267	432	284	467	116	283	383	48	491	396	293	258	395	263	503	8
411	449	330	279	598	125	44	574	643	211	604	361	157	41	507	9	622	414	281	60	356	375	422	275	589	385	437	601	424	283	648	299	80	388	128	512	91	641	243	392	548	606	52	565	503	58	79	325	448	221
520	376	162	195	13	521	567	584	35	459	597	543	166	308	115	235	550	329	594	662	76	629	9	36	473	582	121	413	155	172	203	419	371	368	346	633	620	87	389	217	398	467	66	651	7	483	548	402	625	452
163	84	77	542	212	365	193	531	173	89	369	352	291	266	194	178	374	190	218	174	446	451	277	454	366	7	254	586	30	651	227	20	239	300	234	304	453	220	664	528	334	261	138	123	421	464	644	157	232	68
482	98	49	564	223	552	537	613	605	36	597	438	408	52	8	505	518	50	524	305	496	468	153	488	502	79	97	333	374	387	314	108	588	280	340	487	67	295	225	657	29	263	135	581	258	634	215	312	659	371
653	280	124	103	277	171	211	76	234	521	477	302	429	27	91	402	370	439	345	594	304	114	111	561	22	654	547	118	435	417	607	148	606	292	323	289	498	130	254	152	145	141	261	249	623	332	146	122	10	348
240	9	195	275	511	586	508	430	242	544	201	200	319	615	283	63	463	97	479	128	321	642	570	356	579	607	515	236	120	413	265	44	459	358	86	263	248	439	534	411	289	469	621	156	632	15	31	381	185	292
367	573	264	377	216	312	38	491	508	629	521	659	427	653	158	481	179	563	595	625	162	410	41	347	44	159	496	386	137	549	314	181	423	474	380	388	23	586	444	108	308	597	426	472	124	172	177	205	279	359
280	588	72	516	178	393	67	585	439	204	232	125	413	179	174	543	92	28	531	582	211	205	120	193	620	540	509	156	579	370	557	405	662	522	372	253	492	263	276	285	567	266	496	268	245	124	256	337	78	220
600	301	490	529	295	534	132	639	591	282	116	413	263	361	34	652	20	24	636	519	272	284	207	549	143	631	225	238	181	152	304	168	606	618	271	280	561	107	547	488	130	174	590	43	112	406	71	431	434	339
187	21	662	513	467	152	557	314	7	235	81	442	625	237	331	232	547	192	654	82	266	402	448	171	304	52	294	282	497	154	131	472	443	615	531	383	362	611	454	330	545	13	245	322	260	348	329	319	55	205
154	163	192	47	343	252	66	303	404	537	297	60	552	6	533	440	10	405	67	470	545	628	315	309	158	118	295	221	33	124	308	117	2	351	607	426	9	203	633	532	39	40	78	48	68	223	242	31	212	369
624	453	207	353	339	440	13	574	615	304	602	50	649	376	103	509	530	203	585	659	320	236	662	627	660	531	193	6	215	98	504	238	656	74	464	545	521	332	184	149	523	34	331	68	566	170	192	32	568	508
400	62	153	379	223	407	490	419	381	197	64	362	116	142	607	638	51	15	346	11	222	128	36	602	215	588	141	126	29	252	136	491	13	339	597	481	173	133	475	525	283	447	630	492	341	615	663	454	486	61
441	429	151	583	328	65	346	210	176	446	26	215	185	132	85	664	78	362	364	433	489	474	493	197	657	476	483	366	272	413	458	312	642	105	547	42	283	384	14	64	570	276	182	97	246	137	110	538	273	96
500	130	205	478	507	372	194	91	212	602	533	24	645	461	204	375	587	252	535	217	493	248	456	572	632	281	542	179	342	352	67	42	107	247	144	309	249	80	385	172	325	664	430	455	201	370	505	483	99	268
394	88	646	270	500	658	378	187	33	612	96	5	231	511	39	453	477	387	175	25	461	533	403	252	283	294	486	555	370	601	361	583	278	467	348	208	615	147	29	228	537	493	621	325	296	408	302	550	211	56
151	621	228	164	614	3	505	454	521	35	456	418	114	175	136	284	155	483	236	239	63	37	611	390	561	472	644	425	302	471	123	663	158	327	20	15	19	173	642	204	618	387	71	342	150	179	149	455	222	246
294	464	49	394	272	538	522	202	215	206	396	96	24	318	320	371	418	252	392	260	19	489	628	303	175	468	190	652	245	574	430	109	139	346	362	642	343	285	590	601	316	424	327	69	89	61	42	517	331	313
293	246	504	613	127	509	140	550	134	309	628	615	437	640	415	607	87	258	497	608	136	42	344	186	143	71	575	482	433	84	244	515	551	53	545	248	31	202	188	441	45	50	322	6	375	426	372	220	373	512
626	321	533	393	54	425	402	562	605	171	281	96	567	49	472	185	664	195	329	135	266	588	9	330	136	441	265	370	535	275	661	242	629	208	358	653	83	174	641	502	95	61	165	212	60	527	297	152	378	498
179	74	265	476	375	423	90	523	371	365	638	267	379	344	399	547	612	545	50	586	524	617	576	569	382	49	511	211	4	496	556	234	24	210	359	35	204	472	76	146	509	240	159	486	345	11	176	274	57	442
544	381	205	408	297	651	253	542	549	59	228	570	62	396	364	137	475	23	660	486	185	625	628	604	258	484	621	107	272	210	262	98	579	340	76	378	158	569	105	248	43	173	421	431	32	189	183	176	182	345
153	561	167	292	486	565	170	654	163	210	336	560	192	442	390	516	663	197	298	71	9	421	334	162	42	657	550	26	642	532	277	146	124	558	627	623	155	51	432	179	100	199	140	548	631	10	540	211	215	533
57	96	582	181	209	103	179	49	466	300	90	25	532	263	392	608	585	505	138	531	160	116	507	348	633	526	204	364	200	43	520	137	333	87	475	539	322	602	78	309	385	63	404	190	284	579	393	231	33	275
555	55	305	647	490	281	458	373	280	427	372	56	86	236	357	634	300	275	392	470	313	633	239	389	359	493	523	424	503	85	418	15	17	105	339	16	24	71	83	607	408	76	568	586	482	545	559	378	336	651
63	29	391	21	479	579	361	109	188	561	6	228	323	165	424	441	258	266	115	96	447	342	529	469	296	278	39	32	370	416	409	594	220	617	226	657	645	311	652	608	623	99	57	606	242	403	482	341	555	83
640	351	563	130	287	94	559	313	584	178	259	651	422	205	152	157	17	161	143	248	366	470	377	145	560	533	345	631	525	492	193	218	378	410	222	467	599	603	617	417	293	469	611	342	115	309	168	284	561	331
146	561	570	209	4	564	602	253	87	470	621	122	120	139	173	161	391	292	333	246	83	442	577	438	145	329	460	548	109	429	545	108	658	259	93	586	663	162	614	383	295	589	349	596	397	297	640	338	276	582
547	173	44	602	594	396	144	645	363	377	254	605	346	169	499	639	102	256	39	593	501	284	226	247	589	417	510	336	172	635	398	189	409	552	528	532	351	497	489	579	8	105	135	199	379	624	248	530	582	583
192	337	416	264	469	98	468	128	158	195	479	453	369	451	499	258	643	330	267	170	400	206	133	57	444	182	299	89	512	308	569	624	315	112	423	319	428	199	25	347	212	532	452	648	248	596	664	278	22	603
135	290	505	614	216	531	222	362	242	448	372	44	603	525	176	483	501	388	631	196	90	594	142	382	194	54	57	58	414	225	4	134	447	595	23	115	328	269	202	593	475	150	403	601	163	455	409	94	396	243
216	631	349	610	252	550	142	481	339	48	623	198	37	512	612	281	52	135	353	636	133	393	401	493	275	570	618	284	591	177	164	510	376	364	597	334	395	254	378	585	319	262	662	298	229	7	21	562	200	125
230	287	249	404	46	627	11	193	442	645	580	342	155	497	506	262	472	257	47	10	591	569	325	118	2	590	49	41	434	603	50	157	647	348	153	423	182	245	95	5	211	397	301	641	334	13	520	437	500	637
612	572	654	534	434	135	616	466	630	98	507	228	95	525	644	592	111	7	78	522	264	290	119	268	165	440	368	552	166	88	296	487	247	167	320	327	485	357	11	61	636	374	394	257	396	497	34	493	55	661
501	120	134	454	343	643	433	350	67	83	587	40	245	458	150	632	104	55	1	554	49	484	141	279	498	320	437	163	291	307	655	46	317	132	615	556	364	354	600	441	19	85	133	34	483	467	409	225	152	658
137	112	480	16	407	107	65	648	662	90	333	616	284	491	505	530	94	649	117	435	620	337	607	214	664	634	421	401	301	610	105	432	59	437	354	84	7	151	261	282	222	230	356	394	578	324	243	390	221	442
93	383	342	251	62	399	290	614	644	21	216	438	2	656	627	19	360	12	402	603	268	451	447	511	234	529	161	24	623	47	264	43	505	561	489	250	408	245	159	550	205	22	382	647	497	241	613	191	202	282
164	124	261	366	546	154	170	609	231	663	491	247	637	529	392	226	619	163	309	402	498	96	29	43	222	39	497	444	328	526	140	211	333	440	4	433	143	454	628	300	68	481	660	55	158	614	604	263	617	416
255	491	73	637	416	20	477	501	508	536	400	346	645	484	151	230	313	356	436	156	535	444	646	653	25	315	625	111	143	254	180	407	317	237	564	619	310	523	314	410	565	541	610	204	264	12	215	19	349	206
479	569	441	31	276	483	190	215	155	139	470	119	227	22	70	311	453	364	329	137	565	23	558	528	327	283	617	345	575	52	112	90	342	138	193	619	582	286	127	568	502	637	603	172	518	225	579	116	424	514
573	256	497	42	62	578	65	220	133	394	83	420	213	576	67	78	613	543	134	2	334	608	242	470	269	370	124	645	36	634	329	313	418	462	3	16	485	465	120	111	174	540	342	70	293	309	131	374	452	107
21	565	195	328	410	611	205	350	484	261	645	101	191	417	124	97	408	414	102	87	318	96	174	366	131	419	95	70	430	559	260	240	447	584	663	299	600	421	307	599	10	427	252	39	525	520	112	531	359	389
407	137	384	421	146	568	289	296	278	618	110	138	114	506	398	309	361	604	458	179	65	664	154	69	295	242	192	573	125	382	157	304	612	365	607	78	211	316	22	170	632	475	118	246	201	404	158	366	279	21
21	497	621	169	74	372	519	591	56	314	643	535	409	118	317	24	462	131	572	19	547	340	388	330	306	407	98	377	336	658	313	255	3	231	219	592	549	454	286	570	653	72	230	150	452	64	206	548	642	588
254	164	442	111	309	545	502	166	630	289	11	283	372	577	65	657	384	610	79	564	593	57	305	153	491	361	473	558	66	536	6	112	334	513	483	136	601	583	587	470	645	618	181	383	598	193	225	437	331	69
486	543	39	281	302	202	412	163	203	46	641	107	579	168	658	476	429	91	407	529	20	102	499	379	119	10	149	286	89	496	66	8	614	397	391	305	43	151	597	227	54	415	338	136	660	97	430	59	31	322
130	11	274	653	390	388	146	191	441	5	484	170	531	433	556	195	637	607	34	545	483	47	65	586	515	539	168	324	246	52	132	605	13	121	657	538	343	261	285	603	26	175	348	330	648	320	548	53	488	644
38	574	626	65	32	520	152	440	405	53	631	450	16	6	78	409	648	448	220	579	577	559	624	4	509	168	593	573	344	506	477	360	86	513	537	637	214	564	530	180	465	544	596	25	635	27	549	234	336	176
377	81	115	281	87	394	68	82	293	99	241	255	179	310	125	655	354	569	141	592	540	168	375	514	219	452	353	504	410	213	548	184	118	484	414	156	220	52	279	360	36	8	624	563	402	245	634	41	397	238
[truncated: 614 more columns]
