# Supplementary material for: Neighborhood-based inference and restricted Boltzmann machine for small molecule-miRNA associations prediction
Source: PeerJ. 2023 Aug 24;11:e15889. doi: 10.7717/peerj.15889 (PMC10460564; doi:10.7717/peerj.15889)
Supplement: Supplemental Information 1 [file peerj-11-15889-s001.zip › Supplementary material/Code/Dataset1/831_541_five_fold/代码/dbnPredict.m]

function prediction = dbnPredict(models, testdata)
%Use DBN to predict discrete label for testdata

%INPUTS:
%m          ... is the model from dbnFit()
%testdata   ... binary, or in [0,1] interpreted as probabilities

%OUTPUTS:
%prediction ... the discrete labels for every class

%map input all the way to the top
for i=1:length(models)-1
    testdata= rbmVtoH(models{i}, testdata);
end

%and predict on the last layer
prediction= rbmPredict(models{length(models)}, testdata);
