# Supplementary material for: Neighborhood-based inference and restricted Boltzmann machine for small molecule-miRNA associations prediction
Source: PeerJ. 2023 Aug 24;11:e15889. doi: 10.7717/peerj.15889 (PMC10460564; doi:10.7717/peerj.15889)
Supplement: Supplemental Information 1 [file peerj-11-15889-s001.zip › Supplementary material/Code/Dataset1/831_541_five_fold/代码/ensemble_test_20run.m]

function ensemble_test_20run                              %×Ü½á:»ùÓÚÁÚÓòµÄÏàËÆÐÔ¼ÆËã£ºthreshold´ú±íµÚ¼¸´ÎãÐÖµ£¬ ans ÊÇÃ¿´Îthreshold¶ÔÓ¦µÄAUPRÖµ£¬max_score¶ÔÓ¦×î´óÖµµÄAUPR,index¶ÔÓ¦Æäthreshold


for round=1:2                                             %¸ü¸ÄÒ»ÏÂ£¬ÎªÁË²âÊÔ£¬¸Ä³É2ÂÖ
       ensemble('Pauwels_dataset',round);                  %ÖØ¸´20ÂÖ 
       %fprintf('µÚround = %dÂÖ½áÊø\n',round);
       %ensemble('Mizutani_dataset',round);                %ÎªÁË²âÊÔ£¬ºóÁ½¸öÏÈ²»ÓÃ
       %ensemble('Liu_dataset',round);
%        ensemble('interaction_dataset',round);
       fprintf('µÚround = %dÂÖ½áÊø\n',round);
end
end

function score_matrix=ensemble(dataset,seed)                           %ÇóµÃ·Ö¾ØÕó
%addpath('D:\matlab2016\side effects\source code and datasets\RBMLIB\RBM');
load(dataset)   
CV=5;
rand('state',seed);
interaction_matrix=interaction_dataset;         %side_effect´ú±íÒ©Îï-¸±×÷ÓÃ¾ØÕó
[row,col]=size(interaction_matrix);
cv_matrix=ceil(rand(row,col)*CV);       %ceilÏòÉÏÈ¡Õû¡£randËæ»ú²úÉú0µ½1Ö®¼äµÄÊý

predict_score_matrix1=zeros(row,col);
predict_score_matrix2=zeros(row,col);
predict_score_matrix3=zeros(row,col);
predict_score_matrix4=zeros(row,col);

for k=1:CV
    fprintf('begin to implement the cross validation:round =%d/%d\n', k, CV);
    fprintf('µÚ%d´Î\n',k);
    test_index_matrix=logical(cv_matrix==k);                            %logicalÊÇSigmoid¼¤»îº¯Êý£¬Öµ±äÎª0»ò1
    train_index_matrix=~ test_index_matrix;                             %·ÇÔËËã£¬0±ä1,1±ä0
    train_interaction_matrix=interaction_matrix.*train_index_matrix;    %.*±íÊ¾¶ÔÓ¦Î»ÖÃÉÏÏà³Ë
    

    predict_matrix1=resource_allocate(train_interaction_matrix);       %¿ÉÄÜÊÇchengµÄ·½·¨
    [predict_matrix2,numhid{k}]=RBM_model(train_interaction_matrix);   %¸øRBM£¬numhidÊÇnumber of hidden layers
    [predict_matrix3,threshold{k}]=integrated_neighbor_model(train_interaction_matrix);   %ÕûºÏµÄÁìÓòµÄ·½·¨
    predict_matrix4=ensemble_average(predict_matrix1,predict_matrix2,predict_matrix3,train_index_matrix);
    
    predict_score_matrix1=predict_score_matrix1+ predict_matrix1.*(test_index_matrix);
    predict_score_matrix2=predict_score_matrix2+ predict_matrix2.*(test_index_matrix);
    predict_score_matrix3=predict_score_matrix3+ predict_matrix3.*(test_index_matrix);
    predict_score_matrix4=predict_score_matrix4+ predict_matrix4.*(test_index_matrix);
end

auc(1,1)=AUC(interaction_matrix(:),predict_score_matrix1(:));
aupr(1,1)=AUPR(interaction_matrix(:),predict_score_matrix1(:));
[sen(1,1),spec(1,1),precision(1,1),accuracy(1,1),f1(1,1)]=get_metric(interaction_matrix,predict_score_matrix1);

auc(2,1)=AUC(interaction_matrix(:),predict_score_matrix2(:));
aupr(2,1)=AUPR(interaction_matrix(:),predict_score_matrix2(:));
[sen(2,1),spec(2,1),precision(2,1),accuracy(2,1),f1(2,1)]=get_metric(interaction_matrix,predict_score_matrix2);

auc(3,1)=AUC(interaction_matrix(:),predict_score_matrix3(:));
aupr(3,1)=AUPR(interaction_matrix(:),predict_score_matrix3(:));
[sen(3,1),spec(3,1),precision(3,1),accuracy(3,1),f1(3,1)]=get_metric(interaction_matrix,predict_score_matrix3);

auc(4,1)=AUC(interaction_matrix(:),predict_score_matrix4(:));
aupr(4,1)=AUPR(interaction_matrix(:),predict_score_matrix4(:));
[sen(4,1),spec(4,1),precision(4,1),accuracy(4,1),f1(4,1)]=get_metric(interaction_matrix,predict_score_matrix4);


score_matrix=[sen,spec,precision,accuracy,f1];

save(strcat(dataset,'_ensemble_matrix_',num2str(seed)));          %save½«ÎÄ¼þ±£´æÎª.mat¸ñÊ½£¬strcatºáÏòÁ¬½Ó×Ö·û´®

fprintf('--------------------\n');
fprintf('aucµÄ½á¹ûÎª£º\n');
disp(auc);
fprintf('auprµÄ½á¹ûÎª£º\n');
disp(aupr);
fprintf('sen,spec,precision,accuracy,f1µÄ½á¹ûÎª£º\n');
disp(score_matrix);
% fprintf('predict_score_matrix1µÄ½á¹ûÎª£º\n');
% disp(predict_score_matrix1);


end

function [score_matrix,numhid]=RBM_model(interaction_matrix)      %ÊÜÏÞ²£¶û×ÈÂü»úµÄ·½·¨
%addpath('D:\matlab2016\side effects\source code and datasets\RBMLIB\RBM');
numhid=internal_RBM(interaction_matrix);                        %numhidÊÇnumber of hidden layers
learning_rate=0.1;
[drug_num,sideeffect_num]=size(interaction_matrix);
[model, errors] = rbmBB(interaction_matrix,numhid,'verbose',true,'eta',learning_rate);
ph = logistic(interaction_matrix*model.W + repmat(model.b,drug_num,1));
phstates = ph > rand(drug_num,numhid);
predicted_interaction_matrix = logistic(phstates*model.W' + repmat(model.c,drug_num,1));
score_matrix=predicted_interaction_matrix;
end

function best=internal_RBM(interaction_matrix)                    %ÊÜÏÞ²£¶û×ÈÂü»ú½»²æÑéÖ¤
%addpath('D:\matlab2016\side effects\source code and datasets\RBMLIB\RBM');
fprintf('start RBM internal cross validation\n');
fprintf('ÊÜÏÞ²£¶û×ÈÂü»ú\n');
aupr=zeros(11,1);
for threshold=1:11
  CV=5;
  rand('state',6);
  [row,col]=size(interaction_matrix);
  cv_matrix=ceil(rand(row,col)*CV);
  predict_score_matrix=zeros(row,col);
  hidden_num=10*(threshold+1);
  for k=1:CV
        fprintf('begin to implement the cross validation:round =%d/%d\n', k, CV);
        test_index_matrix=logical(cv_matrix==k);
        train_index_matrix=~ test_index_matrix;
        train_interaction_matrix=interaction_matrix.*train_index_matrix;
        predict_matrix=RBM(train_interaction_matrix,hidden_num);
        predict_score_matrix=predict_score_matrix+ predict_matrix.*(test_index_matrix);
  end
  aupr(threshold,1)=AUPR(interaction_matrix(:),predict_score_matrix(:));
end
[max_score,index]=max(aupr);
best=10*(index+1);
end
 
function score_matrix=RBM(interaction_matrix,numhid)              %¹ØÓÚRBM
%addpath('D:\matlab2016\side effects\source code and datasets\RBMLIB\RBM');
learning_rate=0.1;
[drug_num,sideeffect_num]=size(interaction_matrix);
[model, errors] = rbmBB(interaction_matrix,numhid,'verbose',true,'eta',learning_rate);   %¶ÔÓ¦ÂÛÎÄÊÜÏÞ²£¶û×ÈÂü»úµÚËÄÒ³µÄ¼ÆËã²¿·Ö
ph = logistic(interaction_matrix*model.W + repmat(model.b,drug_num,1));
phstates = ph > rand(drug_num,numhid);
predicted_interaction_matrix = logistic(phstates*model.W' + repmat(model.c,drug_num,1));
score_matrix=predicted_interaction_matrix;
end

function score_matrix=resource_allocate(interaction_matrix)        %Ó¦¸ÃÊÇchengµÄ·½·¨
%addpath('D:\matlab2016\side effects\source code and datasets\RBMLIB\RBM');
fprintf('Ö´ÐÐresource_allocate£º\n');
[drug_num,sideffect_num]=size(interaction_matrix);
resource_allocate_matrix=zeros(sideffect_num,sideffect_num);
drug_degree=sum(interaction_matrix,2);                             %°´Ã¿Ò»ÐÐ¼ÓÆðÀ´
sideffect_degree=sum(interaction_matrix);
for i=1:sideffect_num
    for j=1:sideffect_num
        z=0;
        for p=1:drug_num
            if drug_degree(p)~=0
                z=z+interaction_matrix(p,i)*interaction_matrix(p,j)/drug_degree(p);
            end
        end
        if sideffect_degree(i)~=0
            resource_allocate_matrix(i,j)=z/sideffect_degree(i);
        end
    end
end

score_matrix=interaction_matrix*resource_allocate_matrix;
end

function score=similairy(X,Y,type)                                %ÈýÖÖÏàËÆÐÔ¶ÈÁ¿·½·¨
%addpath('D:\matlab2016\side effects\source code and datasets\RBMLIB\RBM');
if strcmp(type,'Jaccard')
    score=sum(X & Y)/sum(X | Y );
    return;
end
if strcmp(type,'Cosine')
    score=dot(X,Y)/(norm(X)*norm(Y));
    return;
end
if strcmp(type,'Pearson')
    temp=corrcoef(X,Y);
    score=temp(1,1);
    return;
end
score=-inf;
end


function [predict_score_matrix,threshold]=integrated_neighbor_model(interaction_matrix)   %ÕûºÏµÄÁÚÓòÄ£ÐÍ
%addpath('D:\matlab2016\side effects\source code and datasets\RBMLIB\RBM');
[row,col]=size(interaction_matrix);
drug_similarity_matrix=zeros(row,row);
for i=1:row
    for j=1:row
        drug_similarity_matrix(i,j)= similairy(interaction_matrix(i,:),interaction_matrix(j,:),'Jaccard'); %Ñ¡ÔñÏàËÆÐÔ¶ÈÁ¿·½Ê½
        if isnan(drug_similarity_matrix(i,j))
            drug_similarity_matrix(i,j)=0;
        end
    end
end
drug_similarity_matrix=drug_similarity_matrix-eye(row);        % eye(N),·µ»ØN*N´óÐ¡µÄµ¥Î»¾ØÕó£¬È¥µôÖ÷¶Ô½ÇÏßÉÏ×Ô¼ºµÄÏàËÆ¶È              
threshold=internal_integrated_neighbor(interaction_matrix);    %·µ»ØãÐÖµ
alpha_matrix=0.05:0.05:threshold;
predict_score_matrix=zeros(row,col);
theshold_num=size(alpha_matrix,2);
for alpha_num=1:theshold_num
    predict_score_matrix=predict_score_matrix+neighbor(interaction_matrix,drug_similarity_matrix,alpha_matrix(alpha_num)); %·µ»Ø×îÖÕÔ¤²âµÃ·Ö¾ØÕó
end
predict_score_matrix=predict_score_matrix/theshold_num;

end

function threshold=internal_integrated_neighbor(interaction_matrix)       %ÕûºÏµÄÁÚÓòÄ£ÐÍ½øÐÐ½»²æÑéÖ¤
  %addpath('D:\matlab2016\side effects\source code and datasets\RBMLIB\RBM');
  fprintf('start integrated_neighbor cross validation\n')
  fprintf('ÁìÓòÄ£ÐÍ\n');
  aupr=zeros(10,1);                                    % auprÊ®ÐÐÒ»ÁÐ
  CV=5;
  rand('state',5);
  [row,col]=size(interaction_matrix);
  cv_matrix=ceil(rand(row,col)*CV);
  
drug_similarity_matrix=cell(5,1);
predict_score_matrix=zeros(row,col);
for threshold=1:10  
  for k=1:CV
    fprintf('begin to implement the cross validation:round =%d/%d\n', k, CV);
    test_index_matrix=logical(cv_matrix==k);
    train_index_matrix=~ test_index_matrix;
    train_interaction_matrix=interaction_matrix.*train_index_matrix;  
    if threshold==1
        drug_similarity_matrix{k,1}=drug_similarity_calculate(interaction_matrix);
    end
    predict_score_matrix=predict_score_matrix+neighbor(train_interaction_matrix,drug_similarity_matrix{k,1},threshold*0.05).*(test_index_matrix);
  end
  aupr(threshold,1)=AUPR(interaction_matrix(:),predict_score_matrix(:)); 
  threshold ;
  aupr(threshold,1)
end
[max_score,index]=max(aupr);
best=index*0.05;
end


function drug_similarity_matrix=drug_similarity_calculate(interaction_matrix)  % »ùÓÚÁÚÓòµÄÏàËÆÐÔ¼ÆËã
%addpath('D:\matlab2016\side effects\source code and datasets\RBMLIB\RBM');
[row,col]=size(interaction_matrix);
drug_similarity_matrix=zeros(row,row);
for i=1:row
    for j=1:row
        drug_similarity_matrix(i,j)= similairy(interaction_matrix(i,:),interaction_matrix(j,:),'Cosine');
        if isnan(drug_similarity_matrix(i,j))
            drug_similarity_matrix(i,j)=0;
        end
    end
end

drug_similarity_matrix=drug_similarity_matrix-eye(row);

end


function score_matrix=neighbor(interaction_matrix,drug_similarity_matrix,alpha)     %ÇóÁÚ¾ÓµÃ·Ö¾ØÕó
%addpath('D:\matlab2016\side effects\source code and datasets\RBMLIB\RBM');

[row,col]=size(interaction_matrix);

for i=1:row
    for j=1:col
        if (max(drug_similarity_matrix(:,i))>alpha)
            drug_index=(drug_similarity_matrix(:,i)>alpha);
            score_matrix(i,j)=sum(interaction_matrix(:,j)'*(drug_similarity_matrix(:,i).*drug_index))/(sum(drug_similarity_matrix(:,i).*drug_index));  %¶ÔÓ¦ÂÛÎÄ2.3×îºóÒ»¸ö¹«Ê½
        else
            score_matrix(i,j)=0;
        end
    end
end

end

function score_matrix=SVM_model(interaction_matrix,train_index_matrix,test_index_matrix)   %Î´±»µ÷ÓÃ£¬¿ÉÄÜ¶àÓà
%addpath('D:\matlab2016\side effects\source code and datasets\RBMLIB\RBM');
[row,col]=size(interaction_matrix);
score_matrix=zeros(row,col);
for i=1:col
    X=interaction_matrix;
    X(:,i)=[];
    Y=interaction_matrix(:,i);
    train_X=X(train_index_matrix(:,i),:);
    train_Y=Y(train_index_matrix(:,i),:);
    test_X=X(test_index_matrix(:,i),:);
    test_Y=Y(test_index_matrix(:,i),:);
    if (sum(train_Y)~=0)
        model = svmtrain(train_Y, train_X, '-s 0 -g 0.008 -c 2 -b 1');
        [labels, accuracy, scores] = svmpredict(test_Y, test_X, model,'-b 1');
        score_matrix(test_index_matrix(:,i),i)=scores(:,2);
    else
        score_matrix(test_index_matrix(:,i),i)=zeros(sum(test_index_matrix(:,i)),1);
    end
    fprintf('finished\n');
end
end

function area=AUPR(real,predict)                                    %AUPR
%addpath('D:\matlab2016\side effects\source code and datasets\RBMLIB\RBM');
max_value=max(predict);
min_value=min(predict);

threshold=min_value+(max_value-min_value)*(1:99)/100;

threshold=threshold';
threshold_num=length(threshold);
tn=zeros(threshold_num,1);
tp=zeros(threshold_num,1);
fn=zeros(threshold_num,1);
fp=zeros(threshold_num,1);

for i=1:threshold_num
    tp_index=logical(predict>=threshold(i) & real==1);
    tp(i,1)=sum(tp_index);
    
    tn_index=logical(predict<threshold(i) & real==0);
    tn(i,1)=sum(tn_index);
    
    fp_index=logical(predict>=threshold(i) & real==0);
    fp(i,1)=sum(fp_index);
    
    fn_index=logical(predict<threshold(i) & real==1);
    fn(i,1)=sum(fn_index);
end

sen=tp./(tp+fn);
% spe=tn./(tn+fp);
precision=tp./(tp+fp);
recall=sen;
x=recall;
y=precision;
[x,index]=sort(x);
y=y(index,:);

area=0;
x(1,1)=0;
y(1,1)=1;
x(threshold_num+1,1)=1;
y(threshold_num+1,1)=0;
area=0.5*x(1)*(1+y(1));
for i=1:threshold_num
    area=area+(y(i)+y(i+1))*(x(i+1)-x(i))/2;
end

end

function area=AUC(real,predict)                                     %AUC
max_value=max(predict);
min_value=min(predict);
threshold=min_value+(max_value-min_value)*(1:99)/100;
threshold=threshold';
threshold_num=length(threshold);
tn=zeros(threshold_num,1);
tp=zeros(threshold_num,1);
fn=zeros(threshold_num,1);
fp=zeros(threshold_num,1);
for i=1:threshold_num
    tp_index=logical(predict>=threshold(i) & real==1);
    tp(i,1)=sum(tp_index);
    
    tn_index=logical(predict<threshold(i) & real==0);
    tn(i,1)=sum(tn_index);
    
    fp_index=logical(predict>=threshold(i) & real==0);
    fp(i,1)=sum(fp_index);
    
    fn_index=logical(predict<threshold(i) & real==1);
    fn(i,1)=sum(fn_index);
end

sen=tp./(tp+fn);
spe=tn./(tn+fp);
y=sen;
x=1-spe;
[x,index]=sort(x);
y=y(index,:);
[y,index]=sort(y);
x=x(index,:);

area=0;
x(threshold_num+1,1)=1;
y(threshold_num+1,1)=1;
area=0.5*x(1)*y(1);
for i=1:threshold_num
    area=area+(y(i)+y(i+1))*(x(i+1)-x(i))/2;
end
end

function [sen,spec,precision,accuracy,f1]=classification_metric(real_label,predict_label)    %ÓÃÓÚsen,spec,precisionµÈÆÀ¼ÛÖ¸±ê
tp_index=find(real_label==1 & predict_label==1);
tp=size(tp_index,1);

tn_index=find(real_label==0 & predict_label==0);
tn=size(tn_index,1);

fp_index=find(real_label==0 & predict_label==1);
fp=size(fp_index,1);

fn_index=find(real_label==1 & predict_label==0);
fn=size(fn_index,1);

accuracy=(tn+tp)/(tn+tp+fn+fp);
sen=tp/(tp+fn);
recall=sen;
spec=tn/(tn+fp);
precision=tp/(tp+fp);
f1=2*recall*precision/(recall+precision);
end

function [sen,spec,precision,accuracy,f1]=get_metric(interaction_matrix,predict_score_matrix)
%addpath('D:\matlab2016\side effects\source code and datasets\RBMLIB\RBM');
max_value=max(predict_score_matrix(:));
min_value=min(predict_score_matrix(:));
threshold=min_value+(max_value-min_value)*(1:999)/1000;
for i=1:999
    predict_label=(predict_score_matrix>threshold(i));
    [temp_sen(i),temp_spec(i),temp_precision(i),temp_accuracy(i),temp_f1(i)]=classification_metric(interaction_matrix(:),predict_label(:));
end
[max_score,index]=max(temp_f1);
[max_score,index]=max(temp_f1);
sen=temp_sen(index);
spec=temp_spec(index);
precision=temp_precision(index);
accuracy=temp_accuracy(index);
f1=temp_f1(index);
end

function predict_matrix=ensemble_average(predict_matrix1,predict_matrix2,predict_matrix3,train_index_matrix) %¼¯³É·½Ê½µÄÆ½¾ùÖµ
%addpath('D:\matlab2016\side effects\source code and datasets\RBMLIB\RBM');
temp1=(predict_matrix1(:));
mean_value1=mean(temp1(train_index_matrix(:)));
std_value1=std(temp1(train_index_matrix(:)));
temp2=(predict_matrix2(:));
mean_value2=mean(temp2(train_index_matrix(:)));
std_value2=std(temp2(train_index_matrix(:)));
temp3=(predict_matrix3(:));
mean_value3=mean(temp3(train_index_matrix(:)));
std_value3=std(temp3(train_index_matrix(:)));
predict_matrix=(normalize_01(predict_matrix1,mean_value1, std_value1)+normalize_01(predict_matrix2,mean_value2, std_value2)+normalize_01(predict_matrix3,mean_value3, std_value3))/3;
end


function normalize_score=normalize_01(score,mean_value,std_value)
%addpath('D:\matlab2016\side effects\source code and datasets\RBMLIB\RBM');
normalize_score=0.5*(tanh(0.1*(score-mean_value)./std_value)+1);
end
