# Supplementary material for: Neighborhood-based inference and restricted Boltzmann machine for small molecule-miRNA associations prediction
Source: PeerJ. 2023 Aug 24;11:e15889. doi: 10.7717/peerj.15889 (PMC10460564; doi:10.7717/peerj.15889)
Supplement: Supplemental Information 1 [file peerj-11-15889-s001.zip › Supplementary material/Code/Dataset1/831_541_five_fold/代码/integrated_neighbor_model_drug.m]

function [predict_score_matrix,threshold]=integrated_neighbor_model_drug(interaction_matrix,drug_integration_similarity)   %Õâ¸öº¯Êý¼ÆËã£ºÒ©Îï-²¡¶¾¹ØÁª¾ØÕó£¬Ò©ÎïÏàËÆÐÔ¾ØÕó½øÐÐ¼ÆËã
[row,col]=size(interaction_matrix);
drug_similarity_matrix=drug_integration_similarity;
% drug_similarity_matrix =drug_similarity_matrix1;
% for i=1:row
%     for j=1:row
%         drug_similarity_matrix(i,j)= similairy(interaction_matrix(i,:),interaction_matrix(j,:),'Jaccard'); %Ñ¡ÔñÏàËÆÐÔ¶ÈÁ¿·½Ê½
%         if isnan(drug_similarity_matrix(i,j))
%             drug_similarity_matrix(i,j)=0;
%         end
%     end
% end
drug_similarity_matrix=drug_similarity_matrix-eye(row);        % eye(N),·µ»ØN*N´óÐ¡µÄµ¥Î»¾ØÕó£¬È¥µôÖ÷¶Ô½ÇÏßÉÏ×Ô¼ºµÄÏàËÆ¶È
drug_similarity_matrix2=drug_similarity_matrix;
threshold=internal_integrated_neighbor(interaction_matrix,drug_similarity_matrix2);    %·µ»Ø×î¼ÑãÐÖµ
alpha_matrix=0.05:0.05:threshold;
predict_score_matrix=zeros(row,col);
theshold_num=size(alpha_matrix,2);
for alpha_num=1:theshold_num
    predict_score_matrix=predict_score_matrix+neighbor(interaction_matrix,drug_similarity_matrix,alpha_matrix(alpha_num)); %·µ»Ø×îÖÕÔ¤²âµÃ·Ö¾ØÕó
end
predict_score_matrix=predict_score_matrix/theshold_num;

end

function best=internal_integrated_neighbor(interaction_matrix,drug_similarity_matrix2)       %ÕûºÏµÄÁÚÓòÄ£ÐÍ½øÐÐ½»²æÑéÖ¤
%   fprintf('start integrated_neighbor cross validation\n')
  fprintf('ÁìÓòÄ£ÐÍ\n');
  aupr=zeros(10,1);                                                       % auprÊ®ÐÐÒ»ÁÐ
  CV=5;
  rand('state',5);
  [row,col]=size(interaction_matrix);
  cv_matrix=ceil(rand(row,col)*CV);
  
drug_similarity_matrix=cell(5,1);
predict_score_matrix=zeros(row,col);
fprintf('ÑµÁ·Ñ°ÕÒ×î¼ÑµÄãÐÖµthreshold\n');
for threshold=1:10  
  for k=1:CV
%     fprintf('begin to implement the cross validation:round =%d/%d\n', k, CV);
    test_index_matrix=logical(cv_matrix==k);
    train_index_matrix=~ test_index_matrix;
    train_interaction_matrix=interaction_matrix.*train_index_matrix;  
    if threshold==1
        %drug_similarity_matrix{k,1}=drug_similarity_calculate(interaction_matrix); %²»ÓÃÊ¹ÓÃËûÃÇµÄÏàËÆÐÔ¼ÆËã£¬ÓÃÎÒÃÇ×Ô¼º¼ÆËãµÄÖµ£¬Ö±½ÓÊäÈë
        drug_similarity_matrix{k,1} = drug_similarity_matrix2;
    end
    score_matrix1=neighbor(train_interaction_matrix,drug_similarity_matrix{k,1},threshold*0.05).*(test_index_matrix);
    predict_score_matrix=predict_score_matrix+score_matrix1;
%     predict_score_matrix=predict_score_matrix+neighbor(train_interaction_matrix,drug_similarity_matrix{k,1},threshold*0.05).*(test_index_matrix);
  end
  aupr(threshold,1)=AUPR(interaction_matrix(:),predict_score_matrix(:)); 
  threshold ;
  aupr(threshold,1);
end
[max_score,index]=max(aupr);
best=index*0.05;
end


% function drug_similarity_matrix=drug_similarity_calculate(interaction_matrix)  % »ùÓÚÁÚÓòµÄÏàËÆÐÔ¼ÆËã
% [row,col]=size(interaction_matrix);
% drug_similarity_matrix=zeros(row,row);
% for i=1:row
%     for j=1:row
%         drug_similarity_matrix(i,j)= similairy(interaction_matrix(i,:),interaction_matrix(j,:),'Cosine');
%         if isnan(drug_similarity_matrix(i,j))
%             drug_similarity_matrix(i,j)=0;
%         end
%     end
% end
% 
% drug_similarity_matrix=drug_similarity_matrix-eye(row);
% 
% end
% 
% function score=similairy(X,Y,type)                                %ÈýÖÖÏàËÆÐÔ¶ÈÁ¿·½·¨
% %addpath('D:\matlab2016\side effects\source code and datasets\RBMLIB\RBM');
% if strcmp(type,'Jaccard')
%     score=sum(X & Y)/sum(X | Y );
%     return;
% end
% if strcmp(type,'Cosine')
%     score=dot(X,Y)/(norm(X)*norm(Y));
%     return;
% end
% if strcmp(type,'Pearson')
%     temp=corrcoef(X,Y);
%     score=temp(1,1);
%     return;
% end
% score=-inf;
% end

function score_matrix=neighbor(interaction_matrix,drug_similarity_matrix,alpha)     %ÇóÁÚ¾ÓµÃ·Ö¾ØÕó

[row,col]=size(interaction_matrix);

for i=1:row
    for j=1:col
        if (max(drug_similarity_matrix(:,i))>alpha)
            drug_index=(drug_similarity_matrix(:,i)>alpha);
            score_matrix(i,j)=sum(interaction_matrix(:,j)'*(drug_similarity_matrix(:,i).*drug_index))/(sum(drug_similarity_matrix(:,i).*drug_index));  %¶ÔÓ¦ÂÛÎÄ2.3×îºóÒ»¸ö¹«Ê½
        else
            score_matrix(i,j)=0;
        end
    end
end

end

function area=AUPR(real,predict)                                    %AUPR
%addpath('D:\matlab2016\side effects\source code and datasets\RBMLIB\RBM');
max_value=max(predict);
min_value=min(predict);

threshold=min_value+(max_value-min_value)*(1:99)/100;

threshold=threshold';
threshold_num=length(threshold);
tn=zeros(threshold_num,1);
tp=zeros(threshold_num,1);
fn=zeros(threshold_num,1);
fp=zeros(threshold_num,1);

for i=1:threshold_num
    tp_index=logical(predict>=threshold(i) & real==1);
    tp(i,1)=sum(tp_index);
    
    tn_index=logical(predict<threshold(i) & real==0);
    tn(i,1)=sum(tn_index);
    
    fp_index=logical(predict>=threshold(i) & real==0);
    fp(i,1)=sum(fp_index);
    
    fn_index=logical(predict<threshold(i) & real==1);
    fn(i,1)=sum(fn_index);
end

sen=tp./(tp+fn);
% spe=tn./(tn+fp);
precision=tp./(tp+fp);
recall=sen;
x=recall;
y=precision;
[x,index]=sort(x);
y=y(index,:);

area=0;
x(1,1)=0;
y(1,1)=1;
x(threshold_num+1,1)=1;
y(threshold_num+1,1)=0;
area=0.5*x(1)*(1+y(1));
for i=1:threshold_num
    area=area+(y(i)+y(i+1))*(x(i+1)-x(i))/2;
end

end
