# Supplementary material for: Neighborhood-based inference and restricted Boltzmann machine for small molecule-miRNA associations prediction
Source: PeerJ. 2023 Aug 24;11:e15889. doi: 10.7717/peerj.15889 (PMC10460564; doi:10.7717/peerj.15889)
Supplement: Supplemental Information 1 [file peerj-11-15889-s001.zip › Supplementary material/Code/Dataset1/831_541_five_fold/代码/interweave.m]

function C = interweave(A, B)
%% Combine two cell arrays into one, alternating elements from each
% * C is a row vector
% * Empty elements are removed
% * If length(A) ~= length(B), the remaining elements are added to the end.

% This file is from matlabtools.googlecode.com


A = A(:);
B = B(:);
nA = numel(A);
nB = numel(B);
C = cell(1, nA+nB);
C(1:2:2*nA-1) = A;
C(2:2:2*nB) = B;
%C = removeEmpty(C);

end
