# Supplementary material for: Neighborhood-based inference and restricted Boltzmann machine for small molecule-miRNA associations prediction
Source: PeerJ. 2023 Aug 24;11:e15889. doi: 10.7717/peerj.15889 (PMC10460564; doi:10.7717/peerj.15889)
Supplement: Supplemental Information 1 [file peerj-11-15889-s001.zip › Supplementary material/Code/Dataset1/831_541_five_fold/代码/rbmHtoV.m]

function v= rbmHtoV(model, h)
%go from hidden to visible based on type

if isequal(model.type, 'BB')
    v= logistic(h*model.W' + repmat(model.c,size(h,1),1));
elseif isequal(model.type, 'BG')
    v= logistic(h*model.W' + repmat(model.c,size(h,1),1));
elseif isequal(model.type, 'GB')
    v= model.sigma*h*model.W' + repmat(model.c,size(h,1),1);
end
