# Supplementary material for: Neighborhood-based inference and restricted Boltzmann machine for small molecule-miRNA associations prediction
Source: PeerJ. 2023 Aug 24;11:e15889. doi: 10.7717/peerj.15889 (PMC10460564; doi:10.7717/peerj.15889)
Supplement: Supplemental Information 1 [file peerj-11-15889-s001.zip › Supplementary material/Code/Dataset1/831_541_five_fold/代码/rbmVtoH.m]

function h= rbmVtoH(model, v)
%go from visible to hidden based on type

if isequal(model.type, 'BB')
    h= logistic(v*model.W + repmat(model.b,size(v,1),1));
elseif isequal(model.type, 'BG')
    h= v*model.W + repmat(model.b,size(v,1),1);
elseif isequal(model.type, 'GB')
    h= logistic(v*model.W/model.sigma + repmat(model.b,size(v,1),1));
end
