# Supplementary material for: Neighborhood-based inference and restricted Boltzmann machine for small molecule-miRNA associations prediction
Source: PeerJ. 2023 Aug 24;11:e15889. doi: 10.7717/peerj.15889 (PMC10460564; doi:10.7717/peerj.15889)
Supplement: Supplemental Information 1 [file peerj-11-15889-s001.zip › Supplementary material/Code/Dataset1/831_541_five_fold/代码/SM similarity matrix.xlsx]

## Sheet: Sheet1
0.854	0.0617	0.1691	0.1406	0.2363	0.1369	0.0354	0.0426	0.1413	0.0948	0.0729	0.0381	0.051	0.1256	0.1037	0.1254	0.0861	0.1366	0.1013	0.1356	0.1217	0.1604	0.0702	0.119	0.0931	0.0611	0.1751	0.1751	0.0625	0.0595	0.108	0.069	0.1084	0.1032	0.1096	0.1063	0.0655	0.1345	0.0531	0.0347	0.0767	0.0475	0.0627	0.1987	0.1531	0.135	0.2389	0.0717	0.1976	0.0424
0.0617	0.8426	0.1319	0.1323	0.0888	0.1685	0.0772	0.0959	0.0898	0.1176	0.1114	0.1765	0.2445	0.1654	0.1132	0.0844	0.0904	0.0824	0.0982	0.1411	0.1414	0.0766	0.1496	0.0828	0.174	0.2074	0.1401	0.0753	0.1457	0.1255	0.2246	0.1887	0.2096	0.1764	0.13	0.253	0.1544	0.1951	0.0904	0.161	0.1638	0.1041	0.2193	0.1585	0.1462	0.0953	0.0972	0.113	0.1491	0.1247
0.1691	0.1319	0.8345	0.1464	0.2243	0.1977	0.0615	0.0967	0.1246	0.0899	0.0889	0.1318	0.1389	0.1589	0.1774	0.0719	0.1074	0.0828	0.1059	0.108	0.1883	0.0791	0.1217	0.1154	0.1675	0.1132	0.1801	0.0808	0.1213	0.1197	0.126	0.1523	0.1335	0.1527	0.1054	0.126	0.1644	0.1023	0.1027	0.1516	0.2146	0.1571	0.1242	0.3119	0.1053	0.0727	0.1983	0.1295	0.1651	0.1224
0.1406	0.1323	0.1464	0.845	0.0881	0.2137	0.063	0.053	0.0764	0.1476	0.0538	0.136	0.1318	0.2274	0.1968	0.1266	0.1613	0.0938	0.1085	0.1536	0.2696	0.104	0.1445	0.1835	0.2381	0.1243	0.1978	0.1382	0.1726	0.0761	0.1546	0.1294	0.2184	0.1134	0.17	0.171	0.226	0.1177	0.1379	0.0954	0.1731	0.1646	0.1538	0.1616	0.2449	0.1241	0.0831	0.1529	0.2136	0.1096
0.2363	0.0888	0.2243	0.0881	0.8369	0.1862	0.0591	0.1075	0.0442	0.0731	0.0857	0.0678	0.0564	0.1249	0.0854	0.0776	0.0729	0.0868	0.1093	0.0931	0.0813	0.1314	0.089	0.0898	0.0889	0.0738	0.1688	0.1766	0.0663	0.0786	0.092	0.0589	0.0956	0.12	0.0893	0.0785	0.1152	0.0711	0.0564	0.0718	0.0888	0.0919	0.0769	0.1961	0.0843	0.0562	0.2525	0.0635	0.1948	0.057
0.1369	0.1685	0.1977	0.2137	0.1862	0.8704	0.102	0.074	0.0865	0.1035	0.1333	0.2408	0.2253	0.2046	0.2035	0.079	0.1647	0.0797	0.0874	0.1486	0.2615	0.1101	0.1546	0.0831	0.2087	0.2045	0.1588	0.1159	0.1824	0.1509	0.1634	0.3525	0.1794	0.15	0.147	0.1421	0.212	0.095	0.1579	0.1184	0.1737	0.1583	0.1885	0.1932	0.2573	0.0806	0.1344	0.1567	0.2296	0.1378
0.0354	0.0772	0.0615	0.063	0.0591	0.102	0.8482	0.0778	0.0634	0.0734	0.1047	0.1036	0.0622	0.0885	0.0759	0.0775	0.0765	0.1012	0.076	0.0758	0.0999	0.062	0.0629	0.044	0.0742	0.087	0.0618	0.0606	0.0707	0.1224	0.1063	0.1157	0.0769	0.0725	0.0722	0.0778	0.0834	0.0524	0.0482	0.0447	0.0971	0.0611	0.0852	0.093	0.0807	0.059	0.0512	0.0632	0.0768	0.0705
0.0426	0.0959	0.0967	0.053	0.1075	0.074	0.0778	0.8439	0.0467	0.0478	0.076	0.0654	0.0581	0.1044	0.09	0.0754	0.0779	0.0712	0.0604	0.0282	0.0917	0.0585	0.0785	0.0352	0.0774	0.0655	0.1058	0.0496	0.0358	0.0971	0.1048	0.1159	0.0578	0.0806	0.074	0.0545	0.0673	0.0739	0.0541	0.0943	0.0814	0.058	0.0604	0.1194	0.0947	0.0424	0.0838	0.0573	0.0891	0.0711
0.1413	0.0898	0.1246	0.0764	0.0442	0.0865	0.0634	0.0467	0.8558	0.1128	0.1259	0.0957	0.0976	0.0714	0.1212	0.1038	0.1771	0.1959	0.1488	0.1062	0.071	0.0703	0.0915	0.075	0.0593	0.1107	0.1	0.0417	0.0922	0.1108	0.087	0.1243	0.0578	0.1103	0.0555	0.0962	0.0667	0.1085	0.0809	0.1267	0.1009	0.0603	0.0478	0.1517	0.0933	0.1148	0.1045	0.0977	0.1277	0.1214
0.0948	0.1176	0.0899	0.1476	0.0731	0.1035	0.0734	0.0478	0.1128	0.8501	0.1744	0.0874	0.1255	0.1816	0.1021	0.1547	0.1235	0.1448	0.1973	0.1257	0.2199	0.1035	0.1843	0.1852	0.1724	0.0825	0.1468	0.0936	0.1195	0.1724	0.1055	0.139	0.1369	0.1676	0.1552	0.1666	0.1519	0.1844	0.1084	0.0553	0.1882	0.1206	0.1579	0.1121	0.1657	0.2103	0.0903	0.1325	0.1264	0.141
0.0729	0.1114	0.0889	0.0538	0.0857	0.1333	0.1047	0.076	0.1259	0.1744	0.8556	0.0745	0.0972	0.1058	0.0734	0.0899	0.054	0.0982	0.1428	0.123	0.108	0.0674	0.1349	0.1386	0.0972	0.0866	0.0899	0.1155	0.1053	0.4408	0.1494	0.1385	0.1299	0.1158	0.0868	0.1215	0.0958	0.0983	0.1126	0.0547	0.1261	0.1126	0.1083	0.1045	0.1017	0.1687	0.0944	0.1217	0.0635	0.0904
0.0381	0.1765	0.1318	0.136	0.0678	0.2408	0.1036	0.0654	0.0957	0.0874	0.0745	0.8489	0.2562	0.1289	0.1349	0.0928	0.1384	0.0914	0.0437	0.1044	0.1279	0.046	0.0909	0.076	0.1486	0.2128	0.0884	0.0587	0.2253	0.1205	0.1843	0.1015	0.1847	0.1507	0.1584	0.1279	0.1582	0.1271	0.1248	0.1888	0.1932	0.133	0.2876	0.1485	0.1504	0.0471	0.0722	0.1942	0.1465	0.1918
0.051	0.2445	0.1389	0.1318	0.0564	0.2253	0.0622	0.0581	0.0976	0.1255	0.0972	0.2562	0.8408	0.1389	0.1146	0.0961	0.1523	0.0663	0.0818	0.1456	0.1508	0.0548	0.1568	0.1061	0.1811	0.3851	0.126	0.0659	0.1786	0.1323	0.1573	0.1623	0.198	0.1839	0.1155	0.202	0.1742	0.1579	0.1102	0.1611	0.1705	0.1375	0.2141	0.1641	0.1183	0.0899	0.0595	0.1361	0.1634	0.1278
0.1256	0.1654	0.1589	0.2274	0.1249	0.2046	0.0885	0.1044	0.0714	0.1816	0.1058	0.1289	0.1389	0.8562	0.2009	0.1465	0.1706	0.1219	0.1087	0.1394	0.3305	0.1399	0.2382	0.1125	0.5262	0.1347	0.1859	0.1527	0.1771	0.1225	0.2228	0.1978	0.2076	0.1617	0.2093	0.1907	0.1866	0.1577	0.1368	0.1225	0.1749	0.1462	0.2249	0.168	0.4247	0.118	0.1131	0.1473	0.2127	0.1691
0.1037	0.1132	0.1774	0.1968	0.0854	0.2035	0.0759	0.09	0.1212	0.1021	0.0734	0.1349	0.1146	0.2009	0.8473	0.1446	0.1349	0.1494	0.0924	0.1223	0.2019	0.0779	0.1469	0.1429	0.1259	0.1125	0.2212	0.1043	0.1601	0.078	0.1996	0.1413	0.1421	0.1187	0.1221	0.1687	0.1573	0.1386	0.1086	0.1121	0.2524	0.1856	0.1456	0.2265	0.2101	0.1348	0.0873	0.1192	0.1733	0.1128
0.1254	0.0844	0.0719	0.1266	0.0776	0.079	0.0775	0.0754	0.1038	0.1547	0.0899	0.0928	0.0961	0.1465	0.1446	0.8459	0.1571	0.208	0.1134	0.1149	0.1469	0.1233	0.1647	0.126	0.1122	0.091	0.139	0.1018	0.0999	0.0941	0.1005	0.1372	0.1217	0.0945	0.1074	0.1365	0.0852	0.181	0.087	0.044	0.1401	0.0786	0.1146	0.1166	0.1361	0.1664	0.1041	0.1015	0.1304	0.1747
0.0861	0.0904	0.1074	0.1613	0.0729	0.1647	0.0765	0.0779	0.1771	0.1235	0.054	0.1384	0.1523	0.1706	0.1349	0.1571	0.8478	0.1338	0.0645	0.1625	0.1548	0.111	0.178	0.0789	0.1454	0.1671	0.154	0.0791	0.1439	0.0909	0.137	0.2004	0.1685	0.1072	0.1363	0.1241	0.1417	0.1786	0.0809	0.1134	0.1491	0.1027	0.1659	0.1765	0.1779	0.0903	0.0654	0.1565	0.2208	0.2053
0.1366	0.0824	0.0828	0.0938	0.0868	0.0797	0.1012	0.0712	0.1959	0.1448	0.0982	0.0914	0.0663	0.1219	0.1494	0.208	0.1338	0.8505	0.069	0.1031	0.0715	0.117	0.1088	0.0724	0.0925	0.108	0.1597	0.0743	0.1116	0.0744	0.0944	0.1017	0.0811	0.1194	0.0814	0.1551	0.0582	0.1306	0.1005	0.0681	0.1513	0.0529	0.0831	0.1252	0.1184	0.1002	0.1272	0.101	0.1246	0.1191
0.1013	0.0982	0.1059	0.1085	0.1093	0.0874	0.076	0.0604	0.1488	0.1973	0.1428	0.0437	0.0818	0.1087	0.0924	0.1134	0.0645	0.069	0.8507	0.1094	0.1037	0.0739	0.1049	0.1935	0.1068	0.06	0.1016	0.1184	0.078	0.157	0.0928	0.0912	0.0996	0.0917	0.0883	0.086	0.1441	0.0934	0.0852	0.041	0.0971	0.153	0.0709	0.0927	0.0947	0.1765	0.0727	0.0974	0.0838	0.0846
0.1356	0.1411	0.108	0.1536	0.0931	0.1486	0.0758	0.0282	0.1062	0.1257	0.123	0.1044	0.1456	0.1394	0.1223	0.1149	0.1625	0.1031	0.1094	0.8358	0.2028	0.1257	0.1549	0.1915	0.1365	0.1177	0.1458	0.1349	0.1105	0.142	0.1862	0.1197	0.194	0.11	0.2447	0.1914	0.1067	0.1521	0.0909	0.08	0.2063	0.1297	0.1753	0.2225	0.2014	0.1944	0.0962	0.0968	0.2319	0.1062
0.1217	0.1414	0.1883	0.2696	0.0813	0.2615	0.0999	0.0917	0.071	0.2199	0.108	0.1279	0.1508	0.3305	0.2019	0.1469	0.1548	0.0715	0.1037	0.2028	0.852	0.1396	0.2093	0.2187	0.3403	0.1223	0.2334	0.2015	0.1535	0.1486	0.2075	0.1716	0.2297	0.1713	0.2593	0.1391	0.1823	0.1666	0.1782	0.091	0.2007	0.1438	0.1747	0.235	0.383	0.1957	0.0837	0.1151	0.2469	0.126
0.1604	0.0766	0.0791	0.104	0.1314	0.1101	0.062	0.0585	0.0703	0.1035	0.0674	0.046	0.0548	0.1399	0.0779	0.1233	0.111	0.117	0.0739	0.1257	0.1396	0.8311	0.1132	0.1092	0.1123	0.0508	0.1066	0.2088	0.0767	0.0749	0.1212	0.077	0.1287	0.0897	0.133	0.0865	0.0837	0.1159	0.0754	0.0559	0.1275	0.0522	0.095	0.1577	0.1244	0.1271	0.1568	0.0733	0.187	0.0743
0.0702	0.1496	0.1217	0.1445	0.089	0.1546	0.0629	0.0785	0.0915	0.1843	0.1349	0.0909	0.1568	0.2382	0.1469	0.1647	0.178	0.1088	0.1049	0.1549	0.2093	0.1132	0.854	0.1186	0.1994	0.1221	0.1297	0.1321	0.1517	0.118	0.1555	0.1958	0.1817	0.1537	0.1536	0.1739	0.2128	0.1894	0.115	0.0722	0.1277	0.1315	0.1823	0.1294	0.1712	0.1829	0.0888	0.1399	0.1713	0.1355
0.119	0.0828	0.1154	0.1835	0.0898	0.0831	0.044	0.0352	0.075	0.1852	0.1386	0.076	0.1061	0.1125	0.1429	0.126	0.0789	0.0724	0.1935	0.1915	0.2187	0.1092	0.1186	0.8214	0.1173	0.062	0.1379	0.1628	0.1029	0.1449	0.1446	0.0952	0.1419	0.0953	0.1771	0.109	0.1508	0.132	0.1132	0.0544	0.192	0.1002	0.0926	0.1458	0.1676	0.2527	0.0889	0.1037	0.1651	0.0809
0.0931	0.174	0.1675	0.2381	0.0889	0.2087	0.0742	0.0774	0.0593	0.1724	0.0972	0.1486	0.1811	0.5262	0.1259	0.1122	0.1454	0.0925	0.1068	0.1365	0.3403	0.1123	0.1994	0.1173	0.8516	0.1314	0.1486	0.1776	0.1495	0.1263	0.1994	0.1821	0.2252	0.1561	0.2208	0.1612	0.2262	0.1331	0.1398	0.1279	0.1873	0.138	0.2225	0.174	0.4261	0.1152	0.0813	0.1253	0.2018	0.1485
0.0611	0.2074	0.1132	0.1243	0.0738	0.2045	0.087	0.0655	0.1107	0.0825	0.0866	0.2128	0.3851	0.1347	0.1125	0.091	0.1671	0.108	0.06	0.1177	0.1223	0.0508	0.1221	0.062	0.1314	0.8392	0.1195	0.0707	0.1082	0.1135	0.1973	0.1839	0.1853	0.0883	0.1313	0.1647	0.1817	0.1059	0.1061	0.1305	0.1299	0.0957	0.2256	0.1278	0.1254	0.0812	0.064	0.1368	0.2024	0.1714
0.1751	0.1401	0.1801	0.1978	0.1688	0.1588	0.0618	0.1058	0.1	0.1468	0.0899	0.0884	0.126	0.1859	0.2212	0.139	0.154	0.1597	0.1016	0.1458	0.2334	0.1066	0.1297	0.1379	0.1486	0.1195	0.871	0.1298	0.1031	0.1011	0.1677	0.1014	0.1514	0.1086	0.1524	0.1252	0.1335	0.1583	0.0806	0.0895	0.1523	0.1328	0.1063	0.2264	0.1559	0.1661	0.1927	0.1321	0.2089	0.1188
0.1751	0.0753	0.0808	0.1382	0.1766	0.1159	0.0606	0.0496	0.0417	0.0936	0.1155	0.0587	0.0659	0.1527	0.1043	0.1018	0.0791	0.0743	0.1184	0.1349	0.2015	0.2088	0.1321	0.1628	0.1776	0.0707	0.1298	0.8613	0.1054	0.0674	0.1345	0.1075	0.1525	0.0555	0.1397	0.1147	0.1221	0.1369	0.072	0.0287	0.1256	0.0926	0.1418	0.0976	0.1796	0.1434	0.1209	0.081	0.1571	0.0665
0.0625	0.1457	0.1213	0.1726	0.0663	0.1824	0.0707	0.0358	0.0922	0.1195	0.1053	0.2253	0.1786	0.1771	0.1601	0.0999	0.1439	0.1116	0.078	0.1105	0.1535	0.0767	0.1517	0.1029	0.1495	0.1082	0.1031	0.1054	0.853	0.0787	0.1501	0.1206	0.1749	0.1319	0.1583	0.1687	0.1505	0.0907	0.243	0.156	0.1843	0.1463	0.1728	0.1152	0.1446	0.102	0.1136	0.1933	0.196	0.1214
0.0595	0.1255	0.1197	0.0761	0.0786	0.1509	0.1224	0.0971	0.1108	0.1724	0.4408	0.1205	0.1323	0.1225	0.078	0.0941	0.0909	0.0744	0.157	0.142	0.1486	0.0749	0.118	0.1449	0.1263	0.1135	0.1011	0.0674	0.0787	0.8589	0.1365	0.1606	0.1227	0.1305	0.0954	0.1029	0.1371	0.0984	0.0864	0.0623	0.1708	0.122	0.113	0.138	0.1182	0.167	0.0759	0.12	0.0778	0.1121
0.108	0.2246	0.126	0.1546	0.092	0.1634	0.1063	0.1048	0.087	0.1055	0.1494	0.1843	0.1573	0.2228	0.1996	0.1005	0.137	0.0944	0.0928	0.1862	0.2075	0.1212	0.1555	0.1446	0.1994	0.1973	0.1677	0.1345	0.1501	0.1365	0.8472	0.1847	0.2508	0.1247	0.2596	0.2019	0.168	0.2069	0.0997	0.1997	0.1747	0.1302	0.2636	0.2535	0.2613	0.1635	0.1232	0.1452	0.1899	0.1564
0.069	0.1887	0.1523	0.1294	0.0589	0.3525	0.1157	0.1159	0.1243	0.139	0.1385	0.1015	0.1623	0.1978	0.1413	0.1372	0.2004	0.1017	0.0912	0.1197	0.1716	0.077	0.1958	0.0952	0.1821	0.1839	0.1014	0.1075	0.1206	0.1606	0.1847	0.866	0.1483	0.1391	0.1324	0.1451	0.2338	0.1419	0.0998	0.1034	0.1304	0.1455	0.1567	0.1248	0.2054	0.1259	0.0407	0.1247	0.1546	0.1881
0.1084	0.2096	0.1335	0.2184	0.0956	0.1794	0.0769	0.0578	0.0578	0.1369	0.1299	0.1847	0.198	0.2076	0.1421	0.1217	0.1685	0.0811	0.0996	0.194	0.2297	0.1287	0.1817	0.1419	0.2252	0.1853	0.1514	0.1525	0.1749	0.1227	0.2508	0.1483	0.8527	0.1281	0.2574	0.1973	0.2603	0.1628	0.1163	0.1264	0.2224	0.1428	0.3025	0.1863	0.2046	0.145	0.1052	0.1629	0.2162	0.1711
0.1032	0.1764	0.1527	0.1134	0.12	0.15	0.0725	0.0806	0.1103	0.1676	0.1158	0.1507	0.1839	0.1617	0.1187	0.0945	0.1072	0.1194	0.0917	0.11	0.1713	0.0897	0.1537	0.0953	0.1561	0.0883	0.1086	0.0555	0.1319	0.1305	0.1247	0.1391	0.1281	0.8174	0.0753	0.1839	0.1519	0.2008	0.1279	0.1842	0.1684	0.0936	0.1121	0.1714	0.119	0.1249	0.1769	0.1405	0.1568	0.1648
0.1096	0.13	0.1054	0.17	0.0893	0.147	0.0722	0.074	0.0555	0.1552	0.0868	0.1584	0.1155	0.2093	0.1221	0.1074	0.1363	0.0814	0.0883	0.2447	0.2593	0.133	0.1536	0.1771	0.2208	0.1313	0.1524	0.1397	0.1583	0.0954	0.2596	0.1324	0.2574	0.0753	0.8438	0.1459	0.1341	0.1235	0.0975	0.09	0.1772	0.1246	0.197	0.2322	0.2504	0.1415	0.0793	0.115	0.2566	0.1396
0.1063	0.253	0.126	0.171	0.0785	0.1421	0.0778	0.0545	0.0962	0.1666	0.1215	0.1279	0.202	0.1907	0.1687	0.1365	0.1241	0.1551	0.086	0.1914	0.1391	0.0865	0.1739	0.109	0.1612	0.1647	0.1252	0.1147	0.1687	0.1029	0.2019	0.1451	0.1973	0.1839	0.1459	0.8517	0.1639	0.2865	0.205	0.1615	0.1651	0.1015	0.1946	0.1639	0.1272	0.1677	0.0924	0.1401	0.1808	0.1503
0.0655	0.1544	0.1644	0.226	0.1152	0.212	0.0834	0.0673	0.0667	0.1519	0.0958	0.1582	0.1742	0.1866	0.1573	0.0852	0.1417	0.0582	0.1441	0.1067	0.1823	0.0837	0.2128	0.1508	0.2262	0.1817	0.1335	0.1221	0.1505	0.1371	0.168	0.2338	0.2603	0.1519	0.1341	0.1639	0.8678	0.1436	0.1211	0.1303	0.1878	0.2206	0.2013	0.1429	0.1531	0.1221	0.0554	0.1978	0.1841	0.1386
0.1345	0.1951	0.1023	0.1177	0.0711	0.095	0.0524	0.0739	0.1085	0.1844	0.0983	0.1271	0.1579	0.1577	0.1386	0.181	0.1786	0.1306	0.0934	0.1521	0.1666	0.1159	0.1894	0.132	0.1331	0.1059	0.1583	0.1369	0.0907	0.0984	0.2069	0.1419	0.1628	0.2008	0.1235	0.2865	0.1436	0.8396	0.1349	0.1817	0.1146	0.0821	0.1243	0.1612	0.1355	0.2211	0.1073	0.1399	0.1221	0.1876
0.0531	0.0904	0.1027	0.1379	0.0564	0.1579	0.0482	0.0541	0.0809	0.1084	0.1126	0.1248	0.1102	0.1368	0.1086	0.087	0.0809	0.1005	0.0852	0.0909	0.1782	0.0754	0.115	0.1132	0.1398	0.1061	0.0806	0.072	0.243	0.0864	0.0997	0.0998	0.1163	0.1279	0.0975	0.205	0.1211	0.1349	0.8554	0.0446	0.1335	0.0987	0.0994	0.1124	0.1332	0.1347	0.0882	0.1307	0.1167	0.1076
0.0347	0.161	0.1516	0.0954	0.0718	0.1184	0.0447	0.0943	0.1267	0.0553	0.0547	0.1888	0.1611	0.1225	0.1121	0.044	0.1134	0.0681	0.041	0.08	0.091	0.0559	0.0722	0.0544	0.1279	0.1305	0.0895	0.0287	0.156	0.0623	0.1997	0.1034	0.1264	0.1842	0.09	0.1615	0.1303	0.1817	0.0446	0.8184	0.1236	0.0599	0.1866	0.2043	0.1633	0.0386	0.0776	0.1587	0.1551	0.1481
0.0767	0.1638	0.2146	0.1731	0.0888	0.1737	0.0971	0.0814	0.1009	0.1882	0.1261	0.1932	0.1705	0.1749	0.2524	0.1401	0.1491	0.1513	0.0971	0.2063	0.2007	0.1275	0.1277	0.192	0.1873	0.1299	0.1523	0.1256	0.1843	0.1708	0.1747	0.1304	0.2224	0.1684	0.1772	0.1651	0.1878	0.1146	0.1335	0.1236	0.8646	0.1348	0.2252	0.2286	0.1759	0.1414	0.0932	0.181	0.2789	0.1814
0.0475	0.1041	0.1571	0.1646	0.0919	0.1583	0.0611	0.058	0.0603	0.1206	0.1126	0.133	0.1375	0.1462	0.1856	0.0786	0.1027	0.0529	0.153	0.1297	0.1438	0.0522	0.1315	0.1002	0.138	0.0957	0.1328	0.0926	0.1463	0.122	0.1302	0.1455	0.1428	0.0936	0.1246	0.1015	0.2206	0.0821	0.0987	0.0599	0.1348	0.849	0.112	0.1331	0.121	0.0931	0.0442	0.1055	0.1601	0.1073
0.0627	0.2193	0.1242	0.1538	0.0769	0.1885	0.0852	0.0604	0.0478	0.1579	0.1083	0.2876	0.2141	0.2249	0.1456	0.1146	0.1659	0.0831	0.0709	0.1753	0.1747	0.095	0.1823	0.0926	0.2225	0.2256	0.1063	0.1418	0.1728	0.113	0.2636	0.1567	0.3025	0.1121	0.197	0.1946	0.2013	0.1243	0.0994	0.1866	0.2252	0.112	0.8431	0.1344	0.1801	0.0644	0.0738	0.1761	0.1929	0.1609
0.1987	0.1585	0.3119	0.1616	0.1961	0.1932	0.093	0.1194	0.1517	0.1121	0.1045	0.1485	0.1641	0.168	0.2265	0.1166	0.1765	0.1252	0.0927	0.2225	0.235	0.1577	0.1294	0.1458	0.174	0.1278	0.2264	0.0976	0.1152	0.138	0.2535	0.1248	0.1863	0.1714	0.2322	0.1639	0.1429	0.1612	0.1124	0.2043	0.2286	0.1331	0.1344	0.8387	0.2323	0.1645	0.2359	0.1428	0.2021	0.1315
0.1531	0.1462	0.1053	0.2449	0.0843	0.2573	0.0807	0.0947	0.0933	0.1657	0.1017	0.1504	0.1183	0.4247	0.2101	0.1361	0.1779	0.1184	0.0947	0.2014	0.383	0.1244	0.1712	0.1676	0.4261	0.1254	0.1559	0.1796	0.1446	0.1182	0.2613	0.2054	0.2046	0.119	0.2504	0.1272	0.1531	0.1355	0.1332	0.1633	0.1759	0.121	0.1801	0.2323	0.8547	0.1548	0.0782	0.1281	0.2362	0.1545
0.135	0.0953	0.0727	0.1241	0.0562	0.0806	0.059	0.0424	0.1148	0.2103	0.1687	0.0471	0.0899	0.118	0.1348	0.1664	0.0903	0.1002	0.1765	0.1944	0.1957	0.1271	0.1829	0.2527	0.1152	0.0812	0.1661	0.1434	0.102	0.167	0.1635	0.1259	0.145	0.1249	0.1415	0.1677	0.1221	0.2211	0.1347	0.0386	0.1414	0.0931	0.0644	0.1645	0.1548	0.8518	0.1106	0.1058	0.1357	0.1111
0.2389	0.0972	0.1983	0.0831	0.2525	0.1344	0.0512	0.0838	0.1045	0.0903	0.0944	0.0722	0.0595	0.1131	0.0873	0.1041	0.0654	0.1272	0.0727	0.0962	0.0837	0.1568	0.0888	0.0889	0.0813	0.064	0.1927	0.1209	0.1136	0.0759	0.1232	0.0407	0.1052	0.1769	0.0793	0.0924	0.0554	0.1073	0.0882	0.0776	0.0932	0.0442	0.0738	0.2359	0.0782	0.1106	0.8421	0.1015	0.2452	0.0809
0.0717	0.113	0.1295	0.1529	0.0635	0.1567	0.0632	0.0573	0.0977	0.1325	0.1217	0.1942	0.1361	0.1473	0.1192	0.1015	0.1565	0.101	0.0974	0.0968	0.1151	0.0733	0.1399	0.1037	0.1253	0.1368	0.1321	0.081	0.1933	0.12	0.1452	0.1247	0.1629	0.1405	0.115	0.1401	0.1978	0.1399	0.1307	0.1587	0.181	0.1055	0.1761	0.1428	0.1281	0.1058	0.1015	0.8341	0.1499	0.1328
0.1976	0.1491	0.1651	0.2136	0.1948	0.2296	0.0768	0.0891	0.1277	0.1264	0.0635	0.1465	0.1634	0.2127	0.1733	0.1304	0.2208	0.1246	0.0838	0.2319	0.2469	0.187	0.1713	0.1651	0.2018	0.2024	0.2089	0.1571	0.196	0.0778	0.1899	0.1546	0.2162	0.1568	0.2566	0.1808	0.1841	0.1221	0.1167	0.1551	0.2789	0.1601	0.1929	0.2021	0.2362	0.1357	0.2452	0.1499	0.8462	0.1933
0.0424	0.1247	0.1224	0.1096	0.057	0.1378	0.0705	0.0711	0.1214	0.141	0.0904	0.1918	0.1278	0.1691	0.1128	0.1747	0.2053	0.1191	0.0846	0.1062	0.126	0.0743	0.1355	0.0809	0.1485	0.1714	0.1188	0.0665	0.1214	0.1121	0.1564	0.1881	0.1711	0.1648	0.1396	0.1503	0.1386	0.1876	0.1076	0.1481	0.1814	0.1073	0.1609	0.1315	0.1545	0.1111	0.0809	0.1328	0.1933	0.8332
0.0968	0.1199	0.2292	0.1854	0.0975	0.1727	0.1225	0.0765	0.1143	0.1102	0.0681	0.1726	0.1393	0.1718	0.1714	0.1194	0.1752	0.1084	0.0861	0.2242	0.1917	0.1178	0.1095	0.1387	0.1311	0.1022	0.0931	0.1143	0.1564	0.0898	0.1399	0.1188	0.1332	0.1429	0.1757	0.1541	0.1548	0.1171	0.0886	0.117	0.2124	0.1646	0.162	0.2598	0.1591	0.0908	0.0915	0.1308	0.2172	0.1554
0.0749	0.1991	0.1175	0.1041	0.0483	0.177	0.0742	0.07	0.0763	0.1009	0.1196	0.1108	0.1671	0.1517	0.1378	0.0904	0.1363	0.1052	0.0715	0.1235	0.1523	0.0588	0.1908	0.0749	0.1405	0.1684	0.1028	0.0568	0.125	0.1283	0.1874	0.2253	0.1732	0.1007	0.1573	0.1717	0.1494	0.0668	0.0887	0.0788	0.1492	0.1404	0.1843	0.1483	0.1568	0.0796	0.052	0.1409	0.1563	0.0956
0.0114	0.1395	0.1234	0.0896	0.0382	0.1176	0.0794	0.0523	0.0852	0.0815	0.0837	0.1564	0.1462	0.1125	0.098	0.1354	0.1821	0.0606	0.0758	0.1062	0.0935	0.0404	0.1112	0.0671	0.122	0.1488	0.0916	0.0916	0.0981	0.0929	0.1401	0.1751	0.159	0.1185	0.0936	0.1343	0.1349	0.1246	0.0999	0.1129	0.1737	0.0982	0.1387	0.1122	0.1303	0.0781	0.0306	0.1152	0.1493	0.3604
0.0877	0.1881	0.1365	0.1055	0.0964	0.1506	0.0936	0.081	0.1091	0.1212	0.1421	0.1338	0.1285	0.1326	0.1236	0.102	0.1142	0.0828	0.0717	0.0991	0.174	0.0656	0.1625	0.0671	0.1342	0.1388	0.156	0.079	0.1214	0.122	0.1448	0.1523	0.158	0.1839	0.1284	0.0984	0.1765	0.1154	0.078	0.1263	0.1541	0.1368	0.1569	0.149	0.1394	0.0734	0.1255	0.2291	0.206	0.1145
0.0725	0.2033	0.1182	0.1634	0.0809	0.1845	0.0846	0.1046	0.0638	0.1464	0.0923	0.2403	0.1547	0.2339	0.1171	0.1112	0.147	0.0743	0.092	0.0962	0.1948	0.0849	0.1509	0.0985	0.2158	0.1469	0.1058	0.094	0.1695	0.1168	0.1768	0.169	0.2342	0.1338	0.214	0.1744	0.2091	0.1374	0.1327	0.1194	0.1694	0.1251	0.2375	0.1472	0.2332	0.0736	0.0944	0.2501	0.1826	0.1668
0.1016	0.1378	0.1476	0.2418	0.1265	0.1924	0.0738	0.0744	0.061	0.1309	0.0877	0.1154	0.1384	0.3188	0.1567	0.0924	0.1422	0.0735	0.1377	0.1182	0.2524	0.0997	0.1661	0.1555	0.3279	0.1068	0.0854	0.1575	0.1517	0.0959	0.1841	0.151	0.1522	0.1372	0.1622	0.0961	0.224	0.1063	0.1165	0.1119	0.1485	0.1765	0.1608	0.116	0.3478	0.0836	0.1073	0.1331	0.1874	0.1332
0.0621	0.0972	0.0669	0.1125	0.0871	0.0819	0.0661	0.0532	0.031	0.1164	0.0567	0.0715	0.1071	0.1398	0.0687	0.0753	0.0575	0.0657	0.0577	0.1339	0.1579	0.0566	0.1014	0.0677	0.1482	0.1201	0.0649	0.0987	0.0717	0.0904	0.087	0.0753	0.1174	0.072	0.1097	0.0526	0.1275	0.0632	0.0476	0.0305	0.1036	0.0924	0.1216	0.1213	0.1478	0.0519	0.054	0.0544	0.1415	0.0497
0.0688	0.2026	0.1326	0.127	0.0897	0.2397	0.0837	0.096	0.0581	0.175	0.1353	0.2032	0.1493	0.3333	0.1234	0.0848	0.1344	0.0591	0.084	0.0977	0.3166	0.0718	0.2541	0.0723	0.3225	0.1491	0.1247	0.1156	0.1173	0.1376	0.2121	0.192	0.2087	0.1742	0.1839	0.1118	0.1925	0.1377	0.1199	0.1573	0.1526	0.1495	0.2151	0.1411	0.3346	0.0878	0.0839	0.1396	0.1425	0.146
0.1399	0.1229	0.1224	0.2051	0.0954	0.1093	0.0475	0.0699	0.0508	0.0957	0.0546	0.123	0.0861	0.1659	0.187	0.1299	0.1768	0.093	0.1084	0.1608	0.2417	0.1231	0.1175	0.2348	0.1402	0.1179	0.1594	0.1683	0.1058	0.068	0.1955	0.1243	0.193	0.1142	0.215	0.1801	0.1885	0.1875	0.1277	0.1142	0.1955	0.1205	0.1384	0.1851	0.1988	0.1474	0.0737	0.1471	0.1729	0.1917
0.035	0.1213	0.1012	0.1048	0.0295	0.1154	0.0584	0.0417	0.1089	0.087	0.0757	0.1694	0.1613	0.1002	0.129	0.0582	0.1205	0.0723	0.0698	0.112	0.1102	0.0689	0.0909	0.0756	0.1335	0.1044	0.0808	0.0571	0.2084	0.076	0.1189	0.1189	0.172	0.1384	0.0974	0.1654	0.1273	0.1686	0.2598	0.1528	0.1354	0.0706	0.1479	0.0894	0.126	0.1006	0.0635	0.1557	0.1587	0.1169
0.0813	0.1228	0.118	0.1548	0.0693	0.1716	0.0659	0.0664	0.0631	0.1072	0.1427	0.1665	0.211	0.1921	0.1226	0.0863	0.1147	0.0709	0.0865	0.0917	0.1777	0.0834	0.1575	0.0671	0.1955	0.1598	0.0554	0.0919	0.1914	0.0938	0.1769	0.1841	0.1933	0.1125	0.1315	0.0722	0.2332	0.1177	0.1084	0.1511	0.1288	0.1467	0.2688	0.1184	0.1973	0.1163	0.1019	0.1485	0.1899	0.0939
0.1171	0.1363	0.1049	0.2139	0.0934	0.1911	0.0925	0.0873	0.0701	0.171	0.1064	0.1301	0.1023	0.3753	0.1567	0.1232	0.1566	0.0859	0.1041	0.2153	0.4052	0.1315	0.2012	0.1833	0.3723	0.1169	0.1486	0.1846	0.1448	0.1182	0.2191	0.1713	0.1901	0.1245	0.2611	0.123	0.1442	0.1418	0.1406	0.0986	0.2149	0.1111	0.1622	0.2165	0.4496	0.1684	0.0802	0.1241	0.2333	0.1348
0.0541	0.1769	0.1542	0.1303	0.066	0.2682	0.1101	0.0891	0.1043	0.1233	0.1652	0.2523	0.1876	0.2005	0.1276	0.0889	0.1072	0.0913	0.0855	0.1489	0.196	0.0445	0.1405	0.1117	0.1949	0.2065	0.1396	0.0836	0.1748	0.1797	0.1965	0.1769	0.1791	0.1087	0.1528	0.155	0.1459	0.0862	0.1355	0.0989	0.1882	0.1594	0.2411	0.1799	0.1703	0.075	0.0593	0.1318	0.154	0.1141
0.0775	0.1154	0.1268	0.1554	0.0992	0.1366	0.0562	0.0623	0.0998	0.1557	0.1517	0.1163	0.1469	0.1881	0.1537	0.1015	0.1327	0.0904	0.1427	0.1411	0.1489	0.0723	0.1337	0.1581	0.1798	0.0932	0.2184	0.1216	0.1479	0.1547	0.1192	0.1234	0.1551	0.1053	0.1473	0.1246	0.2105	0.1137	0.1097	0.0728	0.1561	0.3267	0.122	0.1261	0.1684	0.1574	0.0671	0.1311	0.171	0.1441
0.0539	0.2193	0.126	0.1221	0.055	0.2202	0.056	0.0577	0.0773	0.081	0.0958	0.2284	0.2391	0.1976	0.1371	0.0959	0.1137	0.0699	0.0597	0.0891	0.1955	0.0606	0.1452	0.0588	0.2192	0.15	0.1383	0.0696	0.1127	0.0752	0.1961	0.1213	0.2218	0.1757	0.137	0.1623	0.1597	0.1314	0.1098	0.1743	0.187	0.1179	0.244	0.1254	0.2032	0.0586	0.074	0.2213	0.1969	0.115
0.0882	0.1734	0.1362	0.1241	0.1133	0.1399	0.0808	0.0689	0.0971	0.1381	0.0888	0.1424	0.1486	0.224	0.125	0.1713	0.1866	0.0971	0.083	0.1206	0.1742	0.1037	0.1847	0.0863	0.2235	0.118	0.1844	0.1155	0.1808	0.0856	0.198	0.2094	0.1743	0.1695	0.186	0.1807	0.1783	0.2203	0.1255	0.1001	0.1766	0.1104	0.1589	0.1654	0.2017	0.1127	0.1296	0.1432	0.2291	0.2891
0.1075	0.0941	0.1098	0.215	0.0885	0.111	0.0404	0.0446	0.036	0.1055	0.058	0.103	0.1142	0.1318	0.1351	0.1001	0.1341	0.0684	0.1035	0.1448	0.1243	0.0786	0.1293	0.1426	0.1057	0.1037	0.1395	0.1541	0.1463	0.0545	0.1447	0.1397	0.157	0.0501	0.1285	0.0885	0.1643	0.1282	0.0513	0.0471	0.1192	0.1316	0.1609	0.1065	0.1583	0.0824	0.0687	0.1164	0.1216	0.0821
0.1182	0.1213	0.085	0.1826	0.1107	0.1888	0.0908	0.0629	0.0991	0.1561	0.1143	0.1601	0.1883	0.1617	0.1251	0.1589	0.1478	0.0866	0.1041	0.1707	0.1888	0.1345	0.2333	0.1287	0.1647	0.1883	0.13	0.1572	0.2029	0.1334	0.1351	0.1779	0.2531	0.1032	0.1502	0.1226	0.2459	0.1254	0.1099	0.088	0.1638	0.1007	0.2051	0.1182	0.1641	0.1583	0.1248	0.1454	0.1921	0.0979
0.184	0.0665	0.0671	0.096	0.1152	0.0645	0.0769	0.08	0.1328	0.0901	0.0764	0.0506	0.0307	0.1049	0.108	0.1344	0.1074	0.1267	0.0789	0.1367	0.1438	0.1778	0.0682	0.1455	0.1049	0.063	0.1387	0.1598	0.0942	0.0381	0.1314	0.0851	0.1107	0.0897	0.1352	0.0948	0.0547	0.1557	0.057	0.0962	0.1377	0.0338	0.0613	0.162	0.143	0.1535	0.1528	0.0947	0.1428	0.1
0.0438	0.1746	0.0975	0.1016	0.0263	0.1868	0.0509	0.0253	0.1025	0.0593	0.0771	0.2545	0.1497	0.0758	0.1141	0.0407	0.0857	0.0694	0.045	0.0876	0.1176	0.0359	0.0899	0.0539	0.0902	0.1751	0.1108	0.0484	0.1876	0.082	0.1516	0.0546	0.1602	0.1294	0.0772	0.1356	0.1087	0.1194	0.1468	0.1462	0.1226	0.0764	0.1952	0.1068	0.0937	0.0677	0.0721	0.1648	0.1182	0.0861
0.1005	0.1293	0.1096	0.1291	0.085	0.1436	0.1205	0.0925	0.1358	0.2119	0.3991	0.1211	0.125	0.1485	0.1581	0.1285	0.1052	0.0977	0.1892	0.1994	0.2358	0.1328	0.1383	0.2295	0.1666	0.115	0.1479	0.1263	0.1181	0.5456	0.2402	0.151	0.1974	0.1147	0.2085	0.1408	0.1604	0.1378	0.135	0.0659	0.2081	0.1292	0.1358	0.2276	0.2057	0.2274	0.104	0.1431	0.1337	0.1259
0.0759	0.1863	0.1523	0.1643	0.1239	0.1944	0.0708	0.0681	0.0465	0.1115	0.0913	0.2436	0.1374	0.1653	0.1255	0.0719	0.1292	0.0515	0.115	0.0861	0.1543	0.0778	0.1572	0.1017	0.1609	0.1518	0.0768	0.1217	0.0867	0.1174	0.1989	0.1483	0.2107	0.1395	0.1255	0.163	0.2308	0.1119	0.1213	0.1389	0.1301	0.17	0.203	0.1221	0.1782	0.0753	0.071	0.1389	0.1258	0.1564
0.1339	0.1316	0.1327	0.1733	0.1673	0.114	0.0703	0.085	0.0612	0.1522	0.0967	0.1225	0.1485	0.1526	0.1615	0.1057	0.1108	0.0776	0.1497	0.2071	0.2273	0.1199	0.1215	0.255	0.1634	0.1283	0.1579	0.1572	0.1445	0.1068	0.243	0.1096	0.2122	0.1493	0.2693	0.1678	0.1883	0.2037	0.1141	0.1124	0.1858	0.14	0.1501	0.219	0.2357	0.1904	0.121	0.1993	0.1952	0.1436
0.0996	0.2181	0.1318	0.1475	0.0695	0.1846	0.1105	0.0876	0.1473	0.1493	0.1023	0.2224	0.2372	0.1437	0.1972	0.1324	0.2494	0.1689	0.1018	0.2269	0.2138	0.1308	0.1169	0.1465	0.1758	0.2093	0.177	0.1137	0.1153	0.1192	0.2919	0.146	0.288	0.1546	0.2109	0.2394	0.2112	0.1643	0.1225	0.1609	0.2498	0.0931	0.216	0.2778	0.2119	0.1835	0.0863	0.1559	0.2207	0.2192
0.045	0.1695	0.1425	0.1453	0.0846	0.1795	0.0648	0.0576	0.0913	0.09	0.1215	0.1573	0.172	0.1364	0.1544	0.0651	0.0798	0.0425	0.1231	0.0978	0.1937	0.0434	0.1258	0.1024	0.1558	0.1425	0.1265	0.095	0.147	0.1114	0.1545	0.107	0.2021	0.168	0.1248	0.1328	0.2067	0.1133	0.0882	0.1254	0.144	0.1642	0.1661	0.108	0.165	0.0598	0.0565	0.1788	0.1671	0.0966
0.1187	0.0647	0.0335	0.0913	0.0955	0.0829	0.0675	0.0329	0.0933	0.1005	0.1358	0.0392	0.0293	0.1052	0.1724	0.151	0.1105	0.1803	0.0645	0.1348	0.1763	0.1105	0.1103	0.1408	0.0996	0.0947	0.1434	0.1476	0.1108	0.0554	0.1997	0.0834	0.1364	0.0547	0.1473	0.0997	0.0631	0.1295	0.0766	0.0231	0.0969	0.0363	0.0739	0.1591	0.1705	0.1991	0.1061	0.0639	0.0983	0.0489
0.1108	0.254	0.4391	0.1382	0.1309	0.2076	0.0782	0.0916	0.1022	0.1367	0.0984	0.2354	0.2034	0.1713	0.147	0.0741	0.1723	0.0986	0.0824	0.1622	0.1534	0.0806	0.139	0.0799	0.182	0.1832	0.1352	0.0625	0.1319	0.138	0.1556	0.14	0.1933	0.2104	0.1575	0.1692	0.1969	0.13	0.123	0.1711	0.2417	0.1178	0.1982	0.2483	0.1604	0.0914	0.1704	0.1525	0.2579	0.1591
0.0526	0.1389	0.1174	0.1787	0.0572	0.1862	0.0839	0.0714	0.1064	0.22	0.1117	0.1536	0.1477	0.3998	0.1482	0.1062	0.1554	0.1041	0.098	0.0954	0.282	0.0756	0.2074	0.0795	0.3976	0.1192	0.1178	0.1188	0.2328	0.1314	0.1336	0.2138	0.1689	0.1616	0.164	0.1392	0.1392	0.1372	0.1558	0.1348	0.1535	0.1501	0.1666	0.155	0.3152	0.1379	0.0787	0.1252	0.1805	0.1479
0.1169	0.1754	0.1133	0.1587	0.089	0.144	0.0794	0.1009	0.0657	0.2057	0.1214	0.1607	0.1462	0.276	0.1576	0.1167	0.1251	0.084	0.1183	0.1936	0.3412	0.1455	0.242	0.1923	0.2844	0.1349	0.1567	0.1735	0.1224	0.1263	0.325	0.1982	0.2857	0.1575	0.2743	0.2075	0.1884	0.2685	0.1484	0.129	0.18	0.1138	0.2075	0.2496	0.36	0.2148	0.0822	0.1427	0.1804	0.1451
0.1058	0.1361	0.1399	0.2113	0.0998	0.1352	0.0627	0.0625	0.0698	0.1565	0.0901	0.1705	0.1342	0.1281	0.2137	0.1441	0.1352	0.079	0.1442	0.1854	0.2315	0.1247	0.1168	0.2416	0.1558	0.1084	0.1638	0.1456	0.1353	0.1076	0.2196	0.1298	0.228	0.1311	0.1942	0.1748	0.188	0.1804	0.1205	0.1295	0.2535	0.1269	0.1672	0.2538	0.2046	0.2007	0.0784	0.1697	0.1912	0.1768
0.1079	0.1666	0.1311	0.2121	0.1234	0.1367	0.0506	0.0686	0.0556	0.0883	0.0974	0.1724	0.1377	0.1714	0.1253	0.072	0.1068	0.0657	0.1288	0.1249	0.1598	0.0896	0.1367	0.1421	0.1549	0.1209	0.1626	0.145	0.1243	0.0728	0.1834	0.1242	0.2025	0.1431	0.1464	0.1504	0.2858	0.1363	0.1028	0.1063	0.17	0.1565	0.1833	0.1338	0.1564	0.0821	0.105	0.251	0.1966	0.1067
0.1324	0.4434	0.1238	0.2104	0.1209	0.1816	0.0808	0.1095	0.0851	0.1544	0.1293	0.1559	0.2328	0.2199	0.1777	0.1392	0.1225	0.0919	0.1193	0.2907	0.2756	0.1539	0.1593	0.2028	0.1983	0.1499	0.1701	0.1627	0.1456	0.1272	0.2834	0.1933	0.2566	0.1363	0.2215	0.3583	0.1599	0.2173	0.1101	0.0955	0.2466	0.1312	0.2266	0.2241	0.256	0.1898	0.1235	0.128	0.2293	0.1248
0.0174	0.1169	0.1367	0.1105	0.0472	0.1109	0.0849	0.0594	0.1176	0.1112	0.1304	0.0908	0.0995	0.1095	0.1114	0.1667	0.162	0.0647	0.0817	0.1054	0.1202	0.0371	0.1123	0.0803	0.1106	0.0942	0.1215	0.0478	0.0915	0.1407	0.1155	0.2049	0.107	0.0883	0.1201	0.1206	0.117	0.1265	0.0961	0.0866	0.1202	0.1358	0.1025	0.1399	0.1256	0.1251	0.048	0.0825	0.116	0.3552
0.1122	0.1624	0.1031	0.2164	0.1042	0.2059	0.0824	0.046	0.0896	0.1668	0.1234	0.2014	0.1707	0.2085	0.1486	0.1283	0.187	0.0994	0.1102	0.2304	0.2269	0.1094	0.1628	0.147	0.2053	0.1824	0.216	0.1613	0.2066	0.1221	0.1887	0.1144	0.3352	0.1625	0.231	0.2068	0.2096	0.197	0.1221	0.1441	0.2367	0.1345	0.2726	0.1452	0.1868	0.1413	0.1253	0.1993	0.2902	0.1399
0.1087	0.252	0.1291	0.1991	0.0963	0.2388	0.08	0.0724	0.0797	0.1818	0.1379	0.2193	0.2329	0.2136	0.179	0.1508	0.1378	0.0828	0.1282	0.2388	0.2705	0.1414	0.1768	0.1612	0.2144	0.1925	0.1783	0.196	0.1626	0.1518	0.2609	0.1632	0.3907	0.1415	0.2365	0.236	0.2567	0.1571	0.124	0.1221	0.2661	0.1501	0.3146	0.2182	0.232	0.1986	0.0889	0.2012	0.2283	0.1844
0.091	0.0961	0.1123	0.1861	0.0893	0.1906	0.0841	0.0737	0.1422	0.0884	0.0897	0.1378	0.1044	0.2194	0.155	0.1639	0.4896	0.114	0.083	0.1725	0.1934	0.1166	0.2137	0.0851	0.1807	0.17	0.1441	0.1188	0.13	0.0863	0.1457	0.1994	0.187	0.0929	0.1823	0.1328	0.1563	0.1269	0.0879	0.1042	0.1669	0.1388	0.1791	0.1579	0.2394	0.0719	0.0804	0.1066	0.2535	0.2033
0.0346	0.159	0.1388	0.1538	0.0446	0.1461	0.0709	0.0429	0.1181	0.1185	0.0955	0.2475	0.1858	0.1606	0.0969	0.1372	0.2022	0.0753	0.0805	0.1073	0.1514	0.0473	0.1275	0.0971	0.1663	0.1891	0.1085	0.0546	0.1456	0.1178	0.1698	0.2507	0.1731	0.1477	0.1377	0.1534	0.1665	0.1892	0.0885	0.2084	0.1768	0.1189	0.187	0.1566	0.1671	0.0771	0.0466	0.1756	0.2084	0.379
0.0944	0.1789	0.188	0.1676	0.083	0.2419	0.0713	0.0703	0.1709	0.1137	0.1106	0.1414	0.1764	0.1807	0.1956	0.1113	0.1807	0.1044	0.1074	0.1818	0.1771	0.089	0.1496	0.1156	0.1594	0.1462	0.2019	0.0835	0.1714	0.1115	0.133	0.1414	0.1367	0.145	0.1308	0.2197	0.1672	0.1212	0.1338	0.1489	0.2108	0.1337	0.1344	0.2029	0.1929	0.117	0.1233	0.1253	0.2424	0.1839
0.1397	0.1476	0.1666	0.1592	0.1101	0.1625	0.0627	0.0647	0.1039	0.2097	0.1301	0.1143	0.1726	0.1638	0.1576	0.1172	0.1696	0.1257	0.121	0.126	0.1614	0.0978	0.1664	0.1435	0.1723	0.0862	0.115	0.1242	0.1895	0.1361	0.1433	0.1566	0.1872	0.1232	0.166	0.1445	0.1677	0.1408	0.1517	0.109	0.2856	0.1597	0.1462	0.1592	0.1472	0.1315	0.1007	0.1613	0.1418	0.1129
0.1447	0.1625	0.1088	0.1365	0.0978	0.1587	0.064	0.0803	0.0691	0.2001	0.1189	0.1215	0.1675	0.2319	0.1578	0.1297	0.1723	0.0936	0.1245	0.2167	0.2932	0.1546	0.2005	0.2453	0.1801	0.1371	0.1913	0.1642	0.1925	0.1325	0.2338	0.1865	0.2161	0.1147	0.2271	0.1589	0.1278	0.2119	0.1221	0.1242	0.2356	0.1182	0.2039	0.1922	0.2674	0.2197	0.1293	0.1674	0.2566	0.1674
0.1328	0.1279	0.0987	0.1343	0.0799	0.1514	0.0847	0.0429	0.1272	0.1663	0.176	0.0767	0.1248	0.1694	0.1183	0.1132	0.1226	0.0971	0.1381	0.2883	0.2529	0.1461	0.1575	0.2198	0.1898	0.1229	0.1508	0.1903	0.1103	0.1534	0.1866	0.1631	0.2495	0.1105	0.2373	0.1531	0.1367	0.1491	0.1103	0.0671	0.1981	0.1313	0.1487	0.1746	0.237	0.2237	0.107	0.104	0.2075	0.1393
0.1077	0.1554	0.1441	0.0691	0.1059	0.1189	0.0552	0.0469	0.0866	0.1225	0.0957	0.1144	0.1508	0.1231	0.0925	0.0834	0.0965	0.0916	0.0851	0.1715	0.1099	0.0548	0.116	0.0884	0.1053	0.0921	0.0953	0.0439	0.1173	0.0968	0.125	0.1387	0.0908	0.1386	0.1327	0.1617	0.1202	0.1857	0.0981	0.0913	0.193	0.0752	0.1262	0.1541	0.1038	0.1069	0.1304	0.1156	0.1756	0.094
0.1266	0.0945	0.1512	0.1999	0.1113	0.1022	0.0485	0.0499	0.065	0.1193	0.0958	0.0917	0.1445	0.1265	0.1303	0.088	0.1282	0.0586	0.1384	0.2129	0.1966	0.1158	0.1209	0.2249	0.1212	0.077	0.1822	0.1472	0.1013	0.1036	0.1613	0.1317	0.1835	0.1255	0.174	0.1213	0.2135	0.1931	0.0853	0.071	0.1875	0.1375	0.131	0.202	0.145	0.1796	0.0927	0.1476	0.1791	0.102
0.1285	0.2016	0.1394	0.226	0.1091	0.1832	0.0858	0.077	0.0736	0.1763	0.1332	0.2014	0.153	0.2248	0.1511	0.1617	0.1528	0.1054	0.1071	0.1515	0.2273	0.1499	0.2089	0.1358	0.2113	0.1538	0.1627	0.1447	0.1897	0.1439	0.2142	0.1449	0.3358	0.165	0.1985	0.2244	0.2235	0.1889	0.1536	0.1808	0.2014	0.1235	0.2873	0.1853	0.198	0.1543	0.1324	0.2134	0.2452	0.1779
0.1155	0.1212	0.147	0.2768	0.0885	0.2104	0.0596	0.0683	0.0663	0.2089	0.1141	0.1383	0.1807	0.2783	0.128	0.1439	0.1527	0.092	0.0994	0.3006	0.4727	0.1437	0.1764	0.193	0.2769	0.1448	0.2379	0.1963	0.2174	0.1531	0.2179	0.1638	0.222	0.1171	0.2949	0.1335	0.1627	0.1334	0.1326	0.0804	0.2554	0.1748	0.2174	0.1977	0.27	0.1648	0.0956	0.1175	0.3126	0.136
0.0632	0.1977	0.1362	0.1249	0.0647	0.1789	0.056	0.0526	0.0673	0.0989	0.1139	0.2006	0.1346	0.1638	0.1318	0.0464	0.1052	0.0473	0.0652	0.1201	0.1482	0.0664	0.1537	0.0617	0.1462	0.19	0.0986	0.0818	0.1535	0.1061	0.1872	0.1319	0.2899	0.1697	0.1577	0.1421	0.1654	0.1267	0.1142	0.1808	0.166	0.116	0.2341	0.1088	0.1406	0.0893	0.0828	0.212	0.1966	0.1588
0.0989	0.1598	0.125	0.203	0.0791	0.1962	0.0898	0.0479	0.1382	0.0858	0.0912	0.1269	0.1517	0.1796	0.2849	0.0808	0.16	0.0808	0.0648	0.2813	0.2514	0.1153	0.1274	0.1259	0.1732	0.1253	0.1635	0.1	0.1654	0.1005	0.2497	0.1425	0.1727	0.1073	0.2257	0.1506	0.1736	0.097	0.1497	0.1422	0.1651	0.1442	0.1479	0.2861	0.2809	0.129	0.1156	0.1192	0.2199	0.0942
0.1104	0.2343	0.1357	0.2318	0.0966	0.2086	0.0883	0.066	0.0654	0.1771	0.1419	0.1852	0.2056	0.2047	0.1638	0.1283	0.1786	0.0888	0.1166	0.2439	0.2565	0.1507	0.1807	0.1739	0.2093	0.1964	0.177	0.2	0.2181	0.1566	0.2372	0.1923	0.5778	0.1468	0.2427	0.2486	0.284	0.1683	0.1298	0.1273	0.2846	0.1585	0.3287	0.1924	0.2091	0.1886	0.0924	0.1851	0.2535	0.1565
0.1044	0.1072	0.1708	0.2351	0.1016	0.1644	0.063	0.0555	0.0832	0.1489	0.117	0.1487	0.1333	0.1729	0.1955	0.1179	0.1332	0.0633	0.1734	0.2382	0.2657	0.1217	0.1422	0.2172	0.1872	0.0989	0.2041	0.1569	0.1368	0.1317	0.2034	0.1419	0.2215	0.0915	0.2341	0.1194	0.2557	0.1272	0.0904	0.0722	0.2038	0.384	0.1385	0.2125	0.2347	0.1849	0.0735	0.1254	0.2301	0.1273
0.1263	0.1492	0.1414	0.1607	0.0836	0.1368	0.0666	0.0459	0.0958	0.1061	0.0851	0.2066	0.108	0.1634	0.1462	0.1013	0.1207	0.0808	0.1185	0.1694	0.1653	0.1001	0.1117	0.1487	0.147	0.1648	0.1343	0.1605	0.1811	0.0968	0.1721	0.1105	0.228	0.1127	0.2024	0.2255	0.1669	0.2038	0.1636	0.1339	0.1701	0.1095	0.1887	0.1411	0.1601	0.1456	0.0901	0.1777	0.1797	0.1567
0.099	0.1727	0.1557	0.1797	0.087	0.1892	0.0895	0.0735	0.1188	0.172	0.1358	0.1388	0.1997	0.166	0.1991	0.1313	0.1756	0.0814	0.1112	0.1926	0.277	0.1192	0.179	0.1535	0.185	0.129	0.1784	0.1261	0.1366	0.1923	0.2347	0.2339	0.2509	0.1398	0.2561	0.1658	0.2606	0.189	0.1164	0.1119	0.2019	0.1762	0.1368	0.2796	0.215	0.1926	0.1073	0.1627	0.2039	0.2018
0.0204	0.0906	0.1354	0.1094	0.0446	0.1648	0.0476	0.0755	0.0483	0.1059	0.0334	0.1468	0.1576	0.1819	0.111	0.0949	0.151	0.0458	0.0213	0.1002	0.1742	0.0552	0.1498	0.0487	0.1641	0.0864	0.0283	0.0393	0.1432	0.0603	0.0988	0.1183	0.1108	0.1388	0.1264	0.0623	0.0937	0.1192	0.082	0.1294	0.1328	0.1123	0.1696	0.1523	0.161	0.0662	0.0429	0.1225	0.1345	0.1069
0.0498	0.1903	0.1266	0.1203	0.0817	0.2085	0.099	0.0617	0.0606	0.0854	0.1156	0.2032	0.1916	0.1525	0.0996	0.072	0.1018	0.0774	0.0658	0.1095	0.1402	0.0649	0.1241	0.0611	0.1745	0.1722	0.0938	0.0897	0.133	0.1161	0.1765	0.1895	0.4282	0.1277	0.1573	0.156	0.209	0.1277	0.1141	0.1384	0.1907	0.1107	0.2616	0.1313	0.1085	0.0616	0.0875	0.1662	0.1499	0.1418
0.0375	0.1096	0.1023	0.1302	0.054	0.1889	0.0521	0.0491	0.0414	0.0717	0.0705	0.187	0.2111	0.1559	0.1087	0.0742	0.1268	0.0438	0.0586	0.132	0.1549	0.0598	0.1976	0.0485	0.1627	0.1446	0.0351	0.0683	0.1619	0.0864	0.1609	0.1276	0.1876	0.1211	0.153	0.0795	0.118	0.1202	0.0858	0.1381	0.1192	0.1295	0.1742	0.13	0.1486	0.0587	0.0449	0.1276	0.1735	0.0805
0.0488	0.158	0.1124	0.1182	0.0512	0.1383	0.0943	0.0634	0.1021	0.1329	0.0937	0.1131	0.1271	0.1305	0.1046	0.1512	0.2158	0.0859	0.0721	0.1103	0.1237	0.0697	0.1391	0.0571	0.143	0.1228	0.1036	0.0562	0.0882	0.1213	0.1059	0.2325	0.1075	0.0995	0.1371	0.1424	0.1272	0.1133	0.1025	0.0764	0.1341	0.1302	0.1149	0.1109	0.1385	0.1141	0.0418	0.1047	0.1783	0.3572
0.0521	0.0914	0.114	0.1256	0.0623	0.1615	0.0606	0.0491	0.0583	0.112	0.0911	0.1246	0.2402	0.1231	0.1096	0.0665	0.1248	0.0413	0.0325	0.0688	0.171	0.0576	0.1803	0.0451	0.1206	0.2111	0.0524	0.0705	0.1512	0.0585	0.1076	0.1789	0.1462	0.1196	0.1091	0.052	0.1997	0.1306	0.0896	0.1122	0.0904	0.1075	0.1301	0.0841	0.1186	0.098	0.0633	0.1289	0.1524	0.1002
0.0705	0.1568	0.1325	0.1809	0.0782	0.2124	0.096	0.0604	0.0566	0.126	0.0917	0.2146	0.1776	0.1975	0.1277	0.1119	0.2072	0.0808	0.0928	0.1439	0.1958	0.094	0.1419	0.1175	0.2419	0.1772	0.1456	0.1119	0.1769	0.1258	0.1852	0.1912	0.4244	0.1285	0.1895	0.1622	0.3101	0.1682	0.1396	0.1406	0.2147	0.1454	0.2482	0.1553	0.1733	0.1273	0.0716	0.2441	0.2035	0.1521
0.1406	0.1321	0.1242	0.1611	0.0723	0.1267	0.042	0.0245	0.1078	0.1106	0.0466	0.1473	0.1137	0.1337	0.1843	0.1205	0.1376	0.0883	0.1157	0.1952	0.1825	0.1167	0.0897	0.1882	0.149	0.0968	0.1379	0.147	0.153	0.0496	0.1546	0.1122	0.1774	0.1247	0.1582	0.1794	0.1892	0.1996	0.1102	0.1144	0.2068	0.1239	0.1517	0.1528	0.1882	0.1543	0.0953	0.1402	0.1752	0.1501
0.0492	0.1599	0.1803	0.138	0.0763	0.248	0.1072	0.059	0.083	0.129	0.1068	0.2991	0.2141	0.1849	0.1281	0.1081	0.133	0.1008	0.0848	0.1432	0.1712	0.0556	0.1506	0.0853	0.2081	0.178	0.1124	0.0878	0.1599	0.1376	0.1785	0.1807	0.2135	0.1385	0.1451	0.1207	0.2203	0.1168	0.1224	0.1666	0.1964	0.2164	0.2921	0.1771	0.1562	0.0676	0.0815	0.1688	0.201	0.1509
0.078	0.1145	0.0488	0.0762	0.1328	0.191	0.0959	0.0728	0.0365	0.0923	0.1172	0.0918	0.1873	0.1112	0.0744	0.0894	0.048	0.0661	0.0565	0.0879	0.1211	0.0764	0.0901	0.0431	0.0966	0.1968	0.0923	0.1039	0.0819	0.1065	0.1333	0.1077	0.1917	0.0585	0.0975	0.0491	0.0932	0.0438	0.0463	0.0156	0.1019	0.0602	0.1272	0.049	0.0841	0.073	0.1261	0.0527	0.0825	0.048
0.1922	0.1192	0.0642	0.1268	0.1031	0.1154	0.0811	0.083	0.1117	0.1269	0.0943	0.0689	0.0847	0.1876	0.1819	0.1536	0.1331	0.1378	0.0809	0.1667	0.246	0.1713	0.1387	0.1675	0.1346	0.091	0.1709	0.1632	0.1488	0.0733	0.2423	0.1541	0.157	0.0823	0.1998	0.1541	0.0886	0.1326	0.0982	0.0418	0.1272	0.0713	0.1234	0.1841	0.2299	0.2161	0.1596	0.0836	0.1684	0.0799
0.1215	0.2147	0.1358	0.2073	0.1012	0.1982	0.0963	0.0619	0.0797	0.2015	0.1577	0.2053	0.2279	0.2258	0.1737	0.1391	0.1733	0.1014	0.1167	0.2372	0.282	0.1464	0.1717	0.1711	0.2937	0.1943	0.1834	0.1893	0.1888	0.175	0.255	0.1782	0.5624	0.1459	0.244	0.1797	0.2779	0.1887	0.1291	0.1334	0.293	0.1409	0.3347	0.2046	0.2504	0.1791	0.1077	0.1778	0.2661	0.1797
0.1071	0.1196	0.1581	0.2038	0.093	0.1509	0.0666	0.0543	0.0498	0.1491	0.0991	0.1086	0.1455	0.1578	0.1749	0.1545	0.1379	0.051	0.141	0.2195	0.2591	0.1031	0.1405	0.2291	0.1636	0.0806	0.1439	0.1925	0.1363	0.1039	0.1667	0.125	0.1945	0.1152	0.226	0.1448	0.21	0.1631	0.1146	0.0674	0.2244	0.2051	0.1417	0.2023	0.2116	0.1953	0.0663	0.122	0.2025	0.205
0.0555	0.2211	0.1227	0.1111	0.0846	0.1518	0.0784	0.0885	0.0978	0.1147	0.1	0.188	0.1813	0.2243	0.1302	0.1159	0.1414	0.0804	0.0853	0.1553	0.1381	0.0579	0.2081	0.0846	0.1817	0.1994	0.0996	0.0966	0.1536	0.1069	0.2424	0.218	0.1653	0.1178	0.1662	0.21	0.1897	0.1246	0.1245	0.1171	0.1768	0.1193	0.2323	0.14	0.2275	0.0967	0.0744	0.1085	0.1463	0.1157
0.1651	0.1627	0.22	0.167	0.1572	0.1542	0.0929	0.0937	0.1315	0.1759	0.1259	0.1948	0.1895	0.1586	0.2211	0.161	0.1491	0.1493	0.0979	0.2218	0.2403	0.1541	0.1151	0.1882	0.1861	0.1672	0.199	0.1267	0.1607	0.1507	0.2582	0.1119	0.278	0.1814	0.2155	0.1841	0.1778	0.1917	0.1014	0.1815	0.363	0.1663	0.2028	0.3393	0.2127	0.1874	0.2184	0.1787	0.3038	0.2201
0.0378	0.0996	0.1403	0.1221	0.0568	0.1201	0.0688	0.0492	0.0999	0.092	0.075	0.0846	0.0869	0.1213	0.09	0.2027	0.2166	0.0905	0.0768	0.1075	0.1269	0.0635	0.1353	0.066	0.1116	0.1084	0.1239	0.0574	0.0931	0.0815	0.1087	0.1908	0.0877	0.1013	0.1193	0.1159	0.0979	0.1262	0.103	0.0636	0.115	0.1305	0.0855	0.1426	0.1153	0.111	0.0648	0.081	0.1425	0.2904
0.0436	0.1255	0.0678	0.0575	0.0635	0.1135	0.0785	0.064	0.0358	0.115	0.0884	0.0636	0.1549	0.1023	0.0713	0.0935	0.0937	0.0668	0.047	0.0791	0.1018	0.0693	0.156	0.0351	0.0873	0.1066	0.0458	0.0729	0.1374	0.075	0.1407	0.1249	0.181	0.096	0.1456	0.0903	0.0927	0.0885	0.0452	0.0533	0.0937	0.0684	0.1415	0.0971	0.0895	0.0729	0.0857	0.0848	0.0981	0.0412
0.0534	0.1361	0.0976	0.0761	0.062	0.1337	0.1276	0.0712	0.1372	0.0889	0.1453	0.138	0.1116	0.092	0.1368	0.1317	0.1284	0.1501	0.0546	0.0787	0.071	0.0434	0.1102	0.0477	0.083	0.1909	0.1108	0.0737	0.1083	0.1466	0.1388	0.1764	0.1431	0.0727	0.0788	0.1167	0.1579	0.0574	0.0747	0.0417	0.1471	0.1069	0.1354	0.1171	0.0887	0.0767	0.0734	0.1466	0.0919	0.0894
0.0526	0.1393	0.1228	0.1295	0.0601	0.1597	0.0704	0.0428	0.0495	0.0811	0.1084	0.1963	0.2301	0.1409	0.1205	0.0955	0.1025	0.059	0.049	0.0951	0.1441	0.0754	0.1607	0.0571	0.1657	0.2073	0.0413	0.0837	0.1533	0.0897	0.1624	0.1655	0.2276	0.1315	0.1326	0.0902	0.1801	0.1302	0.0969	0.1621	0.1554	0.1166	0.2749	0.0888	0.1407	0.0993	0.0604	0.1971	0.1279	0.1137
0.1063	0.1958	0.5171	0.1632	0.1732	0.1809	0.0646	0.0832	0.0748	0.0883	0.0811	0.1615	0.138	0.1124	0.1809	0.0683	0.1235	0.0707	0.1266	0.0886	0.1646	0.0651	0.1146	0.1176	0.1327	0.1282	0.1281	0.0944	0.1176	0.1056	0.143	0.1168	0.1782	0.1806	0.1542	0.1656	0.2387	0.1289	0.106	0.1127	0.2206	0.159	0.1287	0.2195	0.1353	0.0796	0.1588	0.1375	0.2001	0.1204
0.0682	0.2163	0.1312	0.1491	0.058	0.2088	0.0941	0.0718	0.091	0.1034	0.1195	0.2734	0.2564	0.1754	0.1475	0.1205	0.12	0.0828	0.0753	0.0823	0.2287	0.0539	0.1397	0.0687	0.2061	0.1974	0.0895	0.0796	0.112	0.1096	0.1672	0.1366	0.2522	0.1733	0.1386	0.1473	0.1778	0.1338	0.1109	0.1613	0.1907	0.1146	0.257	0.128	0.1761	0.0749	0.0692	0.2163	0.1796	0.1646
0.044	0.1771	0.124	0.1674	0.0553	0.2183	0.0936	0.0687	0.0798	0.1503	0.0926	0.2287	0.1895	0.1748	0.1529	0.0977	0.1347	0.0768	0.0541	0.05	0.224	0.0537	0.1522	0.0802	0.2003	0.1454	0.1021	0.0568	0.1677	0.1068	0.1411	0.1786	0.2067	0.1686	0.126	0.1263	0.2275	0.1173	0.1305	0.1661	0.1741	0.1192	0.1824	0.1268	0.1662	0.0891	0.072	0.2604	0.1575	0.147
0.0496	0.1636	0.1384	0.1845	0.0694	0.2598	0.0886	0.0693	0.0786	0.1225	0.1169	0.1278	0.1564	0.2281	0.129	0.0715	0.1566	0.0564	0.0684	0.1529	0.2939	0.0619	0.1705	0.0658	0.2316	0.1413	0.1252	0.0916	0.1124	0.154	0.1776	0.2026	0.1313	0.1491	0.1921	0.0963	0.1739	0.0895	0.1637	0.0895	0.1324	0.1714	0.1307	0.1893	0.2577	0.0754	0.0554	0.0924	0.1643	0.111
0.0655	0.1136	0.095	0.0647	0.0782	0.1186	0.0681	0.0765	0.0582	0.1248	0.1872	0.0561	0.1197	0.1021	0.0638	0.0979	0.0838	0.1021	0.1242	0.0891	0.1071	0.0764	0.1687	0.0976	0.0893	0.0876	0.0897	0.0773	0.0963	0.1994	0.1087	0.1186	0.1306	0.1308	0.0896	0.1168	0.1076	0.0928	0.0974	0.0562	0.1113	0.0983	0.1153	0.1087	0.0752	0.146	0.1041	0.1191	0.0929	0.111
0.0541	0.1568	0.1518	0.1678	0.1103	0.1451	0.0692	0.0684	0.0702	0.0963	0.1025	0.2536	0.1739	0.1592	0.1541	0.088	0.1133	0.0665	0.1066	0.0848	0.122	0.0527	0.1422	0.1036	0.1579	0.1841	0.0435	0.1197	0.125	0.1132	0.1879	0.1203	0.2034	0.1478	0.1334	0.1397	0.2233	0.1029	0.1026	0.1145	0.1641	0.1362	0.2122	0.1052	0.1888	0.0484	0.0597	0.1232	0.1585	0.128
0.0672	0.1263	0.0604	0.0703	0.0509	0.1206	0.1168	0.0634	0.0857	0.0901	0.0727	0.1036	0.0925	0.0929	0.0817	0.1004	0.0985	0.1186	0.0561	0.108	0.0646	0.0633	0.0852	0.0439	0.0787	0.1795	0.0601	0.061	0.1026	0.0905	0.1175	0.1139	0.1107	0.0538	0.0981	0.1151	0.0731	0.0538	0.0633	0.0415	0.0946	0.0498	0.1672	0.0792	0.0549	0.0697	0.0744	0.0653	0.1219	0.075
0.1429	0.0914	0.225	0.1241	0.2149	0.1658	0.115	0.0749	0.0408	0.0591	0.078	0.0638	0.0653	0.1166	0.081	0.0486	0.0621	0.0513	0.0965	0.0644	0.1089	0.0877	0.0868	0.0886	0.0934	0.0767	0.1313	0.1357	0.1233	0.0678	0.1089	0.0855	0.1048	0.1109	0.0789	0.0701	0.1126	0.0474	0.0505	0.0385	0.0656	0.0877	0.0735	0.1819	0.0925	0.0584	0.1424	0.0593	0.1188	0.0461
0.0529	0.18	0.1159	0.1269	0.0791	0.4273	0.0932	0.0632	0.0792	0.1439	0.1316	0.179	0.1993	0.1456	0.1112	0.1115	0.191	0.0512	0.0994	0.1575	0.1538	0.0817	0.1654	0.0926	0.1366	0.2293	0.1183	0.1051	0.127	0.1834	0.1507	0.4094	0.24	0.152	0.1287	0.1411	0.2755	0.1674	0.108	0.1187	0.2093	0.1527	0.2092	0.1172	0.1294	0.1431	0.0616	0.205	0.1625	0.1593
0.0357	0.1314	0.1146	0.1768	0.0742	0.1731	0.0726	0.0596	0.0551	0.1014	0.0692	0.1573	0.2379	0.1091	0.1266	0.0519	0.1225	0.0385	0.0898	0.0641	0.116	0.0433	0.1415	0.1081	0.1214	0.2606	0.067	0.0801	0.1188	0.096	0.1485	0.2697	0.1696	0.1282	0.0853	0.0947	0.2504	0.0953	0.1023	0.1247	0.1356	0.1429	0.1485	0.1	0.1147	0.0693	0.0393	0.1544	0.1147	0.1227
0.0712	0.1439	0.1281	0.1678	0.0868	0.1343	0.0602	0.0818	0.0817	0.1209	0.0993	0.1162	0.1421	0.1321	0.1392	0.0887	0.1144	0.0776	0.1199	0.1012	0.1141	0.0515	0.24	0.1413	0.1354	0.1579	0.1005	0.0891	0.0881	0.121	0.1398	0.155	0.1555	0.1472	0.0898	0.1092	0.2524	0.116	0.0987	0.0888	0.1254	0.16	0.134	0.1263	0.1277	0.0973	0.0579	0.1389	0.0915	0.109
0.0479	0.18	0.1245	0.1225	0.058	0.1815	0.0874	0.0712	0.0978	0.1223	0.1431	0.1896	0.2276	0.162	0.1375	0.119	0.0855	0.0807	0.0864	0.0746	0.2174	0.052	0.1705	0.0762	0.1794	0.1854	0.1148	0.0755	0.1621	0.1173	0.1504	0.1424	0.2401	0.215	0.1157	0.1552	0.1803	0.1591	0.1266	0.1483	0.1972	0.1016	0.1871	0.1404	0.1625	0.0888	0.0701	0.1791	0.1758	0.1293
0.0839	0.1746	0.114	0.1504	0.0921	0.4193	0.1189	0.0787	0.0799	0.1641	0.1688	0.2139	0.1895	0.16	0.156	0.1109	0.1782	0.1172	0.1064	0.1558	0.1361	0.0779	0.1907	0.0961	0.148	0.2116	0.1098	0.1203	0.1787	0.1849	0.1984	0.3507	0.2396	0.1505	0.1218	0.1545	0.2688	0.1743	0.1261	0.1282	0.1764	0.1692	0.2017	0.1338	0.1492	0.1521	0.0938	0.2418	0.1627	0.1167
0.0557	0.1503	0.1395	0.1389	0.0925	0.1678	0.1051	0.0922	0.0867	0.0655	0.105	0.2528	0.1677	0.2079	0.1502	0.0838	0.2214	0.0785	0.0547	0.1353	0.127	0.0627	0.1366	0.0556	0.1951	0.1377	0.048	0.077	0.1293	0.1251	0.2385	0.2576	0.1462	0.1363	0.1159	0.1277	0.138	0.0801	0.1059	0.1377	0.1265	0.1193	0.1668	0.1155	0.2573	0.0378	0.0778	0.1265	0.1724	0.1277
0.0469	0.1231	0.1028	0.079	0.0806	0.1149	0.114	0.0797	0.0823	0.2045	0.2813	0.0926	0.1121	0.1546	0.1011	0.0942	0.0709	0.0557	0.213	0.0758	0.1545	0.0542	0.1401	0.1446	0.1561	0.0939	0.0848	0.0851	0.0697	0.4962	0.1023	0.1535	0.104	0.1236	0.0762	0.0972	0.1433	0.1111	0.1174	0.0582	0.1366	0.1224	0.083	0.0835	0.1574	0.1695	0.0536	0.1039	0.0942	0.103
0.0507	0.1379	0.1153	0.0882	0.027	0.1131	0.0553	0.0321	0.1074	0.104	0.0988	0.1225	0.1074	0.1289	0.1351	0.0754	0.088	0.0762	0.0845	0.0878	0.1281	0.0693	0.1024	0.0765	0.1379	0.1195	0.0864	0.0574	0.1408	0.0786	0.1198	0.0957	0.1301	0.1417	0.1185	0.1482	0.1106	0.119	0.1194	0.157	0.1398	0.093	0.1776	0.1119	0.161	0.1314	0.0529	0.1375	0.1418	0.1218
0.0366	0.1675	0.1805	0.1382	0.0492	0.258	0.1188	0.0626	0.0876	0.1193	0.1147	0.1567	0.4196	0.1813	0.2044	0.1026	0.1245	0.0915	0.0495	0.1208	0.1637	0.0475	0.091	0.074	0.1629	0.3583	0.0922	0.0566	0.1533	0.1116	0.1169	0.1946	0.1412	0.1226	0.1223	0.1375	0.1191	0.1338	0.106	0.0928	0.1743	0.1189	0.1886	0.1478	0.1592	0.075	0.0434	0.08	0.1441	0.1117
0.0585	0.1353	0.1133	0.0917	0.0578	0.2101	0.103	0.0684	0.1333	0.1299	0.1401	0.1469	0.1787	0.1548	0.1229	0.1028	0.1526	0.1294	0.1095	0.2087	0.1148	0.0718	0.1805	0.0789	0.1469	0.1596	0.113	0.0763	0.1234	0.1583	0.148	0.2039	0.1798	0.1239	0.1206	0.1097	0.1718	0.1092	0.1193	0.0893	0.1732	0.15	0.1684	0.1362	0.1371	0.0848	0.0733	0.1986	0.1318	0.0977
0.0473	0.0538	0.0623	0.0625	0.044	0.1163	0.2061	0.0837	0.0592	0.115	0.111	0.0839	0.0859	0.0871	0.0682	0.0821	0.0694	0.0934	0.0526	0.0408	0.0733	0.0647	0.0761	0.047	0.0734	0.0719	0.0587	0.0571	0.075	0.1251	0.1049	0.1213	0.0757	0.0983	0.0653	0.0649	0.0794	0.0909	0.0514	0.0515	0.0785	0.0613	0.0735	0.0718	0.0726	0.0982	0.0517	0.0783	0.0792	0.1284
0.0901	0.1312	0.1206	0.0876	0.0848	0.1198	0.0535	0.0537	0.0574	0.08	0.1137	0.0896	0.1192	0.0774	0.0738	0.0309	0.081	0.0449	0.0937	0.125	0.0991	0.0413	0.0802	0.0939	0.0834	0.0809	0.1055	0.0357	0.0919	0.1246	0.0969	0.1239	0.0892	0.1653	0.0583	0.1053	0.1464	0.1563	0.0668	0.0834	0.1036	0.0992	0.0925	0.1273	0.0833	0.0873	0.0845	0.1335	0.1082	0.0754
0.0394	0.1676	0.1406	0.1243	0.0625	0.2303	0.0871	0.0559	0.0755	0.1491	0.129	0.2799	0.2019	0.1637	0.1122	0.0904	0.1527	0.0924	0.0845	0.0973	0.1582	0.0592	0.1549	0.0886	0.202	0.1909	0.108	0.0813	0.1527	0.1463	0.1812	0.2037	0.284	0.1459	0.1294	0.1726	0.243	0.1389	0.1259	0.1736	0.2088	0.2147	0.2857	0.1372	0.1586	0.0972	0.0668	0.191	0.2019	0.1719
0.1101	0.1494	0.1709	0.1387	0.0978	0.1878	0.092	0.1002	0.1345	0.0766	0.1054	0.1515	0.1389	0.1821	0.1583	0.0896	0.2315	0.1027	0.0879	0.1622	0.1454	0.0809	0.1522	0.0718	0.1528	0.1541	0.1561	0.0559	0.1518	0.104	0.1863	0.1906	0.1154	0.1506	0.158	0.1415	0.1077	0.1081	0.0966	0.1486	0.1154	0.1398	0.1213	0.1984	0.2112	0.0911	0.101	0.1042	0.2306	0.1175
0.0224	0.2247	0.1168	0.1311	0.0413	0.1775	0.0816	0.0612	0.0646	0.1285	0.1102	0.1949	0.2927	0.1687	0.1167	0.0807	0.0728	0.0468	0.0699	0.1106	0.1815	0.0318	0.1185	0.0441	0.1671	0.2621	0.1176	0.0498	0.1226	0.1329	0.1813	0.1705	0.2541	0.1001	0.1006	0.1505	0.181	0.1056	0.0855	0.1093	0.1917	0.0952	0.2834	0.1007	0.1348	0.0892	0.0249	0.1379	0.124	0.1234
0.047	0.0786	0.0935	0.0763	0.0903	0.0853	0.0919	0.0798	0.0401	0.0656	0.0758	0.209	0.0774	0.1079	0.083	0.0722	0.0767	0.0644	0.0733	0.0615	0.0739	0.047	0.0652	0.0611	0.0729	0.0736	0.0568	0.0655	0.1815	0.08	0.1168	0.0806	0.0708	0.0484	0.097	0.0528	0.1119	0.0473	0.0544	0.0579	0.083	0.0953	0.0942	0.0688	0.0679	0.0429	0.0536	0.0621	0.0745	0.0748
0.0249	0.145	0.1435	0.1576	0.0514	0.2754	0.0994	0.0641	0.0803	0.1122	0.0757	0.598	0.1897	0.1382	0.1398	0.0926	0.1261	0.0713	0.0304	0.1071	0.1685	0.0359	0.1061	0.0678	0.1332	0.1651	0.049	0.0404	0.209	0.1151	0.1426	0.1421	0.1401	0.1211	0.1344	0.1275	0.1529	0.0995	0.1234	0.1514	0.1731	0.1266	0.2417	0.1666	0.1466	0.028	0.0512	0.1365	0.1653	0.1582
0.0322	0.1344	0.1354	0.1039	0.0509	0.1366	0.086	0.071	0.1068	0.1176	0.1057	0.0821	0.1249	0.1623	0.1384	0.2407	0.1579	0.0822	0.1079	0.1233	0.1374	0.0875	0.2117	0.0842	0.1482	0.0933	0.0952	0.0545	0.1405	0.0985	0.1211	0.1915	0.0956	0.1645	0.0932	0.1428	0.0995	0.2291	0.1314	0.1158	0.111	0.13	0.1117	0.1451	0.1538	0.1446	0.081	0.1028	0.1284	0.1914
0.0475	0.0434	0.0583	0.0568	0.0448	0.0673	0.0669	0.0704	0.0587	0.0532	0.0388	0.0485	0.0498	0.0644	0.0467	0.0806	0.0804	0.0871	0.0365	0.0327	0.0644	0.411	0.0668	0.0362	0.0544	0.0397	0.0462	0.0845	0.0473	0.0534	0.0504	0.0767	0.0608	0.0704	0.055	0.0454	0.0578	0.0539	0.0609	0.0438	0.0718	0.0437	0.0507	0.0858	0.0552	0.0707	0.0823	0.0413	0.077	0.0639
0.11	0.1707	0.455	0.1477	0.1367	0.1529	0.0866	0.1042	0.1159	0.1336	0.1156	0.1888	0.2007	0.1691	0.1315	0.1079	0.1885	0.1098	0.0794	0.1294	0.1408	0.1052	0.1453	0.0783	0.1598	0.1472	0.141	0.0552	0.1431	0.1447	0.1412	0.1386	0.1418	0.1903	0.1342	0.1313	0.144	0.1367	0.1151	0.182	0.2152	0.136	0.1419	0.3151	0.1392	0.1006	0.1761	0.1357	0.2074	0.1553
0.0585	0.1067	0.1487	0.1514	0.0573	0.232	0.1219	0.0689	0.0868	0.1012	0.0561	0.2064	0.1949	0.2086	0.1416	0.0916	0.159	0.1004	0.0466	0.1767	0.1677	0.095	0.1395	0.0693	0.1999	0.155	0.0613	0.0593	0.1762	0.1105	0.1043	0.1269	0.1588	0.1581	0.173	0.0947	0.1189	0.1161	0.1285	0.1332	0.1566	0.1223	0.1586	0.2037	0.1842	0.0776	0.0773	0.1281	0.2553	0.1347
0.0436	0.1279	0.1351	0.1408	0.0601	0.1441	0.0841	0.0597	0.0887	0.1362	0.0954	0.1928	0.1806	0.1367	0.117	0.0952	0.1359	0.0746	0.0629	0.1445	0.1579	0.065	0.1244	0.0756	0.1276	0.129	0.1213	0.0613	0.2082	0.1273	0.1453	0.1585	0.202	0.0764	0.4711	0.0985	0.1193	0.0841	0.1143	0.0785	0.1405	0.1592	0.1766	0.1578	0.1251	0.0813	0.0741	0.1129	0.191	0.1363
0.0861	0.2702	0.1142	0.1483	0.0813	0.1807	0.059	0.0777	0.1074	0.0824	0.0749	0.1549	0.1542	0.1549	0.1459	0.0661	0.1516	0.0782	0.0499	0.1809	0.1373	0.0821	0.1354	0.0561	0.1623	0.1228	0.1176	0.0586	0.1077	0.0803	0.1601	0.1365	0.1432	0.1518	0.1551	0.1874	0.1357	0.1122	0.1335	0.1699	0.148	0.0991	0.1421	0.1651	0.2062	0.0558	0.094	0.1385	0.1807	0.1165
0.0403	0.1491	0.1234	0.1242	0.0677	0.2587	0.0866	0.065	0.0589	0.1668	0.103	0.1725	0.2219	0.1613	0.1458	0.0826	0.1656	0.0703	0.0754	0.1242	0.188	0.0556	0.1453	0.0754	0.1674	0.1881	0.1341	0.0774	0.1779	0.1484	0.1828	0.1969	0.2727	0.1392	0.1845	0.1599	0.2362	0.1149	0.1022	0.1584	0.2134	0.2019	0.2713	0.1059	0.1506	0.0823	0.055	0.1586	0.2395	0.1698
0.0946	0.1973	0.459	0.1533	0.1373	0.1618	0.0782	0.106	0.0831	0.1011	0.088	0.2237	0.109	0.1479	0.1406	0.0641	0.096	0.076	0.0509	0.0708	0.1688	0.0806	0.1185	0.0677	0.1923	0.1222	0.1901	0.0592	0.1194	0.1075	0.1522	0.1224	0.1752	0.2128	0.1109	0.1204	0.1912	0.1156	0.1435	0.2262	0.2915	0.1191	0.1647	0.2489	0.182	0.0558	0.1663	0.1714	0.1728	0.1509
0.0464	0.2055	0.1319	0.1633	0.0636	0.2473	0.0854	0.0866	0.0593	0.1599	0.1002	0.1853	0.159	0.3062	0.1469	0.1067	0.1277	0.0623	0.0536	0.0783	0.3789	0.077	0.1889	0.0778	0.2804	0.1252	0.1055	0.1122	0.1255	0.1519	0.1658	0.1888	0.1878	0.1841	0.1443	0.1402	0.1625	0.132	0.1183	0.1321	0.1912	0.1288	0.2214	0.12	0.274	0.0906	0.0406	0.1209	0.163	0.1783
0.0827	0.1954	0.1114	0.1227	0.0711	0.236	0.0823	0.0718	0.0818	0.1204	0.1214	0.2742	0.1949	0.1525	0.141	0.1122	0.1481	0.0913	0.0613	0.1199	0.1286	0.0487	0.1116	0.0614	0.1615	0.2373	0.1397	0.1017	0.1746	0.1131	0.1639	0.1652	0.2375	0.1296	0.1101	0.1103	0.1943	0.0917	0.081	0.1253	0.1943	0.1202	0.3	0.1031	0.1488	0.0574	0.0724	0.213	0.1472	0.1495
0.0695	0.1536	0.101	0.1158	0.0785	0.149	0.0531	0.0613	0.071	0.0697	0.091	0.1527	0.1052	0.1564	0.0996	0.0796	0.1107	0.0687	0.0465	0.0682	0.1165	0.066	0.1239	0.0406	0.1335	0.1084	0.0842	0.068	0.1459	0.0668	0.1416	0.1224	0.1639	0.1386	0.0532	0.1015	0.1409	0.1428	0.09	0.1739	0.1257	0.1025	0.1782	0.1408	0.1384	0.0802	0.1331	0.2281	0.1515	0.1092
0.0464	0.134	0.1262	0.0908	0.0629	0.129	0.0515	0.064	0.0845	0.1186	0.0811	0.1458	0.207	0.1415	0.1104	0.0891	0.1204	0.0668	0.0602	0.0856	0.1706	0.0659	0.2134	0.0556	0.1431	0.2117	0.0879	0.0566	0.0911	0.0937	0.147	0.1719	0.1776	0.1701	0.1494	0.1052	0.1736	0.1724	0.0776	0.0977	0.1265	0.1164	0.1417	0.1439	0.1103	0.1011	0.0572	0.1637	0.1685	0.1354
0.0346	0.1625	0.149	0.1115	0.0479	0.1565	0.0624	0.0796	0.0512	0.1068	0.0845	0.2758	0.1746	0.1731	0.1318	0.0942	0.1545	0.0599	0.0685	0.0726	0.1502	0.0587	0.1811	0.0676	0.183	0.1584	0.0834	0.0749	0.1497	0.1205	0.1523	0.205	0.1299	0.1118	0.1322	0.1109	0.1616	0.0666	0.0977	0.1054	0.1377	0.1343	0.1988	0.1645	0.17	0.0665	0.0274	0.1135	0.1222	0.1329
0.0369	0.0903	0.1054	0.0879	0.0311	0.1351	0.0572	0.0288	0.0995	0.1021	0.1337	0.1118	0.1005	0.1073	0.127	0.0599	0.1133	0.0846	0.0707	0.0983	0.0958	0.0776	0.1123	0.0774	0.1226	0.0966	0.0774	0.048	0.1292	0.1048	0.0979	0.0912	0.1224	0.1143	0.0906	0.1164	0.0791	0.0854	0.2131	0.1098	0.1084	0.0753	0.1081	0.1284	0.1089	0.1223	0.0737	0.118	0.1636	0.0892
0.0614	0.1248	0.1072	0.0785	0.0501	0.1127	0.0817	0.0453	0.1108	0.1984	0.1673	0.139	0.1351	0.0853	0.1495	0.1342	0.0612	0.1119	0.1449	0.1314	0.1067	0.0509	0.1101	0.158	0.0912	0.0767	0.1459	0.0584	0.1066	0.1394	0.0915	0.085	0.0855	0.1343	0.0781	0.1234	0.0773	0.156	0.1298	0.0557	0.1443	0.1138	0.0768	0.102	0.0919	0.1403	0.056	0.0929	0.1101	0.0822
0.0667	0.178	0.1093	0.1338	0.098	0.3905	0.106	0.077	0.0814	0.1596	0.1219	0.1724	0.2089	0.1404	0.1129	0.1134	0.1461	0.0679	0.099	0.1383	0.1738	0.0976	0.1469	0.07	0.1483	0.2194	0.117	0.1053	0.125	0.1557	0.2043	0.3303	0.2382	0.1361	0.1475	0.138	0.2783	0.1156	0.1073	0.1023	0.1619	0.1478	0.2418	0.12	0.1415	0.0985	0.0814	0.1932	0.1511	0.1821
0.0244	0.1254	0.1327	0.103	0.0529	0.1615	0.1457	0.0351	0.1232	0.1461	0.1364	0.1361	0.1955	0.1127	0.0881	0.0658	0.1199	0.07	0.0831	0.1381	0.1161	0.0457	0.0992	0.0654	0.0922	0.1688	0.1062	0.04	0.1199	0.1334	0.1093	0.1573	0.1195	0.1657	0.1394	0.1491	0.1549	0.1075	0.122	0.0847	0.1073	0.107	0.1209	0.1506	0.1011	0.0713	0.0232	0.1266	0.1276	0.1277
0.0604	0.1029	0.132	0.0851	0.0542	0.1569	0.0825	0.0504	0.1141	0.1311	0.164	0.1699	0.0989	0.0694	0.1285	0.0665	0.077	0.084	0.1304	0.1345	0.0976	0.0473	0.0868	0.1344	0.0758	0.1054	0.1723	0.0489	0.0864	0.1652	0.1006	0.0868	0.0899	0.0982	0.0803	0.0987	0.0889	0.1031	0.0928	0.0646	0.1656	0.1213	0.0852	0.117	0.0857	0.1206	0.0538	0.1082	0.119	0.0788
0.0781	0.1651	0.1362	0.2081	0.089	0.2239	0.0808	0.0565	0.0749	0.0743	0.097	0.1872	0.1596	0.1643	0.1504	0.0615	0.1002	0.0468	0.0854	0.0877	0.1504	0.0752	0.123	0.1175	0.1747	0.1458	0.0557	0.1096	0.1168	0.0906	0.1528	0.2421	0.2147	0.1348	0.1112	0.1055	0.2009	0.1366	0.1073	0.143	0.15	0.1212	0.1762	0.114	0.19	0.0661	0.085	0.1594	0.1539	0.1659
0.0987	0.1854	0.4439	0.1629	0.1384	0.2005	0.0779	0.0769	0.0845	0.1198	0.0999	0.2254	0.2045	0.1453	0.1511	0.0838	0.1465	0.0734	0.0646	0.1339	0.1439	0.0918	0.1256	0.0691	0.165	0.1525	0.1527	0.0639	0.1376	0.1454	0.1622	0.1301	0.1823	0.1894	0.1609	0.1192	0.1792	0.1052	0.1346	0.1214	0.258	0.124	0.2128	0.1931	0.1611	0.0779	0.1791	0.1497	0.1979	0.149
0.0581	0.2008	0.1097	0.1355	0.0872	0.3447	0.0977	0.0752	0.0554	0.1297	0.1183	0.2244	0.1671	0.174	0.128	0.0997	0.1498	0.0685	0.0669	0.1347	0.1464	0.0672	0.162	0.0716	0.163	0.1841	0.0873	0.1029	0.159	0.1336	0.191	0.3802	0.2269	0.1384	0.1171	0.1544	0.2437	0.176	0.1251	0.1208	0.1709	0.1514	0.2462	0.1089	0.1445	0.0998	0.0787	0.2079	0.1681	0.1233
0.0772	0.1047	0.1716	0.159	0.0749	0.1374	0.052	0.0793	0.0804	0.1113	0.0692	0.0847	0.1045	0.1658	0.2099	0.0928	0.1143	0.1023	0.1023	0.0894	0.1162	0.0617	0.1267	0.1126	0.1281	0.0989	0.1265	0.0723	0.1225	0.0836	0.107	0.129	0.1203	0.1331	0.0934	0.1361	0.1451	0.1065	0.1463	0.0858	0.1297	0.1375	0.0817	0.1231	0.1467	0.093	0.0625	0.0941	0.1202	0.1522
0.0536	0.0926	0.1159	0.0703	0.0441	0.1341	0.102	0.0494	0.1628	0.0899	0.0919	0.1038	0.121	0.0947	0.123	0.1329	0.0727	0.1354	0.0589	0.0837	0.1	0.0668	0.0985	0.1168	0.083	0.0866	0.058	0.0617	0.153	0.0878	0.087	0.0785	0.1023	0.121	0.0597	0.1149	0.0649	0.1224	0.0892	0.0907	0.1082	0.0605	0.082	0.1069	0.0733	0.1211	0.0836	0.0761	0.1052	0.0603
0.0417	0.1992	0.1366	0.1469	0.0581	0.2131	0.0872	0.0757	0.0609	0.1331	0.1316	0.2077	0.1398	0.2543	0.1318	0.1184	0.1415	0.0588	0.075	0.0967	0.2905	0.0634	0.212	0.0634	0.2319	0.1524	0.169	0.0958	0.1058	0.158	0.1729	0.1787	0.1701	0.1956	0.1201	0.1255	0.1644	0.1412	0.1136	0.1714	0.1859	0.1193	0.1621	0.1278	0.2403	0.1094	0.056	0.1416	0.1666	0.189
0.0994	0.111	0.1631	0.1252	0.1511	0.1205	0.0618	0.0693	0.0698	0.1231	0.0849	0.1052	0.1202	0.1434	0.1431	0.1317	0.1103	0.0488	0.1118	0.0877	0.1379	0.0474	0.1147	0.0986	0.1034	0.1067	0.1067	0.1076	0.0917	0.1055	0.1187	0.192	0.147	0.1467	0.0962	0.1294	0.2096	0.1226	0.1095	0.0977	0.1204	0.1422	0.1281	0.1314	0.1273	0.0896	0.1062	0.1082	0.1465	0.2009
0.1835	0.0858	0.2226	0.0693	0.221	0.2004	0.0765	0.102	0.0923	0.0779	0.0853	0.1255	0.19	0.0922	0.0794	0.0926	0.1433	0.0957	0.0522	0.0659	0.0839	0.1473	0.1174	0.054	0.0795	0.0785	0.1588	0.0966	0.1939	0.1569	0.0954	0.1148	0.1279	0.1947	0.1032	0.073	0.1049	0.0696	0.0753	0.0816	0.0955	0.082	0.0884	0.2329	0.0741	0.0872	0.3655	0.1291	0.2709	0.0846
0.1024	0.1882	0.1896	0.1865	0.1754	0.1766	0.0608	0.0782	0.0822	0.0873	0.0979	0.1076	0.129	0.1477	0.1532	0.0609	0.1092	0.0583	0.1255	0.1178	0.1763	0.0792	0.1408	0.0992	0.1892	0.1051	0.1218	0.1061	0.1222	0.0865	0.1112	0.1455	0.139	0.1804	0.1211	0.0941	0.1598	0.0943	0.1322	0.0923	0.1408	0.1537	0.1242	0.2039	0.1686	0.072	0.113	0.1012	0.1774	0.0909
0.0208	0.1102	0.0445	0.0908	0.0442	0.0608	0.0626	0.1367	0.0276	0.0647	0.0707	0.0568	0.1226	0.0716	0.0546	0.0698	0.055	0.0412	0.038	0.0541	0.0751	0.0328	0.0646	0.0324	0.0733	0.052	0.0783	0.0466	0.0832	0.0767	0.0858	0.0816	0.0914	0.0568	0.0756	0.0535	0.0578	0.0338	0.0365	0.03	0.0765	0.0485	0.0829	0.064	0.062	0.0479	0.0401	0.0464	0.0516	0.0317
0.0401	0.1078	0.1113	0.1107	0.0573	0.1446	0.0603	0.0893	0.102	0.1106	0.0599	0.124	0.1483	0.1358	0.1294	0.167	0.3273	0.1236	0.0442	0.1109	0.1218	0.1197	0.1643	0.0558	0.1087	0.1252	0.0582	0.06	0.1594	0.0785	0.0852	0.1808	0.137	0.1093	0.1181	0.0923	0.1411	0.0889	0.0909	0.0846	0.1379	0.0987	0.1479	0.1319	0.1369	0.0648	0.0709	0.1242	0.1805	0.1654
0.0434	0.1172	0.109	0.1137	0.1103	0.13	0.0681	0.0841	0.0664	0.0842	0.0794	0.1335	0.1068	0.1366	0.1308	0.0998	0.214	0.0613	0.0864	0.082	0.1111	0.0581	0.1169	0.0852	0.1102	0.1166	0.0866	0.0996	0.1282	0.0762	0.0951	0.1541	0.1091	0.0802	0.1144	0.0726	0.1608	0.0657	0.0813	0.0894	0.1121	0.1287	0.1316	0.1007	0.1305	0.0506	0.0598	0.142	0.1066	0.1157
0.0592	0.149	0.1299	0.1016	0.0737	0.1471	0.0608	0.0866	0.1862	0.1313	0.1097	0.1421	0.1546	0.1415	0.1125	0.1377	0.3792	0.0982	0.0824	0.1201	0.1505	0.0969	0.177	0.0708	0.1274	0.1526	0.1112	0.0938	0.1267	0.1288	0.1113	0.2007	0.1493	0.1275	0.1203	0.1146	0.1555	0.1294	0.1045	0.1219	0.1516	0.1095	0.1703	0.1199	0.1569	0.0974	0.0799	0.1442	0.1623	0.1945
0.0636	0.1912	0.1487	0.1185	0.0801	0.1389	0.0618	0.1065	0.1529	0.1285	0.1034	0.1781	0.1458	0.1688	0.1259	0.1322	0.3684	0.0969	0.0772	0.1424	0.1381	0.0933	0.186	0.0773	0.1404	0.217	0.1026	0.0878	0.1289	0.1133	0.1394	0.2599	0.1836	0.1274	0.147	0.1272	0.1742	0.1436	0.0879	0.1617	0.1612	0.1216	0.168	0.1377	0.1612	0.0864	0.086	0.1882	0.1937	0.2086
0.0238	0.0886	0.1182	0.1276	0.0416	0.1763	0.044	0.0531	0.0445	0.0959	0.0473	0.1588	0.2997	0.1398	0.111	0.0751	0.1125	0.0313	0.026	0.0951	0.1763	0.0754	0.1701	0.0485	0.1491	0.1706	0.0339	0.0331	0.1137	0.0695	0.1185	0.1399	0.151	0.1337	0.1336	0.0541	0.13	0.1325	0.0926	0.1268	0.1085	0.1333	0.1446	0.1221	0.1384	0.0716	0.0396	0.1238	0.1488	0.084
0.0806	0.0905	0.1132	0.1002	0.0815	0.1207	0.051	0.0589	0.1019	0.1106	0.0918	0.091	0.1615	0.1062	0.1357	0.0795	0.1282	0.0652	0.1074	0.0691	0.1012	0.0425	0.1598	0.108	0.1127	0.1174	0.071	0.08	0.1108	0.0989	0.0996	0.169	0.1546	0.0907	0.0703	0.0912	0.1421	0.0838	0.0794	0.083	0.1075	0.1227	0.0945	0.1071	0.1086	0.0906	0.0429	0.1457	0.1258	0.0752
0.0505	0.1231	0.066	0.0776	0.0685	0.1553	0.1526	0.0898	0.0346	0.0847	0.1396	0.1077	0.2312	0.111	0.0682	0.0755	0.1228	0.0576	0.0613	0.0865	0.1008	0.0542	0.1215	0.0412	0.1121	0.18	0.0568	0.1194	0.1047	0.1252	0.1278	0.1681	0.1797	0.0508	0.1125	0.0734	0.1434	0.033	0.0506	0.0385	0.1054	0.1241	0.1895	0.0771	0.1023	0.0622	0.0572	0.1083	0.1191	0.0912
0.0957	0.12	0.1502	0.1714	0.0742	0.2045	0.0788	0.0763	0.1506	0.0956	0.0951	0.1549	0.1543	0.1791	0.1926	0.1215	0.2229	0.1328	0.0669	0.1197	0.1584	0.0815	0.162	0.0672	0.1911	0.1893	0.1682	0.0773	0.126	0.1083	0.158	0.1807	0.1798	0.1126	0.1915	0.1184	0.1401	0.0865	0.0983	0.153	0.1663	0.2087	0.1899	0.1491	0.1783	0.0791	0.0871	0.1097	0.317	0.1786
0.0701	0.0889	0.0532	0.0558	0.0393	0.116	0.1447	0.0467	0.0891	0.1004	0.1173	0.1168	0.06	0.0696	0.0827	0.0699	0.0624	0.1295	0.0642	0.0708	0.0708	0.0493	0.0544	0.0438	0.0704	0.0967	0.0895	0.0561	0.0723	0.1198	0.1024	0.0849	0.0732	0.0658	0.037	0.0804	0.0579	0.0699	0.0823	0.0393	0.0706	0.044	0.0622	0.0946	0.0827	0.0963	0.0761	0.0735	0.058	0.0556
0.0888	0.2717	0.1271	0.158	0.087	0.3208	0.1211	0.0984	0.114	0.0963	0.1513	0.1823	0.1606	0.173	0.1581	0.1139	0.1914	0.0971	0.0743	0.1061	0.1532	0.0953	0.1854	0.075	0.1522	0.1979	0.121	0.1083	0.1622	0.1305	0.21	0.4367	0.2111	0.154	0.1372	0.2019	0.2439	0.1741	0.1262	0.1445	0.1563	0.1524	0.1931	0.1291	0.1666	0.1315	0.0982	0.1964	0.2057	0.1602
0.0691	0.0798	0.0755	0.0695	0.0696	0.1148	0.2223	0.0783	0.1056	0.1167	0.129	0.1286	0.1034	0.08	0.0899	0.1045	0.0843	0.1593	0.0487	0.0869	0.0767	0.0911	0.0811	0.0549	0.0783	0.09	0.0788	0.0719	0.1206	0.1477	0.1158	0.1095	0.0861	0.1235	0.0878	0.1194	0.0884	0.0926	0.1071	0.0599	0.0907	0.0698	0.0884	0.1089	0.0886	0.1056	0.1203	0.0948	0.0888	0.1195
0.0426	0.1337	0.1058	0.0834	0.0361	0.1572	0.0699	0.0397	0.1101	0.0684	0.0706	0.1671	0.0907	0.1005	0.0906	0.0401	0.1159	0.0587	0.0705	0.0768	0.0908	0.0233	0.0822	0.0645	0.1582	0.1858	0.0996	0.0581	0.104	0.0814	0.1511	0.1368	0.1661	0.1222	0.092	0.1204	0.1522	0.1085	0.0707	0.121	0.1501	0.106	0.1588	0.0944	0.0933	0.1024	0.0465	0.0986	0.1626	0.1501
0.046	0.1391	0.1697	0.1362	0.0524	0.1586	0.083	0.0433	0.1106	0.1298	0.0945	0.1361	0.1791	0.1535	0.1441	0.1773	0.0887	0.1327	0.0751	0.1374	0.1475	0.0686	0.1531	0.1065	0.1454	0.1192	0.1201	0.0493	0.1168	0.1224	0.1022	0.1463	0.1495	0.1533	0.1233	0.1458	0.1056	0.1468	0.1031	0.1197	0.1661	0.0943	0.1262	0.1559	0.1051	0.1209	0.0691	0.1274	0.1469	0.1556
0.0277	0.1147	0.1441	0.0802	0.0493	0.1261	0.0793	0.0624	0.1278	0.1053	0.1171	0.1031	0.0998	0.1137	0.1141	0.1609	0.1675	0.1048	0.0767	0.1055	0.1108	0.0661	0.1361	0.0686	0.1059	0.0849	0.0863	0.0552	0.104	0.1232	0.1161	0.1958	0.0939	0.1466	0.0973	0.1491	0.1223	0.154	0.1051	0.0833	0.1244	0.1362	0.0983	0.1408	0.1203	0.1184	0.0776	0.094	0.1185	0.4288
0.0582	0.4279	0.1286	0.1376	0.1025	0.173	0.0893	0.1147	0.0717	0.1136	0.1286	0.1503	0.2238	0.1776	0.1195	0.0908	0.0948	0.055	0.1005	0.1624	0.1659	0.0845	0.1326	0.0813	0.1502	0.1506	0.0913	0.0836	0.1073	0.1212	0.2078	0.184	0.1748	0.1304	0.1159	0.2894	0.1283	0.1431	0.0852	0.0947	0.1735	0.1225	0.1912	0.1332	0.1683	0.0725	0.0781	0.1011	0.1434	0.1053
0.1108	0.0782	0.0846	0.0627	0.0662	0.0748	0.0932	0.0671	0.1662	0.0936	0.1079	0.0599	0.0746	0.0888	0.1082	0.1498	0.1143	0.3823	0.0627	0.095	0.0634	0.0932	0.0861	0.051	0.0613	0.0856	0.0893	0.0563	0.076	0.0879	0.0813	0.104	0.0593	0.1577	0.0571	0.1339	0.0552	0.1372	0.0899	0.0727	0.0931	0.0446	0.0437	0.1049	0.098	0.0875	0.1081	0.063	0.0994	0.0753
0.0474	0.1881	0.0898	0.0989	0.0629	0.1664	0.0586	0.0582	0.0651	0.0754	0.0904	0.1907	0.1651	0.1233	0.098	0.0547	0.1029	0.0455	0.0573	0.1215	0.1336	0.0472	0.1362	0.0529	0.12	0.1962	0.0925	0.0623	0.1048	0.0675	0.1479	0.1455	0.1591	0.1344	0.1468	0.1332	0.1914	0.1055	0.1099	0.1048	0.118	0.1234	0.1577	0.0985	0.129	0.0435	0.0717	0.2246	0.1705	0.1015
0.1303	0.1476	0.4393	0.1552	0.1673	0.2197	0.0719	0.1026	0.0982	0.1013	0.0612	0.1997	0.1783	0.1619	0.1569	0.085	0.1503	0.1096	0.0502	0.1352	0.1502	0.0913	0.0983	0.0639	0.1617	0.1438	0.1699	0.0554	0.1671	0.086	0.1342	0.1126	0.12	0.179	0.1124	0.0845	0.114	0.0692	0.1082	0.2083	0.2401	0.0917	0.1632	0.2364	0.1831	0.0614	0.2247	0.1298	0.2763	0.1359
0.0862	0.152	0.1707	0.2113	0.0901	0.3805	0.1254	0.0543	0.1068	0.0917	0.0807	0.2491	0.2382	0.1537	0.1924	0.0838	0.1334	0.078	0.0635	0.141	0.1984	0.0808	0.1302	0.0893	0.1966	0.1868	0.1016	0.0951	0.2185	0.0929	0.118	0.1518	0.1875	0.1363	0.1152	0.0865	0.1352	0.0891	0.1155	0.1358	0.2208	0.1374	0.2472	0.1596	0.1626	0.0806	0.1293	0.1491	0.2402	0.1362
0.046	0.2033	0.1774	0.1713	0.056	0.1787	0.1036	0.1198	0.0866	0.1119	0.119	0.2851	0.143	0.1607	0.1711	0.1473	0.1259	0.1246	0.0726	0.131	0.1217	0.0499	0.1266	0.0739	0.1178	0.1741	0.1505	0.0533	0.1479	0.1407	0.1874	0.1765	0.1815	0.0979	0.1191	0.1465	0.1122	0.1422	0.0881	0.107	0.1777	0.1403	0.2409	0.1378	0.1381	0.072	0.0592	0.1008	0.1407	0.1351
0.019	0.1171	0.1494	0.2107	0.0467	0.2949	0.0783	0.061	0.0592	0.0804	0.0698	0.2722	0.253	0.1485	0.1462	0.0891	0.1107	0.0541	0.032	0.1306	0.2535	0.0514	0.1225	0.0637	0.2105	0.1585	0.0515	0.0505	0.209	0.1117	0.1538	0.102	0.2147	0.1235	0.1549	0.0597	0.1238	0.095	0.105	0.1315	0.2063	0.1645	0.2655	0.1479	0.1826	0.0273	0.045	0.125	0.2027	0.1376
0.0764	0.2074	0.094	0.1307	0.0809	0.2068	0.1027	0.0565	0.0672	0.0853	0.1519	0.1954	0.1555	0.1734	0.1208	0.0905	0.1115	0.0703	0.0776	0.0932	0.1582	0.0499	0.1221	0.0678	0.2017	0.183	0.0776	0.106	0.1726	0.1319	0.2005	0.178	0.281	0.1156	0.1259	0.1673	0.1653	0.1484	0.0856	0.1629	0.1798	0.1034	0.2786	0.0971	0.1811	0.0944	0.0679	0.1426	0.1516	0.1384
0.059	0.2238	0.1419	0.1442	0.0824	0.2229	0.1051	0.063	0.0797	0.1552	0.1573	0.2102	0.2428	0.1806	0.147	0.0995	0.16	0.083	0.0957	0.1483	0.1585	0.0819	0.1649	0.0729	0.2033	0.1986	0.1178	0.1284	0.1654	0.1791	0.189	0.2138	0.4979	0.1496	0.1535	0.1726	0.2579	0.1416	0.1191	0.1306	0.2154	0.1471	0.3241	0.1437	0.1439	0.0982	0.0797	0.1862	0.166	0.1712
0.0504	0.1895	0.146	0.1061	0.079	0.1638	0.078	0.0697	0.1371	0.1116	0.1782	0.1351	0.1572	0.1392	0.1089	0.0787	0.1217	0.0995	0.1342	0.191	0.1671	0.0577	0.1408	0.1318	0.1374	0.1092	0.0963	0.0705	0.1644	0.1642	0.1407	0.1522	0.1595	0.1847	0.1359	0.1598	0.1532	0.1521	0.1099	0.1316	0.2131	0.1311	0.1604	0.1508	0.103	0.1164	0.078	0.1337	0.1955	0.1432
0.0508	0.1438	0.1214	0.1153	0.0481	0.1384	0.059	0.0502	0.1137	0.1055	0.0683	0.178	0.1846	0.1329	0.1161	0.1625	0.2626	0.0756	0.0558	0.0874	0.1288	0.0504	0.1343	0.0756	0.1378	0.1842	0.0937	0.0454	0.085	0.0994	0.1764	0.2704	0.188	0.1242	0.1488	0.105	0.1675	0.1705	0.0909	0.1475	0.1656	0.1204	0.2118	0.1414	0.168	0.0905	0.0445	0.1581	0.1729	0.2584
0.0975	0.1951	0.3338	0.1535	0.1503	0.1286	0.0608	0.1094	0.0813	0.1139	0.1208	0.1666	0.1457	0.1265	0.1685	0.0902	0.1079	0.1056	0.1324	0.0969	0.1193	0.058	0.1617	0.1485	0.1219	0.1388	0.1372	0.1029	0.1054	0.1297	0.1533	0.1553	0.1576	0.147	0.1187	0.1504	0.2029	0.1236	0.1077	0.1444	0.2161	0.1315	0.1777	0.1537	0.1264	0.0914	0.1353	0.1727	0.165	0.1535
0.0571	0.1648	0.1463	0.0994	0.0998	0.1335	0.0697	0.1292	0.0599	0.0985	0.1123	0.1651	0.1214	0.1103	0.1135	0.1062	0.1116	0.0867	0.0609	0.0882	0.1148	0.0581	0.1016	0.0474	0.0858	0.1454	0.3257	0.0597	0.0813	0.1075	0.1605	0.1194	0.133	0.1282	0.096	0.1284	0.1428	0.0888	0.1077	0.0745	0.1393	0.1035	0.1413	0.1297	0.0991	0.0845	0.1397	0.1194	0.129	0.1408
0.0637	0.1584	0.154	0.1365	0.1249	0.1273	0.0649	0.0797	0.0479	0.0827	0.1008	0.1544	0.1537	0.1288	0.1259	0.0737	0.1492	0.0537	0.1265	0.0978	0.1201	0.0696	0.1333	0.1252	0.1288	0.1539	0.079	0.1038	0.1416	0.1164	0.139	0.1532	0.1526	0.1301	0.1307	0.1268	0.2098	0.105	0.0904	0.1227	0.1242	0.1698	0.1476	0.1137	0.1148	0.0766	0.0705	0.1711	0.1287	0.1091
0.0903	0.1117	0.1505	0.1546	0.0631	0.2009	0.1039	0.0454	0.1201	0.1005	0.0725	0.1597	0.2286	0.1059	0.1954	0.0868	0.1361	0.0857	0.1013	0.0873	0.1227	0.0517	0.1161	0.1019	0.1218	0.1842	0.0665	0.0897	0.1183	0.0959	0.1264	0.1604	0.1733	0.1364	0.0959	0.1079	0.2026	0.0968	0.135	0.12	0.1764	0.1047	0.1206	0.1172	0.1367	0.1013	0.052	0.1073	0.1455	0.1323
0.0452	0.164	0.1583	0.198	0.0606	0.2898	0.0834	0.0892	0.0672	0.1694	0.1669	0.1295	0.1738	0.3043	0.1591	0.1008	0.1404	0.06	0.0672	0.1045	0.4264	0.0694	0.1636	0.0745	0.2904	0.0934	0.1653	0.0656	0.1583	0.1437	0.1646	0.1761	0.145	0.1461	0.1637	0.1058	0.1443	0.0998	0.1081	0.0741	0.1381	0.1387	0.1673	0.1464	0.2835	0.0835	0.0489	0.0929	0.1754	0.1281
0.0708	0.056	0.0705	0.0596	0.0585	0.101	0.3404	0.1049	0.0893	0.1012	0.1033	0.0838	0.0887	0.0849	0.0666	0.1076	0.0745	0.1266	0.058	0.0459	0.0723	0.0884	0.0774	0.0455	0.073	0.0794	0.053	0.0583	0.0614	0.1222	0.09	0.1163	0.0749	0.089	0.0641	0.059	0.0781	0.0771	0.0533	0.0548	0.1041	0.0599	0.0809	0.086	0.0709	0.0849	0.0663	0.0784	0.0984	0.1089
0.0924	0.1305	0.1317	0.1474	0.0502	0.1589	0.0703	0.0379	0.4328	0.0912	0.0799	0.1302	0.1552	0.1116	0.1696	0.1237	0.1346	0.1442	0.0636	0.1569	0.1275	0.0524	0.1194	0.1295	0.1048	0.1257	0.0758	0.0439	0.1203	0.0912	0.1314	0.1727	0.1476	0.0881	0.1157	0.1332	0.1129	0.0776	0.0957	0.0996	0.1473	0.0931	0.1336	0.1323	0.1264	0.1002	0.0649	0.0909	0.1701	0.0963
0.0618	0.1697	0.1093	0.1317	0.0583	0.184	0.0647	0.0783	0.077	0.0706	0.1046	0.2516	0.1688	0.1954	0.1393	0.1036	0.1304	0.0848	0.0511	0.0942	0.116	0.0491	0.119	0.0551	0.2086	0.2312	0.0575	0.0868	0.0945	0.0922	0.1739	0.1122	0.2019	0.1076	0.1263	0.0862	0.1347	0.1189	0.087	0.1807	0.1517	0.0918	0.2712	0.1103	0.2175	0.0668	0.0715	0.1212	0.1604	0.1335
0.0564	0.1858	0.1851	0.2151	0.0898	0.3163	0.083	0.0771	0.0821	0.1467	0.1087	0.1314	0.1554	0.2735	0.1875	0.0899	0.1462	0.0563	0.0925	0.0985	0.3554	0.0729	0.1622	0.0925	0.2792	0.1194	0.1443	0.1543	0.1171	0.1582	0.1352	0.1947	0.1444	0.1476	0.1386	0.1046	0.1911	0.0968	0.1114	0.0838	0.1399	0.1734	0.137	0.1594	0.2782	0.0817	0.0511	0.0987	0.1835	0.1292
0.0314	0.1301	0.1189	0.1032	0.0627	0.1268	0.0639	0.0707	0.0811	0.1589	0.0952	0.1904	0.1592	0.1448	0.0975	0.0958	0.1194	0.0658	0.069	0.1227	0.1641	0.0541	0.1487	0.0691	0.1535	0.1278	0.0981	0.0514	0.1336	0.1238	0.1439	0.1248	0.1369	0.1256	0.3103	0.0769	0.111	0.1367	0.1063	0.0787	0.1085	0.1387	0.1346	0.1478	0.1425	0.0813	0.0528	0.0883	0.1711	0.1553
0.0411	0.1321	0.147	0.1654	0.0569	0.3982	0.0921	0.0624	0.0992	0.1057	0.1136	0.257	0.2589	0.1735	0.1173	0.0877	0.2353	0.0581	0.0768	0.1138	0.1431	0.074	0.1804	0.0959	0.1886	0.2159	0.1165	0.0675	0.1965	0.1525	0.1351	0.364	0.2029	0.0912	0.1757	0.1102	0.1927	0.0836	0.1046	0.1588	0.1514	0.1458	0.1949	0.1601	0.1439	0.0923	0.0678	0.195	0.2693	0.15
0.1189	0.1653	0.4074	0.1456	0.1404	0.1816	0.0808	0.0962	0.1483	0.1129	0.0964	0.2676	0.1994	0.175	0.1389	0.1022	0.1762	0.1522	0.0444	0.1103	0.1447	0.0886	0.1108	0.0671	0.1529	0.1535	0.1509	0.0611	0.0911	0.126	0.1506	0.1021	0.1932	0.2386	0.1388	0.1363	0.1737	0.1168	0.1501	0.2104	0.2405	0.1072	0.2006	0.2061	0.1366	0.0515	0.1871	0.1959	0.1903	0.1472
0.1142	0.1663	0.4593	0.1939	0.1285	0.1578	0.0782	0.1158	0.1184	0.1097	0.1518	0.188	0.1949	0.1793	0.1855	0.1107	0.1865	0.118	0.0878	0.0762	0.1483	0.1075	0.1178	0.064	0.1524	0.1543	0.1806	0.0592	0.1765	0.1473	0.157	0.1484	0.1506	0.1924	0.1232	0.128	0.1822	0.1263	0.1239	0.2182	0.2839	0.1255	0.1753	0.2352	0.1604	0.0878	0.1847	0.189	0.2001	0.1677
0.0484	0.1337	0.1253	0.1052	0.0514	0.1724	0.0578	0.0495	0.0824	0.076	0.1076	0.1777	0.173	0.1716	0.1037	0.0921	0.1265	0.1016	0.0717	0.0841	0.1178	0.0465	0.1024	0.0768	0.2019	0.1166	0.1013	0.0682	0.1318	0.0953	0.1508	0.1513	0.2833	0.1256	0.1172	0.0976	0.1871	0.1381	0.1158	0.1476	0.179	0.1201	0.2109	0.134	0.1298	0.0836	0.0764	0.2374	0.1421	0.1373
0.0792	0.1874	0.1715	0.1729	0.1087	0.1914	0.1051	0.1076	0.0722	0.1602	0.1307	0.2076	0.1899	0.2955	0.1637	0.1134	0.1155	0.0795	0.0738	0.1001	0.3792	0.0886	0.1743	0.089	0.2983	0.1483	0.1675	0.1051	0.1211	0.1681	0.1747	0.1895	0.1995	0.1915	0.133	0.1263	0.2036	0.1367	0.1389	0.1501	0.1614	0.1501	0.2269	0.1724	0.2725	0.086	0.0965	0.1633	0.1519	0.1614
0.0415	0.1272	0.1649	0.1751	0.0643	0.1315	0.0928	0.0773	0.1693	0.1309	0.0872	0.1883	0.1538	0.1255	0.1137	0.1358	0.1758	0.1014	0.1042	0.1434	0.128	0.0879	0.1636	0.0834	0.1266	0.1283	0.0952	0.0537	0.1065	0.1366	0.1501	0.1534	0.1286	0.1734	0.1456	0.1131	0.1239	0.1277	0.0877	0.1328	0.1587	0.1286	0.13	0.1836	0.1174	0.1085	0.0821	0.1185	0.1738	0.1551
0.046	0.1714	0.1058	0.1145	0.0429	0.1117	0.0668	0.051	0.1319	0.1422	0.0937	0.174	0.1743	0.1577	0.122	0.1201	0.1232	0.0991	0.1068	0.1277	0.1097	0.0843	0.1516	0.0826	0.1269	0.1285	0.0975	0.0507	0.1683	0.0855	0.146	0.1558	0.1511	0.1678	0.1134	0.1703	0.1454	0.2028	0.1435	0.1396	0.1558	0.0869	0.1257	0.1083	0.1298	0.1455	0.0748	0.13	0.1378	0.156
0.0929	0.1024	0.1366	0.1596	0.072	0.1361	0.0439	0.0722	0.1002	0.096	0.1042	0.1308	0.1228	0.151	0.2052	0.0863	0.1166	0.0893	0.1425	0.0891	0.1185	0.0487	0.0979	0.1676	0.0962	0.1015	0.1181	0.0732	0.1016	0.1215	0.1066	0.1134	0.1226	0.1393	0.0705	0.1383	0.1602	0.1159	0.0935	0.1401	0.1662	0.1106	0.113	0.1071	0.138	0.0835	0.0466	0.125	0.1208	0.1159
0.0454	0.1338	0.1298	0.1368	0.078	0.1259	0.0455	0.0504	0.0747	0.0713	0.0675	0.1582	0.091	0.0969	0.1457	0.0561	0.0875	0.0554	0.1218	0.0802	0.1142	0.0521	0.0826	0.1406	0.0918	0.108	0.0526	0.0803	0.1332	0.0896	0.1129	0.0878	0.1303	0.1308	0.0733	0.1376	0.1683	0.115	0.2544	0.1179	0.1311	0.1089	0.1082	0.0902	0.112	0.0993	0.0523	0.1377	0.1236	0.1007
0.0862	0.1462	0.1309	0.0922	0.0862	0.1083	0.0693	0.0556	0.0738	0.1129	0.095	0.1131	0.1126	0.0763	0.0822	0.045	0.1189	0.0695	0.0783	0.1206	0.0797	0.0521	0.086	0.0651	0.0869	0.102	0.1103	0.0391	0.1015	0.1074	0.1458	0.1391	0.0971	0.1404	0.0942	0.1152	0.1361	0.1604	0.078	0.1081	0.1255	0.1252	0.1461	0.1323	0.0888	0.0874	0.1014	0.1174	0.153	0.098
0.0628	0.1465	0.0946	0.1157	0.069	0.1417	0.0851	0.0793	0.0631	0.0922	0.1057	0.1641	0.1178	0.1521	0.1355	0.1098	0.1445	0.0804	0.0561	0.0822	0.148	0.0845	0.1686	0.061	0.1097	0.1646	0.1066	0.0913	0.1395	0.1126	0.1456	0.201	0.1763	0.1486	0.1256	0.1398	0.1717	0.1923	0.1253	0.1105	0.1288	0.1175	0.2073	0.093	0.1368	0.1355	0.0846	0.1795	0.1611	0.1215
0.0505	0.1255	0.1353	0.1232	0.0808	0.1295	0.0759	0.0574	0.0973	0.0975	0.1019	0.1579	0.1252	0.1153	0.1338	0.0862	0.1117	0.0669	0.0934	0.1229	0.1137	0.0538	0.122	0.0869	0.1017	0.1242	0.095	0.0694	0.118	0.102	0.1526	0.1622	0.2386	0.154	0.1373	0.1309	0.2182	0.1282	0.1139	0.1242	0.1251	0.1518	0.1494	0.1328	0.0963	0.0821	0.0605	0.2641	0.1562	0.1318
0.0395	0.1447	0.1386	0.165	0.0746	0.1441	0.0812	0.0551	0.0533	0.0917	0.0803	0.1617	0.1813	0.1133	0.1659	0.0554	0.1005	0.0384	0.1291	0.0967	0.1097	0.0407	0.0756	0.1133	0.128	0.1639	0.1184	0.0742	0.1145	0.1226	0.124	0.1165	0.1748	0.134	0.1462	0.1267	0.2339	0.1185	0.0763	0.1452	0.1368	0.136	0.1488	0.1104	0.1037	0.0788	0.0293	0.1447	0.1445	0.1503
0.0433	0.1489	0.1264	0.1021	0.1026	0.1144	0.0891	0.1068	0.0892	0.0905	0.1145	0.1237	0.1568	0.1159	0.102	0.0959	0.1322	0.0748	0.103	0.1191	0.1086	0.0698	0.1363	0.0786	0.1104	0.1709	0.1062	0.0612	0.1199	0.129	0.1663	0.1602	0.1466	0.1184	0.1354	0.1612	0.1377	0.1314	0.1112	0.1365	0.1322	0.0945	0.1338	0.1171	0.1207	0.109	0.0721	0.1604	0.1258	0.1939
0.0372	0.1681	0.1364	0.1494	0.0636	0.356	0.0897	0.0737	0.0758	0.1133	0.1067	0.1614	0.1994	0.1689	0.1307	0.0752	0.1499	0.0446	0.0818	0.0851	0.1918	0.0686	0.1666	0.0836	0.2157	0.2183	0.141	0.0762	0.1267	0.1719	0.1682	0.4463	0.2724	0.1531	0.1157	0.1469	0.4222	0.1172	0.1015	0.1321	0.1728	0.1682	0.1709	0.177	0.1662	0.1093	0.0439	0.2126	0.1452	0.1477
0.0472	0.0953	0.0687	0.0711	0.0602	0.1263	0.1242	0.0626	0.1033	0.0806	0.1129	0.0776	0.3245	0.0808	0.0705	0.0639	0.0866	0.0915	0.0539	0.0959	0.0694	0.0584	0.0676	0.0444	0.0905	0.345	0.0675	0.0601	0.0871	0.1116	0.1398	0.1516	0.0735	0.0736	0.1278	0.0933	0.0818	0.0664	0.0553	0.0853	0.0798	0.0538	0.0773	0.1534	0.109	0.075	0.0789	0.0892	0.1261	0.0579
0.075	0.1979	0.1393	0.1392	0.0852	0.2108	0.1006	0.0481	0.0777	0.1546	0.1395	0.2313	0.2228	0.1607	0.1218	0.0874	0.1353	0.1011	0.0788	0.1191	0.1521	0.0745	0.1483	0.0745	0.2082	0.2014	0.0989	0.0942	0.1755	0.1432	0.1804	0.1614	0.3605	0.1394	0.1505	0.1811	0.2155	0.1431	0.1463	0.1193	0.1817	0.1322	0.267	0.1394	0.1576	0.104	0.09	0.1875	0.1446	0.1456
0.0391	0.2004	0.1238	0.1611	0.0502	0.2356	0.1233	0.0423	0.0826	0.126	0.1297	0.2566	0.2887	0.1333	0.1337	0.0731	0.1166	0.0731	0.0842	0.1316	0.1413	0.0515	0.0931	0.105	0.1761	0.2456	0.1288	0.0632	0.1631	0.1865	0.1401	0.1609	0.2157	0.1327	0.1387	0.1486	0.2469	0.1187	0.0911	0.1541	0.1726	0.1478	0.2013	0.1454	0.1198	0.0681	0.0631	0.1905	0.1883	0.1064
0.0793	0.167	0.0895	0.1151	0.0413	0.1669	0.0536	0.0423	0.0682	0.0674	0.0708	0.2155	0.2077	0.1127	0.0863	0.0792	0.1344	0.068	0.0678	0.2953	0.122	0.0376	0.0765	0.0645	0.1094	0.115	0.0774	0.0321	0.0663	0.0952	0.1182	0.089	0.1401	0.1215	0.1121	0.1407	0.1221	0.1177	0.0548	0.1451	0.1646	0.1157	0.1919	0.1285	0.1104	0.0661	0.0338	0.0943	0.1267	0.1059
0.0256	0.1081	0.0531	0.0713	0.0484	0.1209	0.096	0.0787	0.0221	0.1058	0.0834	0.1154	0.2392	0.0722	0.0606	0.088	0.1158	0.0451	0.0343	0.0764	0.0936	0.0381	0.0802	0.0344	0.0768	0.1002	0.0568	0.0661	0.1233	0.1167	0.0918	0.1231	0.1815	0.0532	0.0894	0.0586	0.0893	0.026	0.0464	0.0244	0.1209	0.0792	0.1616	0.0579	0.0719	0.0471	0.0344	0.099	0.0928	0.0756
0.0445	0.19	0.1006	0.0944	0.0555	0.1611	0.0591	0.0414	0.0674	0.0742	0.0657	0.1948	0.1647	0.1061	0.1055	0.062	0.0929	0.0722	0.0424	0.0947	0.1096	0.0332	0.0971	0.056	0.1212	0.1986	0.0932	0.0572	0.1287	0.0792	0.1359	0.1301	0.161	0.1436	0.1072	0.1818	0.2241	0.1242	0.1099	0.0996	0.1502	0.1082	0.1578	0.0979	0.1077	0.0375	0.0629	0.2394	0.1593	0.1193
0.1159	0.1756	0.3891	0.134	0.1428	0.1305	0.0801	0.101	0.1458	0.1578	0.1263	0.1995	0.1999	0.1308	0.1651	0.1168	0.1608	0.1128	0.0846	0.1101	0.1303	0.1116	0.1226	0.0623	0.137	0.1835	0.1789	0.059	0.1447	0.1746	0.1671	0.1221	0.1966	0.2034	0.1335	0.1557	0.2035	0.1622	0.1167	0.194	0.281	0.1455	0.1742	0.3008	0.1144	0.0973	0.1823	0.1902	0.2121	0.196
0.1214	0.1996	0.5046	0.1284	0.1474	0.1428	0.0867	0.1026	0.1634	0.1539	0.1195	0.1839	0.2335	0.1396	0.1481	0.1188	0.1577	0.1255	0.0828	0.1127	0.1368	0.123	0.1205	0.0609	0.1334	0.1657	0.1527	0.056	0.1215	0.1647	0.1646	0.1239	0.1892	0.2385	0.1243	0.1549	0.1936	0.1699	0.1149	0.2328	0.279	0.1242	0.183	0.3279	0.1114	0.0921	0.1963	0.1639	0.1937	0.1862
0.0577	0.1576	0.1334	0.1337	0.0691	0.1669	0.087	0.0661	0.0723	0.1369	0.1034	0.1698	0.2192	0.167	0.0969	0.0861	0.1444	0.0453	0.0896	0.1062	0.1636	0.0567	0.1446	0.077	0.178	0.1252	0.1218	0.0583	0.1538	0.2316	0.1351	0.1975	0.1255	0.1295	0.1241	0.1208	0.1658	0.1049	0.0971	0.1099	0.1494	0.142	0.1831	0.1377	0.1852	0.0973	0.0517	0.1433	0.1514	0.1538
0.0654	0.0869	0.0796	0.0844	0.0683	0.1342	0.1375	0.0673	0.085	0.1383	0.1132	0.1212	0.1241	0.0998	0.0936	0.1525	0.1487	0.1533	0.049	0.0746	0.1001	0.0749	0.1258	0.0487	0.0922	0.1169	0.0838	0.0655	0.1824	0.1298	0.094	0.153	0.1162	0.0933	0.0798	0.1118	0.0958	0.0813	0.0995	0.0458	0.1192	0.0669	0.1421	0.099	0.0999	0.0829	0.0936	0.1062	0.1088	0.0978
0.0207	0.1239	0.1164	0.1133	0.0454	0.1574	0.0606	0.0513	0.0457	0.0982	0.053	0.1963	0.2569	0.1335	0.1132	0.0834	0.1202	0.0372	0.0339	0.0953	0.1435	0.0644	0.1779	0.0559	0.1306	0.1747	0.0325	0.0469	0.107	0.0833	0.142	0.139	0.1514	0.1581	0.1368	0.0897	0.1864	0.1216	0.0932	0.1439	0.1331	0.1121	0.1772	0.1207	0.1296	0.0781	0.0451	0.2009	0.1156	0.1275
0.0508	0.1224	0.1422	0.1577	0.0543	0.2554	0.1211	0.0679	0.0647	0.0955	0.0659	0.1977	0.2135	0.2141	0.1463	0.1072	0.1657	0.0733	0.0473	0.1458	0.1916	0.0749	0.1778	0.0698	0.1916	0.1578	0.06	0.0678	0.1952	0.1148	0.1375	0.1791	0.1769	0.1401	0.1909	0.1036	0.1623	0.1384	0.1413	0.1543	0.1537	0.1552	0.1841	0.1715	0.185	0.0963	0.055	0.1485	0.2217	0.1199
0.0301	0.1161	0.1482	0.1471	0.055	0.2606	0.1067	0.0414	0.0939	0.0817	0.1132	0.6446	0.1786	0.1622	0.1364	0.0778	0.1235	0.0795	0.0349	0.1512	0.1277	0.036	0.0927	0.0672	0.1355	0.1867	0.0763	0.0465	0.2271	0.1139	0.1533	0.1169	0.1456	0.1314	0.1159	0.0988	0.1468	0.1005	0.125	0.1753	0.1555	0.1111	0.2033	0.149	0.1367	0.0415	0.0633	0.1667	0.2189	0.1379
0.0442	0.1363	0.1239	0.1415	0.0263	0.1503	0.0382	0.075	0.0405	0.0683	0.0541	0.181	0.1702	0.1205	0.1112	0.0777	0.1331	0.0566	0.0481	0.1038	0.1192	0.0207	0.1027	0.0371	0.0831	0.1052	0.1307	0.0237	0.1325	0.0932	0.1309	0.1483	0.1115	0.054	0.081	0.0622	0.1133	0.112	0.0509	0.0593	0.125	0.112	0.173	0.0903	0.0983	0.0462	0.0224	0.1125	0.0902	0.0835
0.04	0.1804	0.1009	0.092	0.0443	0.1683	0.0463	0.0626	0.0722	0.1136	0.1148	0.1751	0.2009	0.1282	0.113	0.0686	0.1089	0.057	0.0711	0.1088	0.1309	0.0314	0.1165	0.0434	0.1362	0.1536	0.1081	0.0485	0.1489	0.1162	0.1267	0.1521	0.2069	0.1253	0.0982	0.1077	0.208	0.1049	0.0811	0.094	0.1795	0.125	0.2746	0.1074	0.1169	0.0698	0.0551	0.2182	0.1332	0.1344
0.2017	0.1369	0.3862	0.1881	0.2124	0.1925	0.081	0.0976	0.1643	0.1386	0.1026	0.1156	0.1255	0.2249	0.2517	0.116	0.1741	0.1346	0.1067	0.2128	0.2934	0.1861	0.1554	0.1823	0.1861	0.1143	0.2683	0.1145	0.1752	0.1405	0.1661	0.14	0.1801	0.2044	0.1998	0.1934	0.1777	0.1735	0.1327	0.183	0.3312	0.1578	0.1362	0.4335	0.1896	0.1454	0.2527	0.1545	0.2749	0.1531
0.0758	0.1989	0.1363	0.1395	0.1054	0.3798	0.089	0.0807	0.0674	0.1377	0.1238	0.1744	0.2321	0.1591	0.1374	0.0942	0.1719	0.0557	0.1008	0.1336	0.1443	0.0694	0.1376	0.0748	0.1493	0.18	0.1104	0.136	0.1511	0.1501	0.1652	0.4424	0.2404	0.1279	0.1283	0.1266	0.2971	0.1189	0.1023	0.1033	0.1797	0.1583	0.1969	0.121	0.136	0.0993	0.0788	0.1874	0.1319	0.1644
0.0553	0.1603	0.1382	0.1874	0.0543	0.2745	0.0921	0.0593	0.0736	0.1607	0.0916	0.1823	0.1953	0.2953	0.1321	0.114	0.1085	0.0733	0.0541	0.1107	0.3809	0.0714	0.1607	0.0805	0.3208	0.1229	0.0915	0.1181	0.1661	0.1258	0.1206	0.1594	0.1568	0.1438	0.1457	0.0856	0.1371	0.0995	0.1248	0.0747	0.1539	0.1447	0.2032	0.1411	0.2444	0.0795	0.0389	0.0765	0.1673	0.0895
0.0715	0.1225	0.0739	0.0632	0.0779	0.1047	0.1235	0.0776	0.0811	0.1089	0.13	0.1069	0.09	0.0873	0.0904	0.1004	0.0671	0.1239	0.0562	0.0868	0.0843	0.0591	0.1223	0.0439	0.0904	0.0707	0.0801	0.0867	0.0889	0.1245	0.1063	0.1009	0.1113	0.0844	0.0787	0.1149	0.0738	0.083	0.0829	0.0449	0.0938	0.065	0.0753	0.1012	0.0972	0.1003	0.0782	0.0767	0.0798	0.067
0.0864	0.183	0.1464	0.1693	0.0737	0.1482	0.077	0.0561	0.0644	0.0865	0.0789	0.2117	0.1623	0.1685	0.1695	0.0629	0.1132	0.0602	0.0864	0.0641	0.1352	0.0598	0.1151	0.0956	0.156	0.1683	0.0601	0.0993	0.1146	0.0953	0.185	0.1217	0.2058	0.1305	0.1488	0.1051	0.21	0.1148	0.1035	0.1509	0.1324	0.1338	0.1776	0.1031	0.1597	0.0603	0.0496	0.1394	0.1312	0.1289
0.0318	0.1865	0.1217	0.0922	0.0466	0.1968	0.0747	0.0485	0.0367	0.0663	0.0685	0.1837	0.2536	0.2198	0.0894	0.0332	0.078	0.0409	0.0499	0.1191	0.1466	0.0555	0.1307	0.0423	0.1739	0.2329	0.068	0.0705	0.118	0.0842	0.1563	0.139	0.2291	0.1684	0.1472	0.1473	0.1717	0.1154	0.066	0.1651	0.1311	0.0893	0.2194	0.1336	0.1415	0.0596	0.0332	0.1039	0.1394	0.1112
0.0499	0.0925	0.0753	0.075	0.0686	0.144	0.1672	0.0549	0.0973	0.097	0.1479	0.218	0.1253	0.0974	0.0795	0.0876	0.0917	0.1247	0.0602	0.1214	0.0626	0.0642	0.0826	0.0485	0.0814	0.1369	0.0652	0.0694	0.1998	0.144	0.1433	0.1446	0.0988	0.0909	0.0735	0.1105	0.0933	0.0766	0.0724	0.1111	0.1051	0.0668	0.1213	0.1067	0.0854	0.0754	0.0628	0.1334	0.0997	0.0633
0.0673	0.0727	0.0655	0.0637	0.0585	0.0793	0.0839	0.0764	0.1295	0.1212	0.1542	0.1005	0.0784	0.0811	0.1123	0.3623	0.1617	0.1939	0.0934	0.0724	0.0612	0.0875	0.0922	0.0565	0.0568	0.0992	0.086	0.0545	0.0592	0.1261	0.091	0.1148	0.0624	0.0656	0.0622	0.0935	0.0578	0.0934	0.1034	0.0494	0.1283	0.0565	0.0865	0.1109	0.0844	0.1026	0.081	0.0841	0.0942	0.1835
0.034	0.1136	0.1239	0.085	0.0284	0.1695	0.0505	0.0425	0.1232	0.0991	0.0575	0.1175	0.1163	0.1683	0.1239	0.0729	0.1159	0.0657	0.0617	0.1378	0.1261	0.0417	0.1545	0.0541	0.1686	0.0929	0.1027	0.0352	0.1105	0.0554	0.1145	0.0946	0.0741	0.1432	0.0998	0.0916	0.0871	0.1052	0.0835	0.1305	0.0965	0.0911	0.0657	0.194	0.161	0.0663	0.0549	0.0855	0.1141	0.1083
0.0703	0.0844	0.0554	0.0589	0.0556	0.1348	0.3234	0.0696	0.0791	0.1004	0.1294	0.0947	0.1143	0.0765	0.0707	0.0939	0.0753	0.1449	0.0557	0.0833	0.074	0.0726	0.0942	0.0508	0.0744	0.0918	0.0609	0.0605	0.0774	0.1397	0.104	0.1348	0.074	0.0969	0.0676	0.1113	0.078	0.1095	0.0722	0.0787	0.0778	0.0599	0.0743	0.0969	0.0838	0.1002	0.0913	0.0813	0.0821	0.0792
0.0311	0.1398	0.1268	0.1103	0.0478	0.1314	0.0814	0.0573	0.0989	0.1146	0.0962	0.0898	0.1025	0.1378	0.1165	0.1524	0.1764	0.0863	0.0752	0.0941	0.1165	0.0783	0.1269	0.0667	0.1287	0.0992	0.0977	0.0555	0.097	0.1278	0.1234	0.2246	0.1003	0.1335	0.1154	0.1482	0.1164	0.139	0.0918	0.0843	0.1274	0.1378	0.0993	0.1306	0.134	0.1284	0.0568	0.0997	0.1284	0.3691
0.0381	0.1632	0.1304	0.1103	0.0408	0.1862	0.0654	0.0778	0.0675	0.1138	0.0808	0.2082	0.2173	0.152	0.105	0.0906	0.1207	0.0555	0.0627	0.087	0.1586	0.0356	0.1278	0.0642	0.1403	0.2114	0.0917	0.0573	0.1656	0.1015	0.1584	0.2077	0.2874	0.1125	0.1227	0.1191	0.2212	0.1259	0.112	0.1276	0.1673	0.1155	0.2053	0.0998	0.1236	0.0916	0.034	0.1788	0.1674	0.1267
0.0649	0.1953	0.1804	0.1694	0.0675	0.4173	0.0992	0.0696	0.1049	0.112	0.1312	0.1373	0.1646	0.206	0.1487	0.1024	0.1831	0.0847	0.0996	0.0952	0.1753	0.0701	0.1855	0.0994	0.1998	0.2402	0.1216	0.1011	0.0987	0.1769	0.1827	0.4613	0.1771	0.133	0.1441	0.1612	0.2829	0.1106	0.0791	0.1097	0.1233	0.1388	0.1644	0.1541	0.1587	0.1001	0.0465	0.1217	0.1321	0.1312
0.0142	0.1262	0.1286	0.1391	0.0675	0.1085	0.0694	0.0411	0.0438	0.0776	0.0849	0.1744	0.1428	0.0927	0.1174	0.0828	0.1318	0.0323	0.1235	0.0854	0.0946	0.0403	0.0701	0.0937	0.1009	0.1062	0.0656	0.0614	0.0928	0.1034	0.1366	0.1631	0.1477	0.1078	0.1015	0.1148	0.1974	0.1382	0.0536	0.0889	0.1184	0.127	0.141	0.1013	0.092	0.0667	0.009	0.1031	0.1261	0.234
0.0756	0.1478	0.1428	0.213	0.1206	0.2194	0.0838	0.083	0.0546	0.1067	0.1032	0.1362	0.1012	0.3044	0.1532	0.064	0.1308	0.0448	0.1168	0.0939	0.2421	0.0644	0.1493	0.1123	0.3086	0.1069	0.0489	0.1362	0.1025	0.1178	0.1395	0.1796	0.1256	0.1172	0.126	0.0661	0.1978	0.0705	0.0983	0.1201	0.1311	0.1548	0.1209	0.1474	0.343	0.0621	0.0888	0.1073	0.1584	0.1173
0.1151	0.1304	0.1234	0.1429	0.0573	0.1582	0.074	0.0511	0.1885	0.0761	0.0709	0.1722	0.164	0.1073	0.1482	0.0992	0.1095	0.1369	0.0656	0.132	0.1448	0.0955	0.1016	0.0834	0.116	0.1445	0.0821	0.0636	0.1939	0.0891	0.1429	0.1306	0.1502	0.1838	0.0903	0.127	0.1238	0.1079	0.173	0.1654	0.1651	0.0888	0.1646	0.1541	0.108	0.106	0.1099	0.1699	0.1621	0.1026
0.0378	0.1517	0.1875	0.1746	0.051	0.2042	0.0746	0.0774	0.0875	0.1243	0.0653	0.368	0.1543	0.2103	0.1478	0.0836	0.1191	0.0723	0.0672	0.1348	0.1874	0.0595	0.1496	0.0732	0.2658	0.141	0.0814	0.0528	0.1362	0.1049	0.1552	0.1513	0.1364	0.1169	0.1342	0.0965	0.1492	0.1063	0.1296	0.1222	0.1454	0.126	0.1908	0.153	0.1954	0.0803	0.0426	0.105	0.1818	0.1019
0.0448	0.1886	0.1459	0.1462	0.0697	0.2718	0.1145	0.0834	0.0806	0.138	0.1308	0.2996	0.2114	0.1615	0.1252	0.1136	0.1431	0.0874	0.0925	0.127	0.1796	0.0619	0.1305	0.0967	0.1931	0.2158	0.1347	0.0864	0.1725	0.1743	0.195	0.2466	0.2796	0.1518	0.1297	0.1686	0.2968	0.158	0.1268	0.1634	0.2126	0.174	0.3171	0.1435	0.1573	0.1088	0.069	0.2388	0.1681	0.1659
0.0513	0.1616	0.1313	0.1277	0.0707	0.1406	0.056	0.0757	0.0853	0.12	0.1077	0.1424	0.1432	0.1525	0.1339	0.0775	0.1253	0.0568	0.1106	0.0982	0.151	0.0536	0.1133	0.0977	0.1738	0.141	0.0767	0.0811	0.0996	0.1226	0.1449	0.1251	0.1714	0.1266	0.1313	0.1563	0.17	0.1309	0.1309	0.1469	0.1316	0.1301	0.1595	0.1267	0.173	0.1192	0.0382	0.118	0.1486	0.1438
0.0663	0.2108	0.1857	0.1398	0.0821	0.2554	0.0735	0.0962	0.0816	0.1249	0.099	0.1696	0.1929	0.2395	0.1986	0.1091	0.144	0.0878	0.07	0.0895	0.2805	0.071	0.2187	0.0789	0.2723	0.1724	0.1521	0.1074	0.1486	0.1226	0.169	0.1876	0.1795	0.1291	0.1649	0.1266	0.1675	0.084	0.1088	0.1211	0.1851	0.1745	0.2237	0.1692	0.2484	0.0713	0.0618	0.1002	0.2008	0.1111
0.0507	0.1647	0.1339	0.1366	0.0646	0.1475	0.0715	0.062	0.1332	0.1101	0.1562	0.1417	0.1617	0.1122	0.0985	0.067	0.1172	0.0762	0.1147	0.1749	0.1481	0.0566	0.1123	0.1191	0.1231	0.1349	0.0764	0.0538	0.1818	0.1694	0.1435	0.1367	0.1469	0.1582	0.1532	0.1542	0.138	0.1323	0.0978	0.1211	0.1602	0.1182	0.134	0.149	0.0984	0.1071	0.0742	0.1291	0.1843	0.1418
0.0465	0.1532	0.1232	0.1375	0.0651	0.328	0.1097	0.1064	0.0672	0.1316	0.1542	0.1445	0.2597	0.1424	0.1431	0.1555	0.1191	0.0664	0.0885	0.1124	0.2009	0.0829	0.1652	0.0933	0.1905	0.1862	0.1616	0.0998	0.1423	0.18	0.1591	0.3929	0.2156	0.1468	0.1265	0.119	0.2365	0.1151	0.1173	0.0773	0.2449	0.1602	0.22	0.1275	0.1857	0.1257	0.0501	0.1697	0.1494	0.1466
0.0606	0.0724	0.1156	0.0959	0.0726	0.0872	0.0673	0.0618	0.0593	0.1515	0.1421	0.1205	0.132	0.123	0.1099	0.0747	0.1238	0.0419	0.1338	0.0852	0.084	0.0423	0.1233	0.129	0.0884	0.065	0.0323	0.0832	0.1149	0.1756	0.0755	0.131	0.1063	0.073	0.0761	0.0721	0.1442	0.0689	0.0584	0.0311	0.1263	0.1493	0.0804	0.0803	0.0852	0.1181	0.0401	0.1157	0.0728	0.072
0.0575	0.159	0.1596	0.2009	0.0896	0.1962	0.0803	0.0695	0.0798	0.1532	0.1318	0.2125	0.1882	0.1493	0.1271	0.077	0.1559	0.0579	0.1161	0.1052	0.1479	0.0644	0.1459	0.1557	0.1725	0.1556	0.1078	0.1004	0.1422	0.1566	0.1468	0.221	0.2204	0.1611	0.125	0.1708	0.3016	0.1179	0.1474	0.1136	0.1558	0.2038	0.191	0.1391	0.1291	0.1126	0.0597	0.1894	0.1416	0.12
0.0964	0.1797	0.1367	0.1715	0.0719	0.1936	0.077	0.0491	0.098	0.1551	0.0722	0.248	0.2016	0.1561	0.1437	0.1217	0.1689	0.1171	0.0917	0.1885	0.1933	0.1041	0.1062	0.1486	0.1714	0.1876	0.1582	0.1128	0.1857	0.1036	0.2036	0.1207	0.2279	0.1484	0.2112	0.1582	0.1893	0.1686	0.1476	0.1822	0.2045	0.1072	0.2457	0.142	0.2208	0.1092	0.0941	0.1939	0.2947	0.1602
0.0515	0.1561	0.1083	0.079	0.0708	0.1413	0.0949	0.0871	0.0879	0.0704	0.0907	0.1497	0.137	0.1315	0.1093	0.0698	0.0784	0.0926	0.0911	0.118	0.1395	0.0745	0.0649	0.061	0.1163	0.1504	0.0898	0.0737	0.1245	0.0973	0.1657	0.1414	0.1531	0.1697	0.0569	0.1544	0.123	0.2012	0.0918	0.1344	0.1508	0.0782	0.1514	0.1048	0.0884	0.078	0.0926	0.116	0.1319	0.1284
0.1035	0.1554	0.1256	0.1291	0.0554	0.2109	0.1116	0.0628	0.1863	0.0887	0.0904	0.1592	0.1859	0.123	0.1846	0.1174	0.1969	0.1228	0.0564	0.1275	0.1377	0.0669	0.1603	0.0881	0.1076	0.2466	0.1342	0.0803	0.146	0.0781	0.1161	0.2102	0.1257	0.0929	0.1143	0.1588	0.1487	0.0793	0.1109	0.1118	0.1202	0.139	0.151	0.1266	0.1465	0.0742	0.1003	0.1599	0.2186	0.1355
0.0567	0.1354	0.145	0.2053	0.0772	0.1705	0.0652	0.0517	0.0774	0.0793	0.0565	0.1951	0.2423	0.1355	0.2009	0.0973	0.1169	0.078	0.0842	0.0464	0.1397	0.0448	0.1358	0.1223	0.1425	0.2095	0.0761	0.1007	0.1106	0.0789	0.1534	0.1384	0.1769	0.1258	0.1211	0.1166	0.2096	0.1047	0.1155	0.145	0.153	0.1353	0.1599	0.1158	0.1485	0.0703	0.0467	0.1447	0.1543	0.1486
0.0887	0.2257	0.4247	0.1469	0.1125	0.2094	0.0958	0.1025	0.1112	0.1105	0.1087	0.1754	0.141	0.1904	0.2131	0.114	0.1438	0.1364	0.0776	0.1015	0.1798	0.0917	0.1982	0.0731	0.1623	0.1735	0.1881	0.0757	0.1698	0.1125	0.1922	0.1658	0.1672	0.1948	0.1313	0.1388	0.173	0.1471	0.1505	0.2288	0.2706	0.1286	0.1492	0.2147	0.1574	0.1078	0.1449	0.1542	0.2118	0.2054
0.0909	0.1411	0.1511	0.0882	0.0857	0.1256	0.065	0.0477	0.1318	0.0859	0.1362	0.1104	0.1614	0.117	0.0893	0.0651	0.0911	0.0836	0.0992	0.1831	0.1083	0.0521	0.0779	0.1046	0.0967	0.1109	0.0839	0.0427	0.1391	0.1444	0.1257	0.0899	0.109	0.1866	0.1319	0.1246	0.0989	0.1748	0.09	0.1182	0.1413	0.0749	0.134	0.1603	0.1124	0.0761	0.0895	0.0944	0.1588	0.1064
0.0374	0.1227	0.162	0.1484	0.0785	0.1703	0.0621	0.0604	0.0584	0.1106	0.0889	0.1794	0.178	0.1455	0.1221	0.0587	0.1285	0.048	0.0738	0.0745	0.161	0.0495	0.1464	0.0808	0.1788	0.1213	0.0846	0.0825	0.1409	0.1034	0.1369	0.1371	0.1936	0.1137	0.1599	0.1006	0.2508	0.107	0.1078	0.1183	0.1451	0.279	0.1567	0.1407	0.1506	0.0724	0.0432	0.1387	0.1647	0.1171
0.0794	0.1094	0.1354	0.1812	0.1002	0.2025	0.0779	0.0578	0.0542	0.1116	0.114	0.108	0.1798	0.1443	0.1537	0.0862	0.1819	0.0404	0.1184	0.1007	0.1464	0.0579	0.1407	0.1111	0.164	0.1226	0.0765	0.1069	0.1284	0.1239	0.1143	0.2109	0.1576	0.1295	0.1156	0.0946	0.2262	0.1404	0.1114	0.0856	0.1281	0.1701	0.1093	0.1083	0.1411	0.088	0.0654	0.1352	0.1314	0.1131
0.0468	0.1057	0.1924	0.15	0.1064	0.2034	0.0808	0.0573	0.0837	0.0703	0.069	0.1345	0.3485	0.136	0.1839	0.0605	0.1252	0.0613	0.0708	0.1326	0.1257	0.0534	0.1147	0.0946	0.1263	0.3694	0.067	0.0928	0.1029	0.0893	0.1169	0.1387	0.133	0.106	0.1217	0.1042	0.1575	0.1079	0.108	0.0889	0.1352	0.1407	0.1252	0.2126	0.1265	0.0627	0.0604	0.0851	0.142	0.1087
0.0512	0.1373	0.1086	0.114	0.0614	0.1623	0.0633	0.063	0.0578	0.1031	0.116	0.1804	0.1418	0.1368	0.0901	0.0753	0.1103	0.0607	0.0723	0.1091	0.1445	0.061	0.1467	0.0658	0.1536	0.1659	0.0512	0.081	0.1184	0.1073	0.1541	0.1198	0.2251	0.0921	0.29	0.1083	0.1553	0.0896	0.1303	0.0959	0.1518	0.1453	0.2107	0.1081	0.1284	0.0757	0.0668	0.1406	0.1288	0.1397
0.0528	0.0923	0.1345	0.1089	0.0661	0.1438	0.0689	0.0615	0.0868	0.1248	0.0995	0.2004	0.1475	0.1598	0.1148	0.1208	0.1344	0.0846	0.0671	0.1434	0.1866	0.086	0.149	0.0783	0.178	0.1266	0.1113	0.064	0.1866	0.1375	0.1534	0.1254	0.2011	0.0935	0.3503	0.0925	0.1242	0.0758	0.12	0.0977	0.1429	0.1634	0.1873	0.1819	0.1165	0.0929	0.0944	0.1195	0.1712	0.1243
0.1223	0.223	0.3918	0.1184	0.1135	0.1459	0.0863	0.0896	0.1451	0.1393	0.1587	0.1756	0.2064	0.1616	0.1593	0.1375	0.1049	0.1774	0.0796	0.1185	0.1317	0.0958	0.1274	0.1171	0.1026	0.1276	0.1401	0.0802	0.1547	0.1655	0.1513	0.1253	0.1601	0.3185	0.0949	0.1918	0.1515	0.1602	0.1796	0.1807	0.2346	0.1242	0.1581	0.2283	0.0963	0.1233	0.1744	0.1452	0.1447	0.1782
0.0304	0.0969	0.143	0.1056	0.055	0.1324	0.0543	0.0817	0.0759	0.0978	0.0895	0.1456	0.1123	0.1751	0.1438	0.0781	0.1031	0.1053	0.0606	0.0716	0.1146	0.078	0.1408	0.08	0.1042	0.1096	0.1124	0.0541	0.1812	0.0839	0.1065	0.1395	0.1309	0.1541	0.0988	0.1247	0.116	0.1707	0.1499	0.1217	0.1581	0.1309	0.0906	0.1381	0.1043	0.1206	0.0861	0.0983	0.1321	0.1756
0.0333	0.0959	0.092	0.1056	0.0513	0.1284	0.0649	0.066	0.0576	0.1002	0.0676	0.1536	0.1387	0.145	0.0901	0.0849	0.1209	0.0655	0.0589	0.1203	0.1436	0.0514	0.0895	0.0573	0.1639	0.1063	0.0445	0.0617	0.145	0.0878	0.1041	0.098	0.1302	0.0826	0.3184	0.0714	0.0914	0.0725	0.1269	0.0867	0.1326	0.113	0.1238	0.118	0.1409	0.0588	0.0461	0.0813	0.1538	0.1102
0.0358	0.0946	0.1325	0.169	0.0885	0.1254	0.0698	0.0607	0.0501	0.0955	0.0689	0.181	0.1081	0.1352	0.1041	0.0643	0.0936	0.0487	0.0908	0.1001	0.1313	0.0505	0.103	0.117	0.1495	0.0924	0.0767	0.0911	0.1181	0.097	0.1435	0.1162	0.1382	0.0863	0.2755	0.0831	0.1559	0.0631	0.0917	0.0832	0.1058	0.1801	0.1276	0.1431	0.1134	0.0621	0.0469	0.1072	0.112	0.094
0.0116	0.1217	0.1385	0.14	0.0786	0.1533	0.0965	0.0388	0.0376	0.0789	0.0733	0.22	0.1822	0.1287	0.155	0.0414	0.1103	0.0332	0.1064	0.0882	0.11	0.0466	0.0896	0.0863	0.1321	0.1675	0.1106	0.0556	0.0999	0.1318	0.1136	0.1127	0.1785	0.1103	0.0965	0.1041	0.2101	0.1244	0.0886	0.1374	0.1455	0.1697	0.1479	0.1034	0.1019	0.0804	0.0185	0.1307	0.1376	0.1491
0.0263	0.092	0.1087	0.1206	0.0563	0.1498	0.0914	0.0536	0.0653	0.0934	0.0753	0.1986	0.1379	0.1357	0.1014	0.0874	0.1444	0.0727	0.0435	0.1379	0.1537	0.0542	0.1063	0.0649	0.1409	0.111	0.0491	0.056	0.1712	0.1025	0.119	0.1142	0.1513	0.0962	0.365	0.0782	0.1054	0.073	0.1253	0.0742	0.1479	0.1359	0.1546	0.1318	0.1169	0.0631	0.051	0.0941	0.1776	0.1238
0.0589	0.0971	0.0885	0.0594	0.0645	0.0815	0.1192	0.0751	0.0917	0.1317	0.091	0.0779	0.0624	0.115	0.0863	0.1271	0.0901	0.1181	0.063	0.0789	0.1114	0.0612	0.104	0.0507	0.1109	0.0723	0.0701	0.0546	0.0618	0.1021	0.1007	0.1006	0.076	0.1293	0.0921	0.0947	0.0697	0.1343	0.0721	0.063	0.0881	0.0611	0.0638	0.104	0.1223	0.1208	0.0732	0.0626	0.0993	0.1011
0.0901	0.1581	0.1377	0.089	0.09	0.1261	0.07	0.056	0.0967	0.1075	0.0979	0.1149	0.1675	0.111	0.0812	0.045	0.1043	0.0695	0.0805	0.1538	0.089	0.0521	0.0895	0.0674	0.0981	0.1221	0.1055	0.0391	0.1135	0.1098	0.1405	0.1307	0.1	0.1359	0.103	0.1171	0.1507	0.1778	0.0809	0.1104	0.1553	0.0992	0.1316	0.138	0.096	0.0877	0.1062	0.1149	0.1378	0.1116
0.0684	0.1721	0.1749	0.1732	0.1119	0.1948	0.0768	0.0554	0.0593	0.0961	0.1128	0.1974	0.1998	0.1774	0.1384	0.0692	0.137	0.0534	0.1178	0.1001	0.1588	0.0686	0.1515	0.1191	0.1872	0.1813	0.0903	0.1182	0.1365	0.1093	0.1658	0.2008	0.3976	0.1353	0.1472	0.1537	0.3555	0.1201	0.1271	0.1285	0.1591	0.168	0.2301	0.1296	0.1593	0.0847	0.0837	0.1725	0.1415	0.1583
0.0664	0.0899	0.1388	0.1426	0.0926	0.0877	0.038	0.0399	0.0439	0.0717	0.0742	0.0838	0.0772	0.0578	0.0976	0.0276	0.0895	0.0286	0.1331	0.0795	0.0786	0.0347	0.0715	0.1224	0.0693	0.0695	0.0806	0.0654	0.0681	0.089	0.0852	0.1181	0.0812	0.137	0.0595	0.0786	0.2018	0.1454	0.0764	0.0772	0.0822	0.1408	0.1117	0.1014	0.0627	0.0695	0.0502	0.1238	0.1039	0.0589
0.0522	0.1309	0.1333	0.129	0.0725	0.1277	0.0604	0.0486	0.081	0.1027	0.1216	0.1311	0.1454	0.1174	0.165	0.1022	0.0996	0.0506	0.1526	0.0951	0.1152	0.0509	0.1411	0.1474	0.1187	0.1032	0.0926	0.0801	0.0934	0.1091	0.1401	0.1523	0.1475	0.1317	0.0865	0.1304	0.1881	0.1483	0.1029	0.0939	0.1337	0.1763	0.1298	0.1112	0.1315	0.1259	0.0562	0.126	0.1033	0.1162
0.0554	0.1214	0.1448	0.1434	0.0836	0.1796	0.0648	0.0657	0.0812	0.1139	0.1339	0.1531	0.1887	0.1274	0.1241	0.0631	0.1311	0.0434	0.1409	0.1026	0.133	0.0442	0.1721	0.1304	0.1444	0.128	0.0943	0.1175	0.1343	0.1666	0.1448	0.1929	0.1837	0.1468	0.1222	0.1037	0.2065	0.123	0.1327	0.1036	0.1726	0.1543	0.1062	0.1053	0.117	0.1181	0.0309	0.1214	0.1437	0.1094
0.0476	0.1967	0.1528	0.1398	0.0628	0.2371	0.1098	0.0639	0.0842	0.1028	0.1095	0.2781	0.229	0.1755	0.1383	0.1046	0.1069	0.0809	0.0776	0.1098	0.1565	0.0595	0.1173	0.0686	0.1951	0.1579	0.1206	0.0798	0.1475	0.1259	0.1744	0.1192	0.2977	0.1721	0.1531	0.1547	0.1644	0.1331	0.109	0.1948	0.2207	0.0929	0.2856	0.1488	0.1391	0.0573	0.077	0.2344	0.1665	0.1422
0.1087	0.1892	0.4606	0.1735	0.1201	0.1519	0.0782	0.0893	0.1255	0.1229	0.1308	0.222	0.1747	0.1592	0.1449	0.1037	0.1588	0.0986	0.0919	0.1009	0.1348	0.1491	0.1349	0.0744	0.1385	0.1406	0.1231	0.0793	0.1091	0.1479	0.1797	0.1141	0.1805	0.2207	0.109	0.1475	0.1684	0.1536	0.1181	0.1972	0.2496	0.1076	0.175	0.2671	0.1172	0.1004	0.1645	0.1557	0.2142	0.1645
0.0126	0.1332	0.1459	0.1504	0.066	0.1551	0.1114	0.0453	0.0415	0.0977	0.08	0.1735	0.1884	0.1182	0.1509	0.0529	0.104	0.0384	0.0956	0.1029	0.106	0.04	0.0842	0.0898	0.1337	0.1759	0.1032	0.0625	0.1101	0.129	0.1323	0.1206	0.1842	0.1162	0.1405	0.1085	0.2361	0.1094	0.0819	0.1534	0.1445	0.1323	0.1569	0.1124	0.1015	0.0445	0.0204	0.1131	0.1497	0.1505
0.0446	0.1566	0.155	0.1758	0.0683	0.2085	0.09	0.1002	0.0741	0.1508	0.1213	0.1198	0.1372	0.3656	0.1208	0.0704	0.1056	0.053	0.0793	0.1034	0.2877	0.0541	0.223	0.0718	0.4468	0.1133	0.1199	0.1194	0.1017	0.1486	0.1978	0.2215	0.1788	0.1555	0.1784	0.0743	0.1701	0.0832	0.0974	0.0919	0.1394	0.1396	0.1607	0.1689	0.3709	0.075	0.0407	0.0949	0.1322	0.1048
0.0255	0.1318	0.1029	0.0837	0.0577	0.1544	0.049	0.0752	0.0675	0.0654	0.0609	0.1301	0.0794	0.1683	0.0998	0.0698	0.107	0.0431	0.0469	0.1438	0.1626	0.0692	0.1377	0.0463	0.1704	0.1041	0.0772	0.0514	0.1087	0.0696	0.1299	0.1328	0.1101	0.0879	0.1424	0.0952	0.0729	0.091	0.0715	0.086	0.1118	0.0899	0.1683	0.1301	0.1788	0.0441	0.0548	0.0637	0.0932	0.0757
0.0218	0.1213	0.127	0.127	0.0454	0.1652	0.0575	0.0433	0.0412	0.1145	0.0564	0.1807	0.2465	0.1484	0.1079	0.0694	0.1172	0.0331	0.0304	0.091	0.1857	0.0646	0.2219	0.0492	0.1474	0.1528	0.0347	0.036	0.1304	0.0774	0.1672	0.1538	0.1734	0.1335	0.1375	0.1	0.1139	0.1418	0.0988	0.1282	0.1093	0.1151	0.1934	0.1281	0.1356	0.0884	0.034	0.1316	0.13	0.0914
0.0354	0.1405	0.1618	0.1621	0.0634	0.2528	0.0818	0.0701	0.0525	0.1259	0.1041	0.1805	0.192	0.1851	0.1262	0.0808	0.1042	0.0609	0.0774	0.0866	0.2594	0.0514	0.1523	0.072	0.2193	0.1334	0.147	0.0782	0.1589	0.1298	0.1586	0.1452	0.1961	0.1406	0.1737	0.1035	0.19	0.0806	0.1293	0.1443	0.1793	0.258	0.2699	0.1443	0.1795	0.0785	0.0546	0.1192	0.1353	0.1159
0.0169	0.0878	0.1223	0.1259	0.0419	0.1652	0.0485	0.0533	0.0412	0.1286	0.0503	0.1915	0.2465	0.1421	0.1119	0.0823	0.1492	0.0331	0.0304	0.0825	0.1716	0.0873	0.1856	0.0538	0.1474	0.1219	0.0455	0.036	0.1462	0.0674	0.1285	0.1456	0.1452	0.1207	0.1444	0.0531	0.1473	0.1418	0.0988	0.1282	0.1202	0.1435	0.161	0.1173	0.1356	0.0884	0.034	0.1389	0.1508	0.0914
0.199	0.1524	0.4441	0.1549	0.1997	0.1927	0.083	0.1015	0.1706	0.1309	0.1038	0.1188	0.1239	0.1735	0.1885	0.0936	0.1999	0.1336	0.096	0.1274	0.1735	0.1356	0.1406	0.1129	0.1832	0.1108	0.2128	0.0837	0.185	0.1491	0.1491	0.1775	0.1518	0.2115	0.127	0.1502	0.1445	0.1786	0.109	0.196	0.2671	0.1572	0.1347	0.4039	0.1423	0.0919	0.2407	0.1603	0.2247	0.1689
0.0905	0.0838	0.0697	0.0344	0.0752	0.0852	0.05	0.0393	0.0991	0.0609	0.0848	0.0418	0.05	0.0635	0.0714	0.044	0.0569	0.1019	0.0418	0.0499	0.0373	0.4307	0.0769	0.0299	0.0411	0.0506	0.061	0.1276	0.075	0.0499	0.0676	0.0614	0.0711	0.1052	0.035	0.0313	0.0407	0.0557	0.0554	0.0471	0.0755	0.0364	0.0447	0.0736	0.0373	0.0653	0.1292	0.0631	0.1029	0.042
0.0558	0.1579	0.1075	0.0841	0.0489	0.1276	0.0758	0.063	0.1115	0.1394	0.1329	0.16	0.1331	0.1609	0.1674	0.1487	0.1114	0.1177	0.0928	0.1065	0.1271	0.0812	0.2035	0.0867	0.1279	0.1187	0.0855	0.0609	0.123	0.1022	0.1444	0.1401	0.1472	0.1936	0.0792	0.1831	0.1427	0.2729	0.1415	0.1223	0.1469	0.1304	0.1274	0.1245	0.1304	0.1877	0.0874	0.1279	0.1163	0.1451
0.042	0.2194	0.1076	0.1062	0.0609	0.2364	0.0715	0.0728	0.0701	0.0845	0.1958	0.2001	0.2113	0.1428	0.1152	0.0637	0.0874	0.0762	0.0783	0.1261	0.1629	0.0681	0.1473	0.0854	0.1653	0.1389	0.1085	0.0627	0.161	0.1686	0.1598	0.1439	0.1762	0.1637	0.1282	0.2241	0.1507	0.1511	0.1722	0.1657	0.1423	0.1011	0.167	0.1323	0.1739	0.092	0.0757	0.1582	0.1619	0.1397
0.0508	0.1442	0.1438	0.1627	0.0539	0.2969	0.1138	0.0456	0.1227	0.1091	0.085	0.2535	0.2409	0.1116	0.1774	0.0953	0.1282	0.0975	0.0504	0.137	0.1522	0.0409	0.1125	0.0961	0.1493	0.2286	0.0871	0.0697	0.1773	0.1086	0.1359	0.1367	0.1806	0.1113	0.1137	0.1378	0.1633	0.117	0.1589	0.0852	0.1808	0.1313	0.2164	0.1264	0.1381	0.0811	0.0522	0.1241	0.1683	0.101
0.0806	0.101	0.073	0.1098	0.1091	0.1931	0.146	0.0573	0.064	0.1288	0.1463	0.226	0.1215	0.1005	0.0751	0.1182	0.0972	0.1078	0.0549	0.1104	0.1146	0.0809	0.1173	0.0513	0.091	0.139	0.0659	0.0872	0.1806	0.135	0.1434	0.1606	0.1293	0.1157	0.0989	0.0979	0.0976	0.0771	0.1005	0.1108	0.1055	0.0698	0.1172	0.0836	0.1065	0.0978	0.1255	0.0866	0.1818	0.0714
0.0995	0.1608	0.1252	0.0971	0.1223	0.1898	0.101	0.0819	0.1248	0.156	0.3043	0.1277	0.126	0.1559	0.0903	0.1096	0.127	0.1092	0.1666	0.1428	0.143	0.0952	0.142	0.1245	0.1316	0.1421	0.1055	0.1029	0.0947	0.5249	0.1362	0.142	0.1447	0.1257	0.0917	0.1348	0.1438	0.1302	0.1061	0.0656	0.164	0.1126	0.1352	0.1536	0.1536	0.1131	0.1211	0.1343	0.082	0.1429
0.0387	0.1724	0.0565	0.0553	0.0393	0.1126	0.0841	0.0909	0.0743	0.0914	0.0899	0.0815	0.1675	0.0681	0.0755	0.0861	0.0933	0.0799	0.0554	0.0558	0.1349	0.0385	0.0708	0.0426	0.0811	0.0745	0.0862	0.0688	0.1391	0.0973	0.0759	0.1308	0.1624	0.0627	0.0466	0.0608	0.091	0.0356	0.046	0.0158	0.1073	0.0796	0.1113	0.0564	0.0722	0.0821	0.0697	0.0845	0.165	0.0972
0.0675	0.1797	0.1127	0.1261	0.0857	0.2087	0.0863	0.0833	0.0941	0.1513	0.1361	0.189	0.2077	0.1473	0.1189	0.0943	0.1781	0.0816	0.0929	0.1447	0.161	0.0924	0.1761	0.0643	0.1425	0.2233	0.1275	0.1164	0.1461	0.1596	0.1778	0.1911	0.2478	0.1406	0.1411	0.1461	0.2379	0.1111	0.1243	0.1063	0.1717	0.1794	0.2272	0.134	0.1478	0.0958	0.0777	0.1898	0.1435	0.1551
0.0635	0.2144	0.1356	0.1562	0.1142	0.4149	0.0995	0.071	0.0648	0.1204	0.1187	0.1561	0.2013	0.135	0.1396	0.084	0.1227	0.0471	0.1328	0.0977	0.1408	0.0772	0.1471	0.1022	0.1382	0.2043	0.1031	0.1284	0.1033	0.1438	0.2011	0.3533	0.223	0.1257	0.1179	0.1583	0.357	0.1009	0.1022	0.0996	0.1679	0.184	0.2144	0.1184	0.1281	0.0974	0.0684	0.1898	0.128	0.1411
0.0669	0.0991	0.1271	0.1462	0.0332	0.3085	0.0951	0.0508	0.0805	0.0645	0.0471	0.406	0.1781	0.1627	0.1936	0.1222	0.1656	0.1128	0.0231	0.1427	0.18	0.0275	0.1263	0.0564	0.1526	0.1975	0.0986	0.0377	0.2155	0.1001	0.1554	0.1367	0.1444	0.1069	0.1175	0.0668	0.1024	0.0686	0.0858	0.1273	0.1719	0.1102	0.2074	0.1423	0.2036	0.0281	0.0258	0.106	0.1853	0.1319
0.0203	0.1043	0.1346	0.1134	0.0536	0.1138	0.086	0.0415	0.055	0.0981	0.102	0.284	0.1369	0.1033	0.1475	0.0709	0.1178	0.048	0.1009	0.0986	0.0985	0.0394	0.1253	0.0997	0.1118	0.1028	0.0755	0.0535	0.0866	0.1321	0.1108	0.0967	0.1445	0.1575	0.0824	0.1081	0.1623	0.1005	0.0806	0.0794	0.1989	0.1048	0.1519	0.1129	0.1026	0.0934	0.0341	0.1149	0.1126	0.1253
0.0514	0.1479	0.1638	0.1206	0.0754	0.1516	0.0827	0.0805	0.1381	0.0902	0.0804	0.2121	0.1688	0.1357	0.124	0.0699	0.1167	0.1109	0.0696	0.1089	0.1084	0.064	0.0866	0.0729	0.138	0.1731	0.1008	0.0477	0.2015	0.0903	0.1779	0.1152	0.192	0.1689	0.107	0.1787	0.1398	0.1529	0.0909	0.4151	0.1614	0.071	0.2091	0.2107	0.1093	0.0517	0.0853	0.1818	0.2264	0.1732
0.0605	0.1551	0.1161	0.1312	0.0744	0.1818	0.0741	0.0552	0.094	0.1073	0.1395	0.2083	0.1754	0.1741	0.1317	0.0772	0.0947	0.0738	0.0777	0.1238	0.1751	0.0488	0.1394	0.0648	0.1887	0.1707	0.0882	0.088	0.1709	0.1291	0.1968	0.1117	0.2566	0.1819	0.148	0.1397	0.1708	0.1168	0.1017	0.1641	0.2226	0.1069	0.2699	0.1108	0.1714	0.0556	0.084	0.1885	0.203	0.133
0.0744	0.1644	0.1333	0.1541	0.0585	0.2716	0.1302	0.0507	0.1105	0.0851	0.1055	0.3285	0.2317	0.1656	0.1583	0.0963	0.1318	0.1011	0.0628	0.1924	0.1411	0.0473	0.1081	0.077	0.1431	0.1996	0.0928	0.0718	0.3052	0.1238	0.1694	0.15	0.1577	0.1088	0.1334	0.0967	0.1195	0.0934	0.1509	0.1484	0.1876	0.1147	0.1997	0.1394	0.1421	0.0862	0.0583	0.1141	0.2178	0.1058
0.0638	0.206	0.1228	0.1659	0.0712	0.2002	0.0903	0.0637	0.076	0.1245	0.1478	0.2339	0.1505	0.2065	0.1287	0.0805	0.1174	0.0789	0.0677	0.1042	0.2065	0.0706	0.1791	0.0822	0.231	0.1898	0.0565	0.1115	0.1295	0.1343	0.2272	0.1642	0.1987	0.1586	0.1517	0.1721	0.1995	0.1401	0.1735	0.1755	0.1524	0.1491	0.2333	0.1277	0.2136	0.092	0.0624	0.1616	0.1639	0.1466
0.0658	0.2132	0.3851	0.1043	0.1072	0.1688	0.0671	0.0723	0.0855	0.0663	0.0796	0.2576	0.17	0.1347	0.1344	0.1023	0.1107	0.1051	0.0504	0.1224	0.1216	0.0949	0.1377	0.0697	0.1247	0.1304	0.0955	0.0825	0.2138	0.0766	0.1676	0.1281	0.1928	0.1517	0.1	0.1418	0.1685	0.1193	0.1305	0.1593	0.2894	0.0917	0.2519	0.1492	0.1193	0.0716	0.1165	0.1296	0.1331	0.1473
0.0507	0.1722	0.1858	0.2074	0.1042	0.2138	0.0801	0.0845	0.0751	0.1632	0.1183	0.1202	0.1446	0.3089	0.1552	0.0703	0.1032	0.0514	0.1303	0.0833	0.2246	0.0563	0.192	0.1259	0.3372	0.1166	0.0951	0.1496	0.1101	0.1549	0.1411	0.1973	0.147	0.1467	0.1378	0.107	0.2069	0.0976	0.0911	0.0902	0.144	0.1874	0.1328	0.1221	0.2808	0.0954	0.0453	0.1066	0.1365	0.1073
0.0771	0.2079	0.1367	0.1132	0.0973	0.1523	0.069	0.1008	0.1174	0.1265	0.1206	0.1957	0.1632	0.1838	0.1377	0.1013	0.1116	0.0829	0.1027	0.1065	0.1585	0.0884	0.122	0.0811	0.1745	0.1402	0.0729	0.1147	0.1972	0.126	0.1454	0.1716	0.1615	0.1666	0.1455	0.1414	0.1421	0.1291	0.1508	0.1489	0.182	0.0945	0.1515	0.1186	0.2147	0.1092	0.1054	0.1394	0.1777	0.1632
0.0548	0.1373	0.1467	0.185	0.0712	0.2308	0.1072	0.1066	0.1031	0.2057	0.1268	0.1445	0.1912	0.3069	0.1795	0.1273	0.1245	0.0625	0.0958	0.1132	0.4153	0.0538	0.1847	0.0956	0.2897	0.1174	0.1398	0.1296	0.1468	0.1656	0.125	0.1541	0.1473	0.1605	0.149	0.1074	0.1451	0.1169	0.1215	0.0759	0.1571	0.1242	0.1571	0.1337	0.2564	0.1104	0.0493	0.1154	0.1539	0.1271
0.0712	0.1545	0.1248	0.1233	0.0583	0.156	0.0716	0.0832	0.1251	0.1356	0.1569	0.1322	0.2822	0.1587	0.1364	0.1146	0.1306	0.1206	0.0808	0.1388	0.134	0.07	0.1313	0.0824	0.1374	0.2754	0.1393	0.0649	0.1422	0.1421	0.1406	0.1773	0.1978	0.1348	0.1102	0.1323	0.1993	0.131	0.1227	0.1513	0.2259	0.1404	0.167	0.1281	0.1395	0.1116	0.0681	0.1558	0.2059	0.1206
0.0183	0.1213	0.1102	0.073	0.0344	0.1006	0.0873	0.0536	0.0844	0.073	0.0822	0.0902	0.0723	0.0825	0.0702	0.1088	0.1451	0.0513	0.0524	0.1073	0.0791	0.0492	0.0632	0.0486	0.0872	0.0704	0.0681	0.0653	0.0479	0.1139	0.119	0.1864	0.0633	0.0767	0.0998	0.1179	0.0869	0.105	0.0227	0.0967	0.0677	0.0989	0.0898	0.1088	0.0927	0.086	0.0476	0.0756	0.1296	0.3232
0.0582	0.1178	0.1141	0.0999	0.0376	0.1014	0.0432	0.0471	0.082	0.1202	0.0755	0.1096	0.1747	0.0839	0.1309	0.0724	0.1261	0.0796	0.0511	0.0745	0.1	0.0383	0.1357	0.0634	0.0949	0.1546	0.1158	0.0413	0.1514	0.0709	0.1206	0.1296	0.0932	0.1153	0.0919	0.091	0.0981	0.0854	0.1219	0.0978	0.0767	0.0668	0.1029	0.1013	0.0972	0.0867	0.043	0.1242	0.123	0.0899
0.0772	0.1592	0.1103	0.1128	0.0657	0.1485	0.0739	0.07	0.108	0.1682	0.1204	0.1312	0.1591	0.1708	0.1237	0.1324	0.1735	0.0959	0.0802	0.1599	0.1698	0.0679	0.3913	0.0989	0.1438	0.1822	0.1068	0.0674	0.0785	0.1412	0.1607	0.2187	0.1764	0.1648	0.1285	0.1699	0.2282	0.1634	0.1296	0.0982	0.1237	0.176	0.1447	0.138	0.1844	0.1602	0.041	0.1278	0.1309	0.1618
0.076	0.1247	0.19	0.2089	0.0964	0.1761	0.0964	0.0851	0.0624	0.1167	0.1342	0.3388	0.1873	0.172	0.1869	0.1272	0.1223	0.0914	0.1043	0.1207	0.1748	0.0578	0.1642	0.07	0.1968	0.135	0.1194	0.1337	0.1192	0.1389	0.1582	0.1399	0.1739	0.0962	0.1202	0.1254	0.1761	0.1029	0.0867	0.0843	0.1822	0.1681	0.2294	0.1372	0.1872	0.0512	0.0501	0.1017	0.1046	0.1168
0.0549	0.2784	0.1107	0.1376	0.0886	0.1831	0.052	0.0776	0.0732	0.1372	0.1062	0.1345	0.1836	0.1508	0.1467	0.0946	0.0615	0.0514	0.0809	0.1408	0.145	0.0722	0.1192	0.0695	0.1589	0.0984	0.1146	0.0664	0.1	0.102	0.1421	0.1317	0.1151	0.1773	0.0881	0.2265	0.0868	0.1296	0.1091	0.0975	0.1888	0.0994	0.1371	0.1263	0.1458	0.1	0.0584	0.0791	0.1062	0.1031
0.0336	0.1491	0.1458	0.1642	0.061	0.2983	0.1444	0.0549	0.0733	0.1013	0.1038	0.3351	0.2319	0.1741	0.1421	0.0758	0.1349	0.0652	0.056	0.1741	0.1566	0.0434	0.1157	0.0717	0.1503	0.2156	0.077	0.0621	0.2526	0.144	0.2064	0.1674	0.1662	0.1199	0.1426	0.1029	0.1439	0.0934	0.1449	0.1716	0.1897	0.143	0.2034	0.1641	0.1461	0.0646	0.051	0.1038	0.237	0.1251
0.0908	0.1342	0.1689	0.0946	0.1123	0.1552	0.0851	0.0613	0.1498	0.0686	0.0984	0.121	0.0822	0.1202	0.12	0.139	0.2423	0.0978	0.0557	0.1181	0.1102	0.0841	0.099	0.0535	0.1062	0.1153	0.1324	0.0923	0.1068	0.0602	0.1117	0.1421	0.1166	0.1288	0.1009	0.1273	0.1015	0.1146	0.0647	0.1578	0.1246	0.0773	0.1293	0.2089	0.1092	0.0673	0.1373	0.0871	0.1875	0.1771
0.0484	0.1509	0.1197	0.106	0.065	0.1932	0.0711	0.0817	0.0635	0.0963	0.0827	0.1533	0.1757	0.1392	0.1024	0.0884	0.0795	0.1031	0.0623	0.1218	0.1512	0.0787	0.121	0.0654	0.1217	0.1225	0.1036	0.077	0.1346	0.0879	0.1176	0.1137	0.1075	0.1815	0.0958	0.1549	0.1455	0.1345	0.1568	0.0772	0.1627	0.1014	0.1138	0.1031	0.095	0.1086	0.0714	0.1275	0.1038	0.1204
0.0775	0.1805	0.1371	0.1255	0.0702	0.2037	0.0839	0.0819	0.1716	0.0909	0.1286	0.3751	0.1314	0.1345	0.1615	0.1409	0.176	0.1485	0.0564	0.1181	0.1497	0.0561	0.1355	0.073	0.1159	0.1959	0.0825	0.0869	0.132	0.0958	0.1523	0.208	0.1268	0.096	0.1214	0.1506	0.1123	0.1148	0.1003	0.1012	0.1344	0.1266	0.2009	0.1362	0.1467	0.0576	0.0673	0.1373	0.1642	0.1532
0.0661	0.1788	0.1866	0.1419	0.0859	0.2106	0.1087	0.0883	0.121	0.0916	0.0963	0.2045	0.1884	0.1501	0.1425	0.1315	0.1416	0.0989	0.0703	0.1595	0.1516	0.0865	0.132	0.0717	0.1215	0.148	0.0813	0.0905	0.1497	0.1084	0.1566	0.1591	0.1463	0.1218	0.1712	0.1339	0.1293	0.0753	0.0867	0.1144	0.1694	0.1337	0.2109	0.2175	0.1255	0.0562	0.1196	0.1217	0.1913	0.1443
0.0632	0.1708	0.133	0.1556	0.0923	0.4257	0.0858	0.0668	0.0651	0.1213	0.1215	0.1569	0.2008	0.1491	0.1348	0.0841	0.1251	0.0498	0.1227	0.1034	0.1346	0.0757	0.1453	0.0937	0.1398	0.189	0.1059	0.1318	0.1013	0.1465	0.1533	0.3603	0.2359	0.13	0.1166	0.1652	0.344	0.1092	0.1042	0.1021	0.1713	0.1787	0.1891	0.1192	0.13	0.1006	0.0565	0.1945	0.1282	0.1454
0.0722	0.105	0.1422	0.1567	0.0728	0.1854	0.0882	0.0591	0.071	0.1291	0.1217	0.1894	0.2113	0.1443	0.1323	0.0996	0.1895	0.0575	0.0584	0.0964	0.1939	0.0742	0.1911	0.0708	0.1477	0.1745	0.0755	0.0927	0.1749	0.094	0.1564	0.2175	0.1873	0.1216	0.1387	0.061	0.2274	0.1402	0.1206	0.1337	0.1303	0.1276	0.164	0.118	0.1539	0.1177	0.0809	0.1493	0.1817	0.1196
0.0608	0.2308	0.1355	0.1464	0.0828	0.3006	0.0848	0.0728	0.0803	0.1536	0.1384	0.2248	0.2669	0.191	0.1395	0.1124	0.1123	0.0688	0.1064	0.1503	0.1698	0.0812	0.1686	0.0693	0.1781	0.2073	0.1307	0.1403	0.1328	0.1628	0.1759	0.2584	0.3205	0.1323	0.141	0.1657	0.2641	0.1187	0.1098	0.1146	0.2212	0.1373	0.2964	0.1366	0.1409	0.1066	0.0624	0.1955	0.1378	0.1792
0.041	0.2143	0.1312	0.1476	0.0594	0.2824	0.0869	0.0797	0.0769	0.1488	0.1465	0.2235	0.2641	0.2044	0.132	0.1092	0.1042	0.0633	0.0952	0.1221	0.194	0.0516	0.1505	0.0641	0.2233	0.1899	0.1224	0.0771	0.1266	0.1699	0.1673	0.2627	0.3034	0.1268	0.1244	0.1322	0.2523	0.1114	0.1	0.1122	0.2165	0.1339	0.2358	0.1322	0.179	0.1062	0.0413	0.1911	0.1513	0.1745
0.0694	0.163	0.1422	0.1132	0.0718	0.1219	0.0741	0.0643	0.0841	0.1823	0.1037	0.3256	0.113	0.2811	0.1458	0.0876	0.1251	0.0751	0.0762	0.0888	0.191	0.0855	0.2023	0.0678	0.2833	0.1378	0.1034	0.0753	0.1301	0.1142	0.1816	0.1613	0.209	0.1581	0.1483	0.1388	0.1515	0.1555	0.1161	0.1721	0.1312	0.0898	0.205	0.1138	0.2313	0.0822	0.0923	0.1432	0.1216	0.16
0.0308	0.1581	0.1265	0.122	0.0485	0.2035	0.0681	0.0531	0.0348	0.0854	0.0751	0.1875	0.2969	0.2507	0.0969	0.0397	0.0716	0.0421	0.0524	0.115	0.1493	0.0545	0.1364	0.0448	0.2141	0.2523	0.07	0.0685	0.1086	0.0913	0.1313	0.1202	0.215	0.1853	0.1388	0.1174	0.1717	0.1166	0.0736	0.1586	0.1378	0.0935	0.2136	0.1386	0.1679	0.0618	0.0351	0.1044	0.1377	0.1163
0.0394	0.1409	0.1507	0.119	0.0788	0.1852	0.088	0.0724	0.0709	0.1075	0.1155	0.2539	0.1116	0.1881	0.1321	0.0921	0.1454	0.0588	0.0589	0.1649	0.1932	0.066	0.2007	0.0608	0.1912	0.1337	0.1223	0.0706	0.093	0.1332	0.2132	0.1683	0.15	0.1459	0.1559	0.1499	0.1372	0.106	0.1211	0.0987	0.1075	0.1145	0.204	0.1589	0.2269	0.0716	0.0735	0.095	0.1208	0.1405
0.0851	0.2298	0.1277	0.1795	0.0708	0.2897	0.1096	0.0984	0.1012	0.168	0.145	0.2012	0.2256	0.2159	0.1528	0.1131	0.1727	0.1093	0.0959	0.1512	0.2011	0.0787	0.1842	0.0695	0.2057	0.201	0.1376	0.0827	0.1456	0.1693	0.2114	0.297	0.2904	0.1586	0.1325	0.176	0.2363	0.1302	0.1296	0.1134	0.1966	0.1444	0.2059	0.1408	0.1818	0.1129	0.0569	0.1976	0.1784	0.1677
0.0376	0.1383	0.1986	0.1565	0.053	0.2543	0.1402	0.0645	0.0595	0.0989	0.0738	0.227	0.1648	0.172	0.1193	0.0717	0.1141	0.062	0.0568	0.1081	0.2194	0.0686	0.1062	0.0686	0.2337	0.1197	0.1468	0.0478	0.1608	0.1348	0.1097	0.1568	0.1619	0.1374	0.1397	0.0826	0.1403	0.0975	0.1418	0.1013	0.1399	0.122	0.1404	0.1585	0.1568	0.0636	0.0446	0.1261	0.2007	0.1138
0.056	0.1879	0.1855	0.187	0.0992	0.1981	0.0813	0.0815	0.0713	0.1315	0.1042	0.1438	0.1593	0.2743	0.1412	0.0706	0.1238	0.0545	0.1154	0.0807	0.239	0.0617	0.1591	0.1247	0.3297	0.1373	0.1002	0.1472	0.1382	0.1433	0.1588	0.1875	0.1695	0.1358	0.1402	0.1004	0.2145	0.1051	0.1006	0.1189	0.1423	0.1653	0.1409	0.1412	0.2706	0.0797	0.0487	0.1245	0.1511	0.1185
0.0627	0.1896	0.1221	0.1529	0.0804	0.2002	0.1268	0.0546	0.0531	0.1058	0.1002	0.2132	0.2233	0.1417	0.1067	0.0751	0.1249	0.0741	0.0692	0.1262	0.1377	0.0834	0.1207	0.0773	0.1963	0.1881	0.0927	0.0902	0.1376	0.1095	0.1693	0.1637	0.4597	0.1178	0.1504	0.1438	0.1983	0.1278	0.1417	0.1197	0.1901	0.098	0.2724	0.1183	0.1306	0.094	0.0856	0.1477	0.1548	0.1406
0.0418	0.1437	0.1146	0.11	0.0528	0.1866	0.0995	0.0626	0.1243	0.0923	0.091	0.111	0.4035	0.0968	0.1271	0.1026	0.117	0.0774	0.0495	0.1514	0.1682	0.0584	0.1452	0.0774	0.1214	0.3418	0.1062	0.0566	0.1129	0.0988	0.148	0.1652	0.1404	0.103	0.1253	0.0959	0.1416	0.115	0.1083	0.078	0.1332	0.111	0.1058	0.1872	0.1407	0.0868	0.0434	0.0787	0.1037	0.0842
0.0744	0.1546	0.122	0.1365	0.0339	0.1082	0.067	0.034	0.175	0.1224	0.1024	0.0772	0.1791	0.1072	0.1253	0.0979	0.1457	0.082	0.1191	0.1873	0.1133	0.0468	0.119	0.1362	0.1162	0.1099	0.1075	0.0478	0.1397	0.109	0.1182	0.1043	0.1179	0.1547	0.1306	0.11	0.109	0.146	0.1016	0.1389	0.128	0.0787	0.0939	0.1179	0.1375	0.1261	0.0784	0.1111	0.2346	0.1569
0.0613	0.1855	0.1397	0.1317	0.0891	0.2671	0.0994	0.0831	0.0955	0.1364	0.1159	0.2271	0.2109	0.1622	0.1073	0.1141	0.1541	0.0732	0.1072	0.1292	0.1878	0.0779	0.1646	0.0873	0.1641	0.2499	0.1416	0.1011	0.1163	0.1679	0.2271	0.2803	0.2807	0.128	0.1722	0.1798	0.3333	0.1491	0.1084	0.1071	0.1707	0.1639	0.2025	0.1515	0.1536	0.1218	0.072	0.2076	0.1522	0.1533
0.0783	0.1595	0.0955	0.104	0.0515	0.1313	0.0759	0.0564	0.123	0.1344	0.1199	0.1648	0.1708	0.1659	0.113	0.134	0.1202	0.0981	0.1167	0.1371	0.1322	0.0791	0.1584	0.0843	0.1447	0.1259	0.0814	0.0687	0.1413	0.0917	0.1459	0.1475	0.1538	0.1609	0.123	0.1605	0.1497	0.2	0.1086	0.1297	0.1474	0.0908	0.145	0.104	0.1368	0.1496	0.0704	0.1273	0.1477	0.1416
0.0487	0.1464	0.1018	0.0943	0.0674	0.1552	0.0471	0.0672	0.0613	0.0749	0.0698	0.1463	0.114	0.1079	0.1109	0.0732	0.1279	0.0687	0.0666	0.0851	0.1036	0.0598	0.1209	0.0643	0.1219	0.1236	0.0903	0.0673	0.1178	0.0828	0.2102	0.1359	0.1343	0.1182	0.1148	0.1224	0.1376	0.1273	0.1584	0.1488	0.1107	0.089	0.1327	0.0995	0.1416	0.084	0.0795	0.1529	0.0995	0.1154
0.0585	0.1383	0.1671	0.1291	0.0641	0.1528	0.0898	0.0734	0.1111	0.1524	0.1182	0.2239	0.1416	0.1478	0.1454	0.1728	0.1519	0.1182	0.0942	0.123	0.1459	0.1225	0.2312	0.1035	0.1318	0.1073	0.1239	0.0506	0.1224	0.1407	0.118	0.1573	0.1198	0.1837	0.1101	0.1619	0.1275	0.22	0.1305	0.1229	0.1444	0.1518	0.1141	0.1843	0.1518	0.2015	0.0894	0.1091	0.1694	0.1812
0.0718	0.179	0.1242	0.1523	0.095	0.3109	0.0932	0.0637	0.0595	0.1741	0.1148	0.1451	0.1896	0.193	0.129	0.1282	0.1376	0.0746	0.1029	0.1182	0.1763	0.0804	0.2545	0.1067	0.1791	0.1538	0.1047	0.1132	0.1641	0.1581	0.1496	0.3155	0.2082	0.173	0.1467	0.143	0.2466	0.1858	0.1181	0.0857	0.182	0.166	0.1611	0.1127	0.1492	0.1505	0.0751	0.2234	0.1582	0.138
0.0805	0.1456	0.1192	0.1393	0.0809	0.2089	0.0604	0.0634	0.0861	0.1094	0.1436	0.1531	0.2675	0.1578	0.1447	0.0711	0.1108	0.0529	0.1132	0.1224	0.1492	0.0641	0.1374	0.097	0.1734	0.1217	0.0897	0.0971	0.1051	0.1179	0.1313	0.158	0.1653	0.1433	0.1361	0.1444	0.1486	0.0873	0.2328	0.0866	0.163	0.1202	0.1391	0.1175	0.1499	0.1333	0.0734	0.1155	0.151	0.0996
0.0753	0.1857	0.1435	0.196	0.1106	0.3794	0.115	0.0981	0.0981	0.1432	0.15	0.2281	0.2003	0.198	0.1409	0.1272	0.151	0.1124	0.0996	0.1533	0.1514	0.0845	0.1634	0.0784	0.1809	0.2284	0.1301	0.1238	0.205	0.1725	0.2024	0.3456	0.2386	0.105	0.1603	0.1622	0.1828	0.0928	0.1106	0.1424	0.2162	0.1585	0.2126	0.1599	0.1809	0.103	0.1226	0.1167	0.2341	0.1755
0.072	0.1685	0.1389	0.1237	0.0878	0.2085	0.0948	0.1036	0.0573	0.1451	0.1282	0.1835	0.159	0.2626	0.1242	0.0944	0.1203	0.0469	0.091	0.0841	0.3639	0.0779	0.1632	0.0756	0.2403	0.1164	0.1495	0.0991	0.13	0.1521	0.211	0.1661	0.2093	0.1555	0.1669	0.1073	0.1706	0.1162	0.1143	0.137	0.154	0.1225	0.2035	0.1142	0.2237	0.0742	0.0818	0.1518	0.1261	0.1478
0.1165	0.1752	0.4938	0.134	0.1666	0.1648	0.0805	0.1176	0.0856	0.1068	0.0931	0.1991	0.2013	0.1365	0.1661	0.0885	0.115	0.0904	0.0872	0.0998	0.1594	0.0724	0.1155	0.0788	0.1821	0.1497	0.1247	0.0724	0.1033	0.1259	0.1529	0.1014	0.1965	0.2303	0.1506	0.1623	0.2067	0.1465	0.134	0.1491	0.2521	0.1175	0.1669	0.3186	0.1443	0.092	0.1498	0.1544	0.1268	0.1495
0.0641	0.0656	0.0627	0.0641	0.0576	0.1147	0.3249	0.0999	0.1017	0.0889	0.0842	0.0828	0.1155	0.1248	0.0734	0.1051	0.0901	0.1259	0.0811	0.052	0.0834	0.0869	0.0764	0.0475	0.1167	0.1056	0.0716	0.0553	0.0634	0.1284	0.1247	0.1267	0.0762	0.0994	0.0937	0.0528	0.0812	0.078	0.0429	0.066	0.0906	0.0547	0.0696	0.0964	0.103	0.0754	0.0769	0.0781	0.1022	0.1127
0.0802	0.1535	0.1326	0.0822	0.0916	0.1327	0.0939	0.0775	0.1451	0.1424	0.1511	0.0881	0.1182	0.1526	0.099	0.1413	0.165	0.0996	0.1288	0.1121	0.1157	0.1032	0.128	0.0853	0.1251	0.1323	0.0779	0.0702	0.1155	0.1982	0.1656	0.2406	0.1437	0.1584	0.1244	0.1405	0.1887	0.1791	0.0859	0.1248	0.1468	0.122	0.1112	0.1897	0.1303	0.1125	0.1143	0.1676	0.1414	0.1717
0.0574	0.1011	0.1377	0.0689	0.0367	0.1159	0.05	0.0284	0.1557	0.0501	0.0845	0.0859	0.1317	0.0821	0.1042	0.044	0.0839	0.0878	0.0506	0.0847	0.1102	0.3648	0.068	0.0692	0.1123	0.0554	0.061	0.0747	0.1298	0.0897	0.0878	0.0887	0.0917	0.1597	0.0568	0.0563	0.0737	0.083	0.0903	0.0903	0.0994	0.0769	0.0613	0.1457	0.1033	0.0791	0.1218	0.1085	0.1057	0.0679
0.074	0.0704	0.0693	0.0421	0.1368	0.1363	0.0707	0.1229	0.0611	0.0412	0.0798	0.0666	0.0509	0.1047	0.0488	0.0808	0.0612	0.0827	0.0492	0.0518	0.0482	0.0879	0.0676	0.0324	0.0799	0.0862	0.0425	0.0853	0.1185	0.0646	0.1213	0.0682	0.0908	0.1022	0.0555	0.043	0.0591	0.047	0.0378	0.1146	0.0772	0.05	0.0669	0.104	0.0766	0.0507	0.154	0.0595	0.089	0.0548
0.0451	0.1446	0.136	0.1782	0.0591	0.1933	0.0878	0.1137	0.0661	0.1595	0.1027	0.1275	0.1306	0.2938	0.1643	0.1524	0.1589	0.0613	0.0531	0.0941	0.2953	0.0642	0.1994	0.0826	0.2478	0.1002	0.1043	0.1192	0.1947	0.1291	0.133	0.2027	0.1593	0.1474	0.1543	0.0898	0.1334	0.1541	0.0947	0.0807	0.1474	0.1498	0.1573	0.1037	0.2708	0.1164	0.0388	0.1208	0.1782	0.163
0.0846	0.1424	0.1381	0.1378	0.126	0.155	0.052	0.1138	0.071	0.0794	0.0698	0.1153	0.1335	0.2295	0.1962	0.1695	0.1382	0.1338	0.0479	0.1281	0.1639	0.086	0.1857	0.0648	0.1234	0.1404	0.1818	0.0815	0.1115	0.0669	0.1274	0.1289	0.118	0.1561	0.0972	0.1621	0.1004	0.1911	0.1125	0.0743	0.2178	0.1107	0.1587	0.1318	0.1414	0.0992	0.141	0.0775	0.138	0.1017
0.0492	0.079	0.0812	0.0834	0.1114	0.1304	0.0849	0.0626	0.0333	0.0692	0.0974	0.0879	0.1301	0.0807	0.0865	0.0646	0.0758	0.0443	0.0792	0.0959	0.0799	0.0641	0.0918	0.0581	0.0797	0.1573	0.0604	0.1226	0.0599	0.0953	0.1356	0.1035	0.1215	0.0512	0.1282	0.0498	0.104	0.036	0.0538	0.0373	0.0905	0.0845	0.1127	0.108	0.0747	0.0609	0.0805	0.0571	0.0817	0.0546
0.079	0.0887	0.127	0.1245	0.0395	0.1262	0.0574	0.0448	0.1852	0.0721	0.0503	0.091	0.0993	0.1184	0.2027	0.1662	0.2289	0.1772	0.047	0.1117	0.0911	0.0721	0.1141	0.0505	0.0876	0.1207	0.0883	0.0624	0.1172	0.0386	0.0857	0.1496	0.0637	0.1516	0.0616	0.1214	0.0845	0.1475	0.0842	0.1564	0.1264	0.1028	0.0854	0.1665	0.1235	0.0954	0.0982	0.0808	0.1468	0.1687
0.0313	0.1416	0.1367	0.1099	0.0487	0.1357	0.0983	0.0738	0.1182	0.1347	0.0811	0.115	0.0974	0.1277	0.1366	0.2146	0.2197	0.1117	0.0757	0.1379	0.1186	0.0669	0.1397	0.0731	0.09	0.1028	0.0733	0.046	0.1163	0.098	0.1099	0.1706	0.1003	0.1817	0.0994	0.1286	0.1139	0.1853	0.0681	0.1175	0.1842	0.1088	0.1027	0.138	0.1048	0.139	0.054	0.1119	0.1508	0.1953
0.0443	0.116	0.1186	0.1072	0.0321	0.1515	0.0664	0.0467	0.1544	0.0622	0.0395	0.1214	0.1298	0.1046	0.1558	0.1448	0.2287	0.1101	0.0458	0.1335	0.1199	0.0475	0.0949	0.0547	0.0918	0.1345	0.0759	0.0624	0.1376	0.0286	0.0755	0.1147	0.0993	0.1139	0.0755	0.1121	0.089	0.1276	0.0643	0.1328	0.1783	0.1218	0.125	0.1264	0.0951	0.0836	0.0713	0.0742	0.1872	0.1579
0.0649	0.1552	0.1082	0.0783	0.0651	0.0989	0.0534	0.0402	0.1218	0.0704	0.0679	0.1776	0.1184	0.081	0.0908	0.0824	0.1543	0.0776	0.0503	0.1358	0.0832	0.0866	0.0947	0.0627	0.0865	0.1207	0.0365	0.0662	0.1336	0.0613	0.1146	0.1519	0.1534	0.1234	0.0997	0.1093	0.1202	0.1354	0.0829	0.1204	0.1567	0.0776	0.1485	0.0891	0.1016	0.0523	0.0638	0.0983	0.1528	0.1669
0.0497	0.1289	0.0982	0.0645	0.0357	0.1319	0.0488	0.0629	0.1371	0.0532	0.0503	0.1487	0.1106	0.1144	0.1328	0.097	0.1792	0.1101	0.0345	0.1288	0.1113	0.0593	0.1074	0.0446	0.0924	0.1761	0.1285	0.0847	0.0866	0.0495	0.1237	0.1232	0.0922	0.148	0.0909	0.158	0.1151	0.1505	0.092	0.1723	0.1477	0.0622	0.1502	0.1256	0.0995	0.0836	0.0713	0.0957	0.1369	0.1651
0.0779	0.1784	0.1655	0.1564	0.0643	0.4394	0.096	0.0963	0.1523	0.136	0.1199	0.1166	0.2186	0.1948	0.1496	0.164	0.2574	0.0938	0.0897	0.1315	0.1768	0.0677	0.2005	0.0979	0.1792	0.2322	0.1102	0.1036	0.1705	0.1413	0.1869	0.6215	0.1625	0.1283	0.162	0.1567	0.238	0.136	0.1122	0.1152	0.1258	0.1406	0.1664	0.1538	0.2057	0.1067	0.0533	0.1474	0.1731	0.1828
0.0786	0.1653	0.1267	0.1365	0.0781	0.2341	0.081	0.0652	0.0705	0.0971	0.1251	0.181	0.2894	0.1591	0.1449	0.1171	0.1453	0.0593	0.0788	0.1497	0.1711	0.067	0.1372	0.0741	0.1636	0.1177	0.1028	0.0947	0.1028	0.1389	0.144	0.1875	0.1777	0.1473	0.1281	0.1251	0.1534	0.1176	0.135	0.1011	0.1756	0.1215	0.2011	0.1292	0.1479	0.08	0.0937	0.1062	0.1466	0.1304
0.1185	0.1681	0.4141	0.1343	0.1441	0.2104	0.0868	0.0927	0.1344	0.1598	0.0844	0.2375	0.1628	0.1712	0.1901	0.1571	0.1579	0.1441	0.0481	0.0749	0.1541	0.0787	0.1419	0.0704	0.175	0.132	0.1467	0.0574	0.1613	0.1066	0.1441	0.1348	0.16	0.2428	0.1209	0.115	0.1646	0.1424	0.1389	0.1827	0.2342	0.0988	0.165	0.1822	0.1823	0.0873	0.1918	0.1839	0.2272	0.1596
0.0566	0.1485	0.1	0.0802	0.076	0.129	0.088	0.2009	0.1155	0.0825	0.106	0.1572	0.1043	0.0966	0.0942	0.1248	0.1563	0.0933	0.0585	0.0768	0.1012	0.0519	0.0839	0.0537	0.0786	0.142	0.1326	0.054	0.0614	0.1185	0.1629	0.1809	0.0933	0.113	0.0855	0.126	0.106	0.1196	0.0815	0.147	0.1176	0.0749	0.1112	0.1401	0.1026	0.0864	0.0702	0.0901	0.1118	0.1718
0.053	0.1484	0.1485	0.0987	0.0716	0.158	0.0719	0.0554	0.0689	0.1127	0.108	0.1279	0.1144	0.0898	0.097	0.0514	0.1258	0.0771	0.0779	0.1083	0.0877	0.0688	0.0908	0.065	0.1176	0.1016	0.1016	0.0512	0.118	0.1161	0.151	0.1785	0.118	0.1559	0.0854	0.1257	0.1525	0.1787	0.0879	0.1375	0.1513	0.1174	0.163	0.1398	0.0979	0.0933	0.0776	0.1334	0.1299	0.1247
0.0594	0.1305	0.1193	0.098	0.0659	0.1464	0.0595	0.0597	0.1165	0.08	0.095	0.1412	0.1661	0.1215	0.0927	0.1047	0.1352	0.0859	0.0783	0.1661	0.1193	0.073	0.0935	0.0622	0.0958	0.1407	0.0823	0.056	0.1147	0.0923	0.1249	0.1377	0.1157	0.1469	0.1616	0.1322	0.1261	0.1169	0.1102	0.1477	0.1248	0.0866	0.1483	0.1653	0.129	0.0795	0.0621	0.1342	0.1347	0.1479
0.0417	0.1674	0.1391	0.11	0.0522	0.1786	0.0901	0.0497	0.0716	0.1082	0.0849	0.2199	0.194	0.1406	0.1433	0.0708	0.1369	0.0657	0.093	0.1453	0.1144	0.049	0.0815	0.0481	0.1438	0.2019	0.1103	0.0524	0.1182	0.1463	0.1338	0.1301	0.1873	0.1396	0.1577	0.1275	0.1803	0.1159	0.0924	0.1712	0.1647	0.1213	0.1983	0.1185	0.1173	0.0616	0.0375	0.1605	0.2104	0.1517
0.0554	0.127	0.1097	0.1029	0.0516	0.12	0.0605	0.0728	0.0887	0.171	0.0913	0.0957	0.1795	0.1665	0.1296	0.125	0.18	0.0762	0.0681	0.1405	0.1508	0.0594	0.4669	0.0891	0.1481	0.1514	0.0882	0.0632	0.098	0.1132	0.129	0.1913	0.1205	0.1305	0.1476	0.1397	0.1659	0.143	0.1233	0.0588	0.1075	0.1298	0.118	0.1175	0.1498	0.1524	0.0343	0.1273	0.1218	0.1171
0.052	0.1518	0.1388	0.2065	0.0592	0.2721	0.0949	0.0636	0.0708	0.1938	0.0965	0.1865	0.1953	0.2922	0.133	0.1176	0.1116	0.0749	0.053	0.1094	0.3938	0.0724	0.1709	0.0781	0.3196	0.1219	0.0891	0.1238	0.1672	0.1294	0.1239	0.163	0.1622	0.1211	0.1492	0.0888	0.1438	0.0975	0.1372	0.0727	0.1613	0.1548	0.2078	0.1452	0.2379	0.0803	0.0428	0.079	0.1636	0.0934
0.0598	0.1359	0.1069	0.0745	0.069	0.1471	0.1241	0.0916	0.136	0.1811	0.4291	0.1266	0.1292	0.1106	0.0826	0.0905	0.0819	0.0728	0.173	0.1174	0.1203	0.0623	0.1259	0.1446	0.1145	0.1114	0.1006	0.067	0.0858	0.6141	0.1329	0.1588	0.1233	0.1167	0.0959	0.1082	0.1272	0.0943	0.109	0.0608	0.1517	0.1213	0.113	0.1078	0.1163	0.1644	0.0679	0.1212	0.0763	0.1099
0.0551	0.2156	0.1126	0.129	0.0747	0.455	0.0995	0.0717	0.0712	0.1445	0.1253	0.2033	0.2343	0.1598	0.1193	0.0978	0.1297	0.0653	0.0941	0.139	0.1561	0.0742	0.1492	0.0628	0.1621	0.2298	0.1189	0.112	0.1432	0.1599	0.1631	0.3755	0.2662	0.1246	0.1366	0.1321	0.2889	0.1002	0.101	0.1062	0.1922	0.1594	0.2561	0.1236	0.1418	0.0933	0.0553	0.1956	0.1343	0.1463
0.0669	0.2227	0.1185	0.1339	0.0878	0.3831	0.0879	0.0852	0.075	0.1563	0.1292	0.2094	0.2637	0.179	0.1253	0.0989	0.1703	0.0665	0.0898	0.1579	0.1619	0.07	0.1554	0.0669	0.1711	0.2019	0.1198	0.1276	0.18	0.1647	0.1748	0.3986	0.2681	0.1286	0.1457	0.1426	0.2704	0.1079	0.1059	0.1105	0.1988	0.1562	0.2459	0.1276	0.1478	0.0951	0.0883	0.2006	0.1493	0.1688
0.1196	0.1681	0.4316	0.1583	0.141	0.1624	0.0867	0.106	0.1356	0.1606	0.0772	0.2063	0.2015	0.1743	0.1926	0.1728	0.1845	0.1622	0.0509	0.0825	0.1536	0.0935	0.1618	0.0635	0.1762	0.1508	0.1331	0.0592	0.1318	0.0967	0.127	0.134	0.1851	0.2157	0.1416	0.122	0.1646	0.1558	0.1488	0.1571	0.2672	0.1039	0.1725	0.1977	0.1724	0.0884	0.191	0.1956	0.2152	0.1795
0.0443	0.1148	0.1412	0.1003	0.0813	0.1513	0.0633	0.1284	0.1002	0.1012	0.1214	0.2058	0.1661	0.1182	0.0904	0.0945	0.1238	0.0675	0.0725	0.1204	0.129	0.068	0.1134	0.0821	0.1298	0.1486	0.0825	0.05	0.1112	0.127	0.143	0.1621	0.1796	0.1335	0.1298	0.1672	0.1609	0.1373	0.1245	0.236	0.1526	0.1216	0.1653	0.1519	0.1194	0.0955	0.071	0.1531	0.1437	0.1596
0.0267	0.1265	0.0989	0.0875	0.0204	0.1205	0.0497	0.0278	0.1111	0.1017	0.1019	0.1343	0.1315	0.1261	0.1147	0.0866	0.0867	0.0717	0.0778	0.0972	0.1234	0.0634	0.1018	0.0735	0.1343	0.1245	0.0931	0.048	0.1759	0.0812	0.1268	0.0905	0.1441	0.1468	0.1262	0.136	0.1079	0.1091	0.1442	0.1357	0.119	0.0865	0.1643	0.1155	0.141	0.1381	0.0529	0.1161	0.1537	0.1018
0.0474	0.1159	0.1401	0.1308	0.0707	0.154	0.0697	0.0711	0.0878	0.1569	0.1418	0.1579	0.1715	0.174	0.1446	0.1097	0.1431	0.0792	0.099	0.1107	0.1386	0.0797	0.1422	0.077	0.1584	0.1034	0.1232	0.0615	0.1491	0.1511	0.1193	0.1232	0.1656	0.095	0.1555	0.111	0.1811	0.1156	0.1018	0.1009	0.1839	0.2891	0.1582	0.1587	0.1586	0.129	0.0725	0.1324	0.1741	0.1327
0.0358	0.0689	0.1079	0.1221	0.0456	0.1499	0.0638	0.066	0.0858	0.0731	0.0512	0.168	0.1676	0.1364	0.1237	0.169	0.4043	0.1043	0.0292	0.1114	0.1192	0.1197	0.1659	0.0476	0.1088	0.1287	0.04	0.0491	0.1237	0.1029	0.085	0.1944	0.1379	0.0956	0.1108	0.0923	0.1481	0.0883	0.0865	0.07	0.1341	0.0991	0.1141	0.1311	0.1359	0.0541	0.0509	0.1316	0.1825	0.1695
0.0366	0.1174	0.1489	0.2074	0.0645	0.3131	0.0805	0.065	0.0779	0.1524	0.0781	0.2353	0.2252	0.1716	0.1553	0.0883	0.147	0.0698	0.0544	0.1101	0.2709	0.0486	0.1696	0.0748	0.2157	0.1757	0.0882	0.0768	0.2148	0.1002	0.1343	0.1365	0.2009	0.13	0.172	0.0837	0.1985	0.0893	0.1019	0.1164	0.2058	0.2847	0.2341	0.1349	0.1981	0.0562	0.0571	0.1777	0.2195	0.1876
0.0714	0.1419	0.1211	0.1217	0.0777	0.1575	0.0705	0.0735	0.1694	0.103	0.0651	0.1305	0.114	0.1637	0.1733	0.1573	0.3861	0.1115	0.0502	0.1177	0.1452	0.119	0.1637	0.0638	0.1472	0.161	0.0974	0.0895	0.218	0.0661	0.1123	0.1968	0.1677	0.0968	0.1399	0.0993	0.1141	0.1042	0.1036	0.117	0.1323	0.097	0.139	0.137	0.1816	0.0677	0.1024	0.0994	0.2047	0.1805
0.1239	0.1853	0.4341	0.1595	0.1593	0.1717	0.0867	0.1175	0.1199	0.0858	0.1386	0.2018	0.135	0.1583	0.1946	0.1111	0.1449	0.1317	0.0909	0.0698	0.1244	0.1075	0.1209	0.0648	0.1526	0.1549	0.1588	0.0625	0.1446	0.1604	0.152	0.1222	0.1524	0.1676	0.0952	0.1437	0.15	0.1217	0.1281	0.2145	0.3131	0.103	0.1799	0.2128	0.1643	0.0914	0.218	0.1814	0.2238	0.1568
0.0438	0.1637	0.1273	0.0784	0.034	0.1641	0.0685	0.0361	0.1168	0.0818	0.1017	0.2115	0.13	0.1024	0.1242	0.0653	0.1109	0.1118	0.0512	0.0847	0.0865	0.0459	0.0949	0.0601	0.1132	0.1546	0.1277	0.0448	0.1256	0.082	0.1579	0.0912	0.1657	0.1337	0.085	0.152	0.1123	0.1576	0.1157	0.1948	0.1664	0.0761	0.1774	0.149	0.1084	0.0731	0.1075	0.1385	0.1253	0.1234
0.0636	0.1871	0.1218	0.2001	0.1047	0.204	0.083	0.0615	0.0695	0.12	0.1362	0.147	0.1348	0.1547	0.1493	0.0916	0.1172	0.0608	0.1481	0.1066	0.1314	0.0802	0.1816	0.1465	0.1395	0.1539	0.1046	0.1493	0.115	0.1512	0.152	0.2356	0.2223	0.1279	0.1338	0.1311	0.3165	0.1115	0.1262	0.0951	0.1541	0.2284	0.1973	0.1061	0.1195	0.0923	0.065	0.2337	0.1406	0.1132
0.0208	0.1129	0.1577	0.1467	0.0856	0.1118	0.1377	0.0566	0.0643	0.1702	0.1079	0.1683	0.138	0.0885	0.1252	0.095	0.1102	0.0711	0.1569	0.1032	0.085	0.0521	0.1127	0.1	0.1009	0.0885	0.0608	0.0548	0.0725	0.1381	0.1076	0.1002	0.1211	0.1432	0.0925	0.1087	0.1482	0.1206	0.0824	0.0817	0.1188	0.1188	0.1029	0.1264	0.097	0.0908	0.0318	0.0986	0.1242	0.1242
0.0311	0.1398	0.1268	0.1118	0.0478	0.1206	0.0729	0.0725	0.0861	0.1173	0.1079	0.0898	0.1025	0.1397	0.1166	0.1523	0.1641	0.0647	0.075	0.0948	0.117	0.0564	0.1268	0.0673	0.13	0.0992	0.0988	0.0565	0.107	0.1177	0.1236	0.1835	0.1008	0.1065	0.1276	0.1353	0.1183	0.126	0.0817	0.0714	0.1169	0.1443	0.1017	0.1199	0.1345	0.1205	0.0567	0.0818	0.1434	0.3508
0.0635	0.1601	0.1396	0.1552	0.1014	0.346	0.0779	0.0659	0.0626	0.1194	0.1171	0.1511	0.1822	0.1423	0.1343	0.0828	0.1248	0.0465	0.1224	0.0969	0.1398	0.0783	0.1486	0.0983	0.1354	0.1746	0.1022	0.1338	0.0965	0.1391	0.1548	0.3101	0.2206	0.1341	0.1216	0.116	0.3267	0.1014	0.1073	0.0955	0.1601	0.1886	0.1819	0.1149	0.1334	0.0967	0.0576	0.1814	0.1227	0.1679
0.0671	0.232	0.1321	0.1421	0.0859	0.3612	0.0969	0.0747	0.0863	0.1497	0.131	0.2039	0.253	0.1693	0.1253	0.1119	0.1396	0.0793	0.0988	0.1719	0.1722	0.087	0.1552	0.0688	0.1584	0.2117	0.1233	0.1265	0.123	0.1654	0.1726	0.285	0.2875	0.1502	0.1481	0.1805	0.2402	0.1224	0.117	0.114	0.195	0.1308	0.2639	0.1301	0.1459	0.1021	0.0772	0.1773	0.1517	0.2009
0.0768	0.1037	0.1559	0.151	0.0849	0.1697	0.0595	0.0521	0.0694	0.0991	0.1173	0.1713	0.1981	0.134	0.1389	0.0595	0.1615	0.0461	0.0765	0.0776	0.1594	0.0614	0.1525	0.075	0.139	0.1652	0.0544	0.1004	0.1502	0.0831	0.1365	0.1754	0.1882	0.102	0.119	0.0498	0.2506	0.1159	0.1008	0.1204	0.1181	0.1473	0.1492	0.1012	0.1289	0.0726	0.0734	0.13	0.17	0.0919
0.0348	0.2142	0.1105	0.0941	0.0425	0.178	0.048	0.0526	0.0759	0.1256	0.1233	0.1864	0.2198	0.1759	0.1227	0.0837	0.0677	0.0581	0.0753	0.1019	0.168	0.0322	0.1306	0.0456	0.1947	0.1613	0.1135	0.0491	0.1189	0.1233	0.164	0.1188	0.2641	0.1399	0.0907	0.1366	0.1819	0.1125	0.0866	0.1017	0.1936	0.1102	0.2499	0.1152	0.1557	0.0742	0.0453	0.2008	0.1351	0.1469
0.0367	0.0873	0.065	0.0567	0.0629	0.1122	0.0869	0.0754	0.0503	0.0998	0.073	0.2459	0.1337	0.0812	0.0573	0.0965	0.0877	0.0936	0.0382	0.1382	0.0695	0.0387	0.058	0.0362	0.0711	0.1069	0.0511	0.052	0.1402	0.1132	0.0971	0.074	0.0851	0.0575	0.1056	0.0787	0.0717	0.0418	0.0506	0.0693	0.1085	0.0681	0.1476	0.0781	0.0807	0.0261	0.0419	0.1016	0.0977	0.0781
0.0637	0.1291	0.0885	0.0902	0.0372	0.1742	0.0685	0.0511	0.1192	0.1445	0.1414	0.1159	0.0987	0.1185	0.1012	0.1106	0.0837	0.1007	0.1064	0.0896	0.1674	0.0527	0.1853	0.1147	0.1073	0.0834	0.103	0.0503	0.1223	0.1179	0.1143	0.151	0.0989	0.1984	0.0868	0.1183	0.1341	0.2022	0.1652	0.0979	0.0994	0.0878	0.0801	0.0683	0.1207	0.1635	0.0744	0.129	0.1008	0.1218
0.0638	0.1442	0.126	0.0781	0.0267	0.119	0.0453	0.034	0.1482	0.1339	0.1024	0.1015	0.1264	0.1567	0.1093	0.1112	0.1187	0.1287	0.0946	0.1206	0.1145	0.0714	0.2475	0.1083	0.1044	0.1241	0.1038	0.0806	0.1218	0.0855	0.1443	0.1498	0.1586	0.187	0.0819	0.1692	0.1517	0.2307	0.1138	0.1754	0.129	0.0916	0.1364	0.1187	0.1053	0.1638	0.0666	0.0973	0.139	0.1713
0.0418	0.2161	0.1251	0.1384	0.0596	0.2651	0.0989	0.0524	0.0857	0.1634	0.1412	0.1956	0.2335	0.1847	0.1485	0.1026	0.1554	0.0933	0.0927	0.1156	0.1703	0.0604	0.149	0.0698	0.238	0.1775	0.1295	0.0711	0.1866	0.167	0.1909	0.2692	0.4751	0.1488	0.1306	0.1689	0.262	0.1346	0.131	0.1258	0.2102	0.1396	0.282	0.1394	0.1666	0.0968	0.0753	0.1868	0.1533	0.1678
0.0499	0.1941	0.1054	0.0967	0.0627	0.2016	0.0673	0.0588	0.1056	0.0845	0.1399	0.2287	0.1459	0.1214	0.1364	0.0884	0.1096	0.0847	0.0706	0.1256	0.128	0.0486	0.1357	0.0779	0.1238	0.2441	0.105	0.083	0.1285	0.1462	0.1622	0.1031	0.2281	0.1414	0.1004	0.1691	0.1419	0.1095	0.1297	0.1416	0.2098	0.0892	0.2153	0.1425	0.1193	0.077	0.0821	0.1707	0.1743	0.1396
0.0777	0.2121	0.1326	0.1524	0.0595	0.2175	0.0939	0.0894	0.1119	0.0828	0.1002	0.2976	0.2481	0.158	0.1484	0.1027	0.1444	0.0973	0.0708	0.1224	0.1484	0.0401	0.125	0.0884	0.174	0.2338	0.1166	0.0579	0.1565	0.1154	0.2292	0.1591	0.2148	0.1541	0.1671	0.168	0.1464	0.0979	0.1332	0.148	0.1801	0.0984	0.2545	0.1389	0.2013	0.0641	0.0636	0.1616	0.217	0.1601
0.0246	0.1088	0.1228	0.1421	0.0628	0.1314	0.0448	0.0474	0.0426	0.0888	0.0473	0.1517	0.2438	0.0973	0.1163	0.0383	0.0987	0.0255	0.0606	0.0511	0.1076	0.042	0.1004	0.065	0.1048	0.1916	0.0281	0.0569	0.1106	0.0616	0.1232	0.1149	0.1323	0.1071	0.1099	0.0742	0.1834	0.0936	0.072	0.1207	0.1038	0.1236	0.1228	0.0925	0.1077	0.0348	0.023	0.1541	0.1007	0.0998
0.047	0.1455	0.1333	0.2351	0.0747	0.2034	0.1083	0.0637	0.066	0.078	0.0719	0.1188	0.2353	0.1642	0.1521	0.0639	0.1619	0.0485	0.0811	0.0764	0.1847	0.0569	0.1628	0.1198	0.1689	0.1342	0.0544	0.0817	0.1654	0.1065	0.1702	0.1969	0.1835	0.1319	0.1209	0.1021	0.1902	0.0784	0.1086	0.1761	0.1331	0.1483	0.136	0.1059	0.1806	0.068	0.0479	0.125	0.1709	0.1053
0.2164	0.0989	0.2156	0.0787	0.2572	0.1603	0.1236	0.0859	0.1033	0.0897	0.1294	0.0932	0.1021	0.1085	0.0924	0.1001	0.0972	0.0992	0.0581	0.1017	0.1225	0.1331	0.105	0.0468	0.1246	0.0869	0.1536	0.1019	0.0715	0.1335	0.1094	0.0823	0.134	0.1471	0.1057	0.0791	0.0852	0.0542	0.0739	0.0557	0.0945	0.0752	0.0956	0.2396	0.1028	0.0747	0.2693	0.0848	0.2043	0.0663
0.0457	0.1346	0.096	0.0747	0.0387	0.0993	0.0383	0.0451	0.0941	0.0793	0.207	0.1112	0.1445	0.103	0.0849	0.0886	0.1442	0.0685	0.0478	0.0975	0.0786	0.041	0.1083	0.0412	0.0856	0.142	0.0685	0.0311	0.0837	0.0907	0.1383	0.1879	0.1069	0.1251	0.1054	0.1257	0.1159	0.1618	0.0684	0.1487	0.1406	0.0827	0.1318	0.1243	0.1093	0.0655	0.041	0.13	0.1264	0.1546
0.0929	0.1225	0.1145	0.1062	0.0568	0.1544	0.1459	0.0734	0.106	0.1165	0.106	0.1571	0.18	0.1317	0.1377	0.1156	0.1619	0.1118	0.0844	0.0985	0.1096	0.0997	0.1377	0.079	0.0897	0.1498	0.098	0.0514	0.142	0.1199	0.1465	0.1288	0.1522	0.1471	0.1008	0.1358	0.1385	0.132	0.0989	0.1442	0.1352	0.1175	0.1311	0.1307	0.1266	0.0925	0.0936	0.1301	0.184	0.1609
0.0383	0.1075	0.1791	0.1864	0.0875	0.1756	0.0782	0.0604	0.0767	0.1041	0.0924	0.2244	0.1702	0.1281	0.1521	0.1165	0.135	0.0576	0.115	0.0984	0.1222	0.0479	0.1239	0.1582	0.1307	0.1133	0.0901	0.0766	0.1124	0.129	0.1316	0.1884	0.1442	0.1239	0.1105	0.1041	0.1913	0.1162	0.098	0.0974	0.134	0.1607	0.1511	0.1672	0.1294	0.0807	0.0475	0.1323	0.1304	0.1439
0.0686	0.1174	0.1027	0.0922	0.0603	0.1461	0.0764	0.0598	0.1444	0.1082	0.1107	0.096	0.1519	0.1038	0.0846	0.0857	0.1493	0.06	0.1033	0.1266	0.0905	0.0647	0.1229	0.0776	0.0988	0.1339	0.1092	0.0593	0.1401	0.1384	0.0992	0.1302	0.1157	0.1403	0.1154	0.0973	0.1847	0.0954	0.1048	0.1076	0.1011	0.1242	0.1055	0.1239	0.1274	0.0958	0.0476	0.1526	0.1388	0.0977
0.0974	0.0734	0.0846	0.1149	0.08	0.0827	0.0698	0.085	0.0754	0.1065	0.068	0.1155	0.101	0.0855	0.1932	0.0964	0.0799	0.0873	0.0805	0.11	0.1807	0.1282	0.0912	0.1058	0.0863	0.0672	0.1169	0.094	0.1526	0.0785	0.2231	0.1292	0.1974	0.0644	0.1464	0.064	0.0902	0.0642	0.0739	0.0918	0.1164	0.0699	0.1119	0.2162	0.1426	0.1341	0.1262	0.1055	0.1149	0.0627
0.0635	0.0715	0.0672	0.079	0.0663	0.0984	0.0524	0.0643	0.0615	0.1004	0.0582	0.138	0.1189	0.0791	0.0799	0.0808	0.0729	0.0844	0.0365	0.0738	0.0556	0.0679	0.1155	0.0458	0.0623	0.0654	0.0704	0.0643	0.1606	0.0615	0.1056	0.1161	0.1276	0.0794	0.0948	0.0752	0.0801	0.0574	0.0946	0.1088	0.0862	0.0696	0.0817	0.1297	0.0786	0.0849	0.1412	0.1157	0.0746	0.0555
0.0314	0.122	0.1163	0.1253	0.0492	0.1869	0.0532	0.0531	0.0436	0.0988	0.0759	0.1748	0.3155	0.1456	0.1095	0.0751	0.1309	0.0313	0.0421	0.0942	0.1744	0.0619	0.1762	0.0479	0.1477	0.1968	0.0339	0.0649	0.1276	0.0695	0.1512	0.16	0.1735	0.1324	0.1406	0.0893	0.1121	0.1436	0.0913	0.1321	0.1073	0.1145	0.1744	0.1201	0.1374	0.0857	0.0464	0.1295	0.1571	0.0831
0.0704	0.0876	0.0837	0.0791	0.0743	0.0983	0.0684	0.0777	0.0783	0.0901	0.0766	0.1078	0.1228	0.0649	0.0841	0.0811	0.0692	0.0922	0.0588	0.0659	0.1032	0.0752	0.0978	0.0424	0.0578	0.0656	0.0869	0.0561	0.158	0.0824	0.1139	0.1181	0.1296	0.0702	0.0724	0.0644	0.0765	0.0436	0.0746	0.097	0.0919	0.0606	0.0882	0.0839	0.0756	0.0756	0.1414	0.0975	0.0836	0.0513
0.0702	0.0722	0.0763	0.0765	0.0682	0.0979	0.0663	0.0736	0.0743	0.0893	0.0694	0.1112	0.1236	0.0674	0.0809	0.0781	0.0697	0.0814	0.0485	0.0575	0.105	0.0777	0.1005	0.0433	0.0614	0.0669	0.0794	0.0583	0.1348	0.0707	0.1184	0.1175	0.1316	0.067	0.0738	0.0592	0.0763	0.0442	0.0783	0.0854	0.084	0.0618	0.0916	0.0762	0.0795	0.0714	0.1408	0.089	0.0865	0.0523
0.0289	0.1413	0.1313	0.098	0.0641	0.1706	0.0706	0.104	0.065	0.1031	0.0661	0.1375	0.1363	0.0996	0.1111	0.0539	0.1348	0.0791	0.0515	0.0698	0.1235	0.0536	0.1026	0.0709	0.1134	0.1168	0.1157	0.0508	0.205	0.105	0.159	0.1476	0.1738	0.1177	0.1268	0.1022	0.1136	0.0714	0.1562	0.1663	0.1481	0.0903	0.0867	0.1144	0.1028	0.0598	0.0752	0.1284	0.1143	0.1126
0.0287	0.1378	0.1281	0.0978	0.06	0.1856	0.0835	0.0935	0.0671	0.1016	0.0672	0.1389	0.1507	0.1036	0.1134	0.0518	0.1307	0.077	0.0513	0.0674	0.1248	0.0525	0.1271	0.0722	0.1176	0.1162	0.1151	0.0486	0.2082	0.107	0.1586	0.1664	0.1757	0.1147	0.1273	0.1025	0.1209	0.0685	0.1543	0.1708	0.1465	0.0896	0.0885	0.1133	0.1027	0.0596	0.0747	0.1307	0.114	0.1128
0.0569	0.1889	0.1139	0.1137	0.0743	0.1648	0.0731	0.0899	0.0824	0.1271	0.0948	0.1414	0.2013	0.1179	0.0959	0.0969	0.138	0.0661	0.0729	0.1096	0.1198	0.0652	0.158	0.0706	0.1231	0.1385	0.0936	0.0701	0.147	0.125	0.177	0.2077	0.1618	0.1159	0.1928	0.1639	0.1991	0.1531	0.108	0.1086	0.1265	0.1243	0.1365	0.1732	0.1276	0.1207	0.088	0.1291	0.1372	0.1267
0.0533	0.1508	0.1448	0.1436	0.1019	0.1906	0.0854	0.0631	0.0603	0.1716	0.0824	0.1876	0.1496	0.1447	0.1898	0.0778	0.1174	0.063	0.0768	0.0939	0.1684	0.0626	0.1654	0.0921	0.1616	0.1229	0.0623	0.1022	0.1447	0.0931	0.1446	0.1579	0.2042	0.1353	0.1282	0.1473	0.2504	0.1381	0.1074	0.1309	0.1647	0.2479	0.189	0.1151	0.1476	0.0911	0.0498	0.1507	0.1447	0.1403
0.0609	0.1165	0.1202	0.0739	0.0541	0.103	0.0883	0.0636	0.1215	0.1837	0.1937	0.1139	0.0931	0.0741	0.1187	0.0814	0.0839	0.0712	0.1606	0.0925	0.097	0.058	0.123	0.1118	0.0768	0.0606	0.1425	0.0516	0.1116	0.1215	0.0975	0.1108	0.0751	0.0976	0.0971	0.0778	0.0777	0.0939	0.0915	0.0791	0.1779	0.1142	0.0707	0.1388	0.0788	0.1306	0.0838	0.15	0.113	0.093
0.0538	0.1792	0.1899	0.2163	0.0648	0.359	0.0872	0.0897	0.0892	0.1654	0.1241	0.1417	0.1927	0.2931	0.1895	0.1053	0.1692	0.0705	0.0788	0.1156	0.3982	0.0941	0.1867	0.0821	0.2936	0.1186	0.1649	0.1159	0.1259	0.1615	0.156	0.215	0.1784	0.1696	0.1604	0.112	0.1721	0.1069	0.1228	0.0886	0.1706	0.1969	0.1814	0.1796	0.2861	0.0937	0.0603	0.1003	0.2047	0.1353
0.0897	0.1641	0.1635	0.1632	0.1386	0.1519	0.0532	0.06	0.046	0.0765	0.0625	0.1283	0.1242	0.1175	0.1188	0.0481	0.0867	0.0368	0.0714	0.0886	0.1283	0.0423	0.0927	0.0744	0.1303	0.1009	0.124	0.073	0.0718	0.079	0.1407	0.1086	0.0861	0.1192	0.0939	0.137	0.2005	0.0932	0.0762	0.0892	0.1279	0.1343	0.067	0.1299	0.1321	0.0629	0.118	0.0918	0.153	0.1415
0.061	0.078	0.0753	0.0685	0.0646	0.0894	0.0594	0.0757	0.0679	0.0768	0.0688	0.1131	0.1024	0.0822	0.0713	0.081	0.1014	0.0922	0.0403	0.0598	0.0728	0.0622	0.1089	0.0498	0.0717	0.0905	0.0813	0.0516	0.1304	0.0822	0.0887	0.1259	0.1436	0.0697	0.0864	0.0692	0.0837	0.0568	0.0983	0.0812	0.0846	0.0656	0.0817	0.1013	0.0937	0.0725	0.0865	0.0995	0.0721	0.0624
0.0581	0.1684	0.0717	0.0812	0.1158	0.1683	0.1124	0.0938	0.0333	0.0694	0.144	0.1427	0.1863	0.1016	0.0756	0.105	0.1098	0.0604	0.0528	0.0949	0.1137	0.0674	0.0951	0.0401	0.0955	0.1894	0.076	0.1069	0.1121	0.1493	0.1552	0.1598	0.1727	0.0578	0.1079	0.0639	0.1495	0.0311	0.0527	0.0257	0.1322	0.0964	0.1366	0.0648	0.0793	0.0631	0.0725	0.1297	0.0986	0.078
0.0695	0.0872	0.0854	0.0822	0.0779	0.1149	0.0707	0.0728	0.0748	0.0896	0.0752	0.15	0.125	0.0674	0.0845	0.0836	0.0733	0.0923	0.0629	0.0641	0.1048	0.081	0.0992	0.0462	0.0608	0.0662	0.0853	0.0612	0.1405	0.0781	0.1164	0.1235	0.1329	0.0715	0.0745	0.0681	0.0809	0.0474	0.0895	0.1327	0.0932	0.0623	0.0904	0.0851	0.0781	0.0745	0.1582	0.1046	0.087	0.0524
0.0323	0.1358	0.1473	0.099	0.0675	0.1756	0.073	0.0805	0.0914	0.1305	0.0939	0.1681	0.1516	0.0992	0.1241	0.0946	0.1182	0.1334	0.0477	0.0707	0.1223	0.0615	0.1492	0.0716	0.1142	0.1137	0.121	0.0514	0.2288	0.1047	0.1516	0.1483	0.1799	0.1569	0.1285	0.1443	0.1215	0.1076	0.1952	0.1861	0.1603	0.0934	0.0941	0.1396	0.0909	0.0948	0.1076	0.1623	0.1261	0.1202
0.058	0.0722	0.071	0.0761	0.0642	0.0979	0.0653	0.0731	0.0625	0.088	0.0485	0.1092	0.0611	0.0671	0.0841	0.0667	0.0721	0.0697	0.052	0.0575	0.1025	0.0659	0.0874	0.0422	0.0614	0.0666	0.079	0.055	0.1555	0.0607	0.1166	0.1159	0.072	0.0561	0.1168	0.0484	0.0666	0.0342	0.0674	0.0834	0.084	0.0614	0.0983	0.0762	0.0791	0.0714	0.1082	0.0912	0.0865	0.0523
0.0462	0.0913	0.0749	0.0538	0.0672	0.0585	0.0708	0.0774	0.0771	0.0993	0.0477	0.0438	0.096	0.072	0.0577	0.0964	0.1034	0.1037	0.0489	0.0669	0.0528	0.0831	0.1082	0.0544	0.0501	0.0762	0.0481	0.0455	0.1206	0.0627	0.0822	0.0969	0.1351	0.0759	0.0781	0.071	0.0713	0.112	0.0461	0.0605	0.1002	0.0483	0.0798	0.1054	0.0511	0.0867	0.106	0.0803	0.1042	0.0782
0.0296	0.1314	0.1918	0.2055	0.0504	0.2855	0.0971	0.0836	0.095	0.1385	0.0816	0.1692	0.1441	0.2409	0.1817	0.0891	0.1322	0.081	0.0362	0.0823	0.2646	0.0786	0.1409	0.066	0.2434	0.1066	0.0644	0.047	0.167	0.1117	0.1177	0.1228	0.1454	0.1612	0.1179	0.0938	0.1214	0.1204	0.1162	0.1208	0.1506	0.1524	0.1292	0.1899	0.2088	0.0481	0.0567	0.1105	0.2156	0.1231
0.0325	0.1064	0.1309	0.0869	0.0529	0.1328	0.0708	0.0644	0.1166	0.0781	0.1228	0.122	0.1949	0.1227	0.1189	0.0576	0.101	0.0439	0.0879	0.1478	0.1024	0.0618	0.1394	0.0735	0.106	0.1526	0.0247	0.0426	0.0906	0.1444	0.1136	0.1239	0.1297	0.0784	0.1064	0.0768	0.0878	0.0837	0.1215	0.1294	0.0937	0.1041	0.1186	0.1505	0.1087	0.0863	0.0695	0.1037	0.1116	0.0681
0.0912	0.2069	0.1577	0.107	0.1199	0.1717	0.0635	0.0652	0.0782	0.0889	0.0716	0.1424	0.1491	0.1291	0.125	0.0459	0.1287	0.0505	0.0454	0.1224	0.1604	0.0553	0.1116	0.0487	0.1324	0.1487	0.1818	0.0448	0.0948	0.088	0.2204	0.1398	0.1333	0.1511	0.1235	0.1726	0.1596	0.1338	0.0831	0.1841	0.13	0.1033	0.1344	0.1627	0.1631	0.0688	0.1437	0.0962	0.2056	0.1648
0.044	0.1069	0.0779	0.0779	0.0909	0.129	0.1235	0.1109	0.0845	0.1078	0.1236	0.0681	0.3208	0.0887	0.0752	0.076	0.0768	0.1311	0.0553	0.0571	0.0738	0.075	0.0584	0.0427	0.0941	0.2924	0.0733	0.0691	0.0842	0.1232	0.1177	0.1429	0.0791	0.1094	0.0643	0.0696	0.086	0.0562	0.0546	0.0927	0.1117	0.0654	0.061	0.1005	0.1035	0.0618	0.0796	0.0897	0.0891	0.0926
0.0785	0.1595	0.0947	0.0983	0.0864	0.1537	0.1099	0.0743	0.1181	0.1052	0.0998	0.1364	0.3716	0.121	0.123	0.1026	0.1235	0.1431	0.0518	0.1137	0.1168	0.0972	0.1288	0.0576	0.1175	0.4021	0.0793	0.0702	0.0656	0.0988	0.176	0.1561	0.1539	0.1443	0.1015	0.1593	0.1296	0.1692	0.1228	0.1287	0.1309	0.0799	0.1378	0.1532	0.1278	0.0868	0.1157	0.1134	0.1037	0.1134
0.0423	0.1092	0.0656	0.061	0.0479	0.096	0.0656	0.0467	0.0573	0.0736	0.1167	0.0989	0.0918	0.0834	0.0427	0.0608	0.0986	0.1119	0.0405	0.1521	0.0611	0.0263	0.0546	0.0322	0.0692	0.1168	0.0657	0.0421	0.073	0.1003	0.1232	0.1314	0.0926	0.0896	0.1106	0.1818	0.1046	0.1576	0.0914	0.07	0.0863	0.046	0.0709	0.1067	0.08	0.0902	0.0355	0.0965	0.0706	0.0847
0.0375	0.1368	0.1251	0.0997	0.059	0.2052	0.0839	0.0412	0.0849	0.1163	0.116	0.1646	0.4068	0.1267	0.1157	0.0663	0.1432	0.1059	0.0759	0.1864	0.116	0.0413	0.1314	0.0771	0.1171	0.4177	0.121	0.0552	0.1401	0.1342	0.1438	0.1946	0.156	0.0966	0.1598	0.1298	0.1488	0.1177	0.1309	0.0998	0.2149	0.1535	0.1761	0.1488	0.116	0.1007	0.0542	0.1071	0.1555	0.1133
0.0286	0.138	0.1217	0.0965	0.0566	0.1845	0.0703	0.077	0.056	0.1004	0.0817	0.1252	0.1568	0.1028	0.1081	0.0644	0.0978	0.0779	0.0545	0.0642	0.1349	0.0531	0.1362	0.0709	0.1159	0.0918	0.114	0.0527	0.217	0.1091	0.1501	0.1545	0.1799	0.127	0.1243	0.1124	0.1221	0.0773	0.1653	0.1523	0.1431	0.0927	0.0884	0.1103	0.1032	0.0721	0.0768	0.1357	0.0923	0.0883
0.0811	0.0714	0.0922	0.1459	0.0796	0.0676	0.0473	0.0762	0.0558	0.0957	0.0442	0.0945	0.0975	0.0952	0.0969	0.068	0.0786	0.0738	0.0809	0.0164	0.0586	0.054	0.0788	0.0973	0.0542	0.0499	0.0631	0.0702	0.147	0.0762	0.1073	0.0929	0.1333	0.0521	0.0487	0.0376	0.1128	0.044	0.088	0.072	0.0713	0.088	0.07	0.0558	0.1075	0.0615	0.0638	0.0757	0.0535	0.0468
0.0352	0.0828	0.0696	0.055	0.0593	0.0585	0.0553	0.0659	0.0384	0.0696	0.0586	0.0834	0.0868	0.0602	0.0423	0.0577	0.0659	0.065	0.0426	0.0767	0.0528	0.0585	0.0936	0.0521	0.0501	0.0683	0.0481	0.0488	0.1542	0.0527	0.0672	0.1129	0.1405	0.0642	0.092	0.0627	0.0754	0.0579	0.067	0.081	0.0756	0.0532	0.073	0.1438	0.0611	0.0738	0.106	0.0905	0.0772	0.0427
0.0278	0.1857	0.085	0.1141	0.0479	0.2014	0.0605	0.0709	0.0484	0.0841	0.0619	0.1485	0.2642	0.1134	0.0945	0.0566	0.1068	0.0488	0.0481	0.0683	0.1815	0.0428	0.13	0.0477	0.1128	0.2306	0.1266	0.0473	0.1171	0.0787	0.167	0.1663	0.1492	0.1018	0.1324	0.1305	0.1481	0.1029	0.0709	0.0998	0.1465	0.0933	0.1526	0.0952	0.1	0.0696	0.0408	0.0997	0.1099	0.1111
0.0449	0.1828	0.1259	0.1733	0.0773	0.377	0.0956	0.0662	0.0931	0.1545	0.1041	0.2002	0.1984	0.1592	0.1298	0.0781	0.2138	0.0858	0.0832	0.1358	0.2019	0.0926	0.1713	0.0815	0.1935	0.1582	0.1132	0.0782	0.1518	0.1438	0.2094	0.3607	0.2288	0.1698	0.1898	0.1685	0.2962	0.1364	0.1216	0.1709	0.2014	0.1708	0.2214	0.144	0.1673	0.1085	0.0674	0.1654	0.1853	0.1796
0.0476	0.0622	0.0852	0.0619	0.0681	0.0924	0.0547	0.0755	0.0427	0.0832	0.0692	0.1222	0.0872	0.0601	0.057	0.0741	0.0713	0.0652	0.0431	0.0481	0.0604	0.0726	0.0946	0.0511	0.0586	0.0642	0.0678	0.0529	0.1681	0.0764	0.0668	0.0999	0.1479	0.0673	0.0598	0.0435	0.0831	0.0447	0.0816	0.0917	0.0845	0.058	0.0938	0.0756	0.0695	0.0714	0.1493	0.1149	0.0733	0.0616
0.0403	0.2405	0.135	0.1272	0.0646	0.2115	0.0741	0.0756	0.0653	0.1402	0.1027	0.1408	0.1807	0.1579	0.1307	0.062	0.1451	0.0534	0.0771	0.0838	0.1889	0.0644	0.1762	0.0868	0.1728	0.1483	0.1104	0.0641	0.1351	0.1385	0.1522	0.246	0.1605	0.1362	0.1798	0.1643	0.1862	0.0877	0.1012	0.1442	0.1405	0.1515	0.1543	0.1445	0.1523	0.107	0.0604	0.1058	0.1767	0.1452
0.1298	0.0876	0.1331	0.1321	0.105	0.1261	0.0617	0.0818	0.0718	0.0858	0.053	0.1144	0.075	0.1165	0.1063	0.1331	0.145	0.1088	0.0606	0.1371	0.1069	0.0881	0.1021	0.0804	0.1158	0.0977	0.1803	0.115	0.1278	0.0714	0.1082	0.1371	0.1216	0.111	0.1689	0.1645	0.1586	0.1389	0.0792	0.0781	0.1315	0.0723	0.1016	0.172	0.1351	0.0862	0.1063	0.0973	0.1218	0.1011
0.0178	0.1576	0.177	0.211	0.0492	0.2954	0.0838	0.0671	0.0755	0.1629	0.0743	0.182	0.1546	0.2331	0.1867	0.0959	0.1271	0.0574	0.0444	0.0948	0.3542	0.0719	0.2035	0.0746	0.2621	0.1199	0.0946	0.1126	0.1823	0.103	0.1212	0.1541	0.1723	0.1385	0.1274	0.1042	0.132	0.1016	0.1324	0.0721	0.1804	0.1636	0.1733	0.143	0.2219	0.0704	0.0365	0.0986	0.1862	0.108
0.1471	0.1778	0.2469	0.2108	0.1786	0.6203	0.1009	0.1071	0.124	0.1003	0.0876	0.1513	0.1925	0.1981	0.1867	0.0755	0.1823	0.091	0.081	0.1424	0.2129	0.1023	0.1517	0.0785	0.1906	0.1905	0.1668	0.0705	0.1493	0.1262	0.17	0.3699	0.1643	0.1875	0.1449	0.1481	0.2086	0.1247	0.1189	0.1911	0.1662	0.1434	0.1455	0.2513	0.2123	0.09	0.2319	0.1453	0.3273	0.1442
0.1898	0.0652	0.0587	0.0887	0.1325	0.1354	0.1117	0.0543	0.0951	0.1285	0.1265	0.0817	0.0594	0.1125	0.0855	0.1205	0.0777	0.179	0.0787	0.1831	0.1105	0.1496	0.0745	0.1176	0.1016	0.0923	0.1184	0.1607	0.1318	0.1055	0.1246	0.0659	0.1278	0.0832	0.1129	0.1567	0.0683	0.1046	0.078	0.0531	0.1439	0.0453	0.1146	0.1207	0.1372	0.1283	0.1128	0.0938	0.168	0.066
0.09	0.2323	0.1204	0.1645	0.0934	0.357	0.1025	0.0789	0.099	0.1634	0.1533	0.2132	0.2453	0.1849	0.1516	0.1205	0.1734	0.1248	0.1004	0.1851	0.1861	0.0883	0.1786	0.0718	0.1614	0.2283	0.1398	0.1259	0.1278	0.1716	0.2017	0.3344	0.2947	0.1604	0.1474	0.211	0.242	0.1311	0.1311	0.1156	0.1967	0.1476	0.2615	0.1419	0.164	0.1131	0.0806	0.1841	0.1522	0.1648
0.0273	0.1877	0.2129	0.1724	0.0531	0.1917	0.0841	0.0674	0.1011	0.128	0.1087	0.1466	0.1522	0.2331	0.1748	0.0602	0.1214	0.0656	0.0699	0.089	0.227	0.0605	0.1813	0.0798	0.2613	0.1178	0.1253	0.0665	0.1488	0.1396	0.1582	0.171	0.1695	0.1625	0.1589	0.1283	0.1604	0.0978	0.1113	0.1499	0.1678	0.152	0.1754	0.1993	0.2058	0.0773	0.0676	0.133	0.1753	0.1249
0.0531	0.1088	0.143	0.1169	0.0869	0.1154	0.0483	0.0831	0.0644	0.0889	0.0678	0.1476	0.1224	0.1262	0.1061	0.1042	0.126	0.0661	0.0673	0.0961	0.0907	0.0893	0.1269	0.0654	0.1048	0.1282	0.1224	0.0527	0.121	0.0848	0.1272	0.1777	0.1364	0.1333	0.1385	0.1373	0.1805	0.0953	0.0756	0.0864	0.148	0.0873	0.1118	0.1261	0.1014	0.0878	0.0793	0.1123	0.1494	0.1029
0.0135	0.1358	0.0994	0.1133	0.0434	0.1522	0.0913	0.0526	0.0339	0.0611	0.066	0.2303	0.1479	0.128	0.1097	0.0643	0.1097	0.0436	0.0344	0.0846	0.1206	0.0368	0.1144	0.0569	0.1558	0.1319	0.039	0.0491	0.1253	0.0838	0.1571	0.116	0.261	0.1083	0.1678	0.0875	0.1809	0.0974	0.092	0.1362	0.1852	0.1223	0.2398	0.111	0.1088	0.0316	0.0403	0.1888	0.1087	0.1241
0.0443	0.0778	0.0703	0.0786	0.0577	0.0935	0.0665	0.0897	0.0636	0.1074	0.053	0.0981	0.0539	0.0871	0.0936	0.0635	0.0717	0.0775	0.0546	0.0371	0.1186	0.0541	0.1075	0.0418	0.0699	0.058	0.0972	0.0576	0.1262	0.0657	0.1006	0.1087	0.0739	0.0694	0.0991	0.0517	0.0736	0.0454	0.0686	0.074	0.087	0.0609	0.0862	0.0762	0.0662	0.0752	0.0596	0.0846	0.0629	0.0553
0.0387	0.0505	0.0621	0.0488	0.0585	0.0813	0.0476	0.0513	0.0344	0.0748	0.0428	0.1116	0.0909	0.0348	0.0486	0.0546	0.0582	0.0672	0.0295	0.0388	0.0403	0.0534	0.0729	0.0525	0.0341	0.0613	0.0681	0.0376	0.1512	0.0543	0.0604	0.0713	0.1242	0.0479	0.1063	0.0601	0.0603	0.0425	0.1012	0.0836	0.06	0.0344	0.0678	0.0715	0.0559	0.0608	0.1402	0.1021	0.0674	0.034
0.0843	0.1075	0.1006	0.1132	0.0628	0.0935	0.1105	0.0713	0.0752	0.1851	0.1649	0.0777	0.095	0.1035	0.1814	0.1517	0.0782	0.1078	0.1495	0.181	0.2158	0.1233	0.1639	0.1752	0.1129	0.0548	0.1142	0.1122	0.105	0.1513	0.1706	0.1673	0.1542	0.1279	0.1842	0.1512	0.1054	0.174	0.1067	0.0598	0.1494	0.0713	0.0926	0.1966	0.1568	0.2249	0.0851	0.1231	0.1461	0.1138
0.0503	0.1012	0.1197	0.0756	0.0502	0.0894	0.076	0.0629	0.1048	0.1236	0.1797	0.0955	0.0762	0.0633	0.109	0.0696	0.081	0.0712	0.1483	0.0774	0.0943	0.058	0.1246	0.1062	0.0656	0.0594	0.1261	0.0551	0.1034	0.1062	0.0835	0.1188	0.0799	0.0906	0.0826	0.0697	0.0808	0.0971	0.0828	0.0588	0.1568	0.0971	0.0583	0.1076	0.0677	0.1405	0.0591	0.1325	0.0964	0.102
0.0307	0.1775	0.1324	0.0954	0.066	0.1815	0.0523	0.0818	0.063	0.102	0.0653	0.1203	0.1634	0.0978	0.1046	0.0535	0.1052	0.0663	0.0549	0.0706	0.132	0.0516	0.1435	0.073	0.1094	0.1153	0.1266	0.0489	0.1988	0.104	0.1685	0.1604	0.1768	0.1038	0.143	0.1225	0.1213	0.0835	0.1557	0.1709	0.1428	0.0873	0.0941	0.1194	0.128	0.0595	0.0902	0.1303	0.122	0.11
0.0208	0.1293	0.1337	0.1115	0.0475	0.1433	0.0785	0.0489	0.1376	0.1101	0.1206	0.1532	0.1223	0.1184	0.108	0.1484	0.1969	0.0845	0.0851	0.1456	0.1098	0.0527	0.1084	0.0632	0.1129	0.1755	0.1196	0.0479	0.1372	0.1224	0.1447	0.2701	0.1016	0.083	0.1478	0.1568	0.1116	0.0973	0.12	0.125	0.1464	0.1329	0.1434	0.1482	0.1439	0.0981	0.04	0.0863	0.1578	0.3413
0.0248	0.0776	0.1691	0.1604	0.077	0.1852	0.0604	0.0654	0.0483	0.0622	0.0442	0.2502	0.1632	0.1297	0.1358	0.0588	0.1233	0.0459	0.0665	0.0886	0.1421	0.0425	0.0958	0.0782	0.1363	0.1092	0.0303	0.0642	0.2287	0.0756	0.1167	0.0971	0.1469	0.1069	0.169	0.0627	0.1479	0.0919	0.1178	0.112	0.148	0.1651	0.1393	0.1209	0.1225	0.0299	0.0211	0.1351	0.2131	0.1216
0.0414	0.172	0.1084	0.1357	0.0509	0.1904	0.055	0.0523	0.0729	0.089	0.0697	0.2689	0.2247	0.1206	0.1248	0.0793	0.1071	0.0681	0.0507	0.074	0.1655	0.0346	0.1172	0.07	0.1612	0.2393	0.0792	0.0597	0.1229	0.0761	0.1262	0.1366	0.203	0.1283	0.1185	0.1231	0.2578	0.1269	0.1259	0.1235	0.1711	0.158	0.2234	0.1151	0.1148	0.0546	0.0525	0.2638	0.1673	0.137
0.0441	0.1834	0.0962	0.1108	0.0491	0.2007	0.0602	0.0452	0.0748	0.0714	0.0664	0.1976	0.2127	0.1099	0.0956	0.0573	0.0984	0.0807	0.0393	0.1091	0.1273	0.0344	0.0918	0.053	0.1271	0.2703	0.0795	0.0515	0.1271	0.076	0.1371	0.1607	0.166	0.1181	0.1047	0.1502	0.2125	0.1107	0.1165	0.1149	0.1349	0.1265	0.1656	0.0951	0.1174	0.0484	0.0623	0.236	0.1865	0.1163
0.0689	0.0872	0.0854	0.0811	0.0738	0.1041	0.0702	0.0783	0.0743	0.089	0.0752	0.1133	0.0884	0.0672	0.0842	0.0833	0.0768	0.0918	0.0625	0.0641	0.1043	0.081	0.0988	0.045	0.0608	0.0661	0.0851	0.0612	0.1323	0.0781	0.116	0.123	0.1315	0.0715	0.1231	0.0681	0.0759	0.0474	0.0778	0.0909	0.0932	0.0622	0.0921	0.0851	0.0779	0.0745	0.1392	0.0907	0.087	0.0524
0.0719	0.1667	0.1151	0.1395	0.081	0.2236	0.0754	0.0466	0.0955	0.1132	0.1394	0.2009	0.2004	0.1987	0.1355	0.0771	0.1013	0.0643	0.0966	0.1346	0.1853	0.0558	0.1445	0.0804	0.2276	0.171	0.138	0.102	0.1839	0.1317	0.1855	0.1121	0.2687	0.1747	0.143	0.1491	0.1835	0.1312	0.1092	0.1625	0.1947	0.1444	0.2652	0.1214	0.1803	0.0754	0.0828	0.1848	0.2148	0.1084
0.0528	0.0606	0.0569	0.0668	0.0458	0.1117	0.0797	0.069	0.0406	0.1583	0.0993	0.065	0.0769	0.1035	0.0871	0.1146	0.0935	0.094	0.0547	0.0541	0.1164	0.0544	0.172	0.06	0.0926	0.0597	0.0756	0.0617	0.0794	0.0953	0.0863	0.1201	0.082	0.1038	0.1066	0.0816	0.0753	0.0905	0.0918	0.0179	0.0838	0.0615	0.0856	0.0767	0.1046	0.1381	0.0608	0.0634	0.0688	0.0741
0.0544	0.1589	0.1928	0.263	0.0641	0.2944	0.106	0.088	0.0928	0.1753	0.1141	0.1937	0.2527	0.2794	0.1783	0.1235	0.1569	0.0946	0.0647	0.1688	0.3554	0.0865	0.1532	0.0947	0.3014	0.1494	0.0983	0.074	0.2055	0.1746	0.164	0.1815	0.2401	0.1474	0.1977	0.0842	0.1615	0.1122	0.1316	0.1347	0.2016	0.1861	0.236	0.1647	0.2597	0.077	0.0576	0.1242	0.2495	0.1532
0.0423	0.2653	0.1481	0.1191	0.0733	0.1996	0.0804	0.1791	0.1056	0.0969	0.1258	0.2445	0.2547	0.1204	0.121	0.0862	0.1133	0.096	0.0948	0.1496	0.1271	0.0514	0.1047	0.086	0.1221	0.1898	0.1124	0.0503	0.1127	0.134	0.1768	0.1372	0.1751	0.1817	0.1536	0.2473	0.1691	0.1601	0.1376	0.1947	0.1981	0.1073	0.2029	0.1956	0.1297	0.0784	0.0526	0.127	0.1397	0.1614
0.0734	0.1473	0.1384	0.0974	0.0337	0.1438	0.0638	0.0679	0.1086	0.0776	0.0522	0.167	0.0945	0.1423	0.169	0.0582	0.0921	0.0768	0.0677	0.0855	0.1588	0.0545	0.1275	0.071	0.1051	0.1194	0.0913	0.0254	0.1073	0.0643	0.1279	0.1017	0.1306	0.1802	0.0914	0.1161	0.1484	0.1583	0.126	0.1639	0.1381	0.0541	0.0947	0.1835	0.1607	0.0974	0.1151	0.1435	0.1168	0.1322
0.0357	0.0973	0.1259	0.0908	0.0958	0.1232	0.072	0.0637	0.0288	0.077	0.0764	0.311	0.0978	0.1513	0.1256	0.1055	0.1038	0.0412	0.0737	0.0833	0.1265	0.0554	0.1108	0.0574	0.1109	0.0866	0.0759	0.0813	0.112	0.1033	0.133	0.0999	0.1215	0.0771	0.1129	0.0791	0.1163	0.0836	0.0582	0.0765	0.1424	0.1223	0.1746	0.1265	0.1314	0.0329	0.0594	0.0816	0.0932	0.0958
0.1132	0.0629	0.0954	0.0792	0.1296	0.1603	0.0632	0.0333	0.1126	0.0753	0.1124	0.0743	0.1216	0.0846	0.1086	0.0897	0.0796	0.1026	0.0687	0.0966	0.1079	0.1032	0.0939	0.0942	0.0908	0.0993	0.0192	0.0931	0.1156	0.1093	0.0781	0.106	0.1078	0.1033	0.0554	0.1068	0.0719	0.0904	0.061	0.0912	0.1521	0.0922	0.0918	0.1045	0.1029	0.0574	0.0907	0.0756	0.1555	0.0917
0.0692	0.1495	0.1004	0.1287	0.0778	0.3208	0.101	0.0825	0.0974	0.1436	0.098	0.2238	0.2064	0.1536	0.1167	0.091	0.1607	0.0953	0.0747	0.1176	0.1405	0.0565	0.1444	0.0652	0.1597	0.2222	0.1066	0.0745	0.1436	0.1465	0.1525	0.3528	0.1949	0.1061	0.1595	0.1284	0.2203	0.0951	0.1033	0.1102	0.1596	0.1482	0.2051	0.1316	0.1485	0.0858	0.0526	0.1692	0.1728	0.1444
0.0754	0.1526	0.108	0.133	0.0643	0.2127	0.1065	0.0751	0.1025	0.1462	0.148	0.217	0.2813	0.1928	0.1259	0.1029	0.1556	0.1006	0.0852	0.1382	0.1648	0.0504	0.1574	0.0711	0.1547	0.2437	0.1437	0.0724	0.146	0.1404	0.1582	0.1851	0.1944	0.1005	0.1354	0.1114	0.1728	0.0764	0.1167	0.0822	0.1827	0.1181	0.2058	0.1221	0.163	0.0825	0.05	0.1221	0.1519	0.1026
0.0336	0.1477	0.1255	0.1576	0.0573	0.2727	0.134	0.0549	0.0709	0.0852	0.1028	0.3189	0.226	0.1688	0.1407	0.1004	0.1325	0.0781	0.0539	0.1868	0.1406	0.0434	0.1142	0.0698	0.1465	0.1967	0.0652	0.0621	0.2715	0.1311	0.1715	0.1547	0.1622	0.1061	0.1393	0.0895	0.1239	0.0909	0.1397	0.1395	0.1856	0.1181	0.2009	0.1351	0.1431	0.0754	0.0302	0.1378	0.2132	0.1118
0.0367	0.0807	0.0603	0.0567	0.059	0.0994	0.1077	0.0863	0.0503	0.087	0.0927	0.2238	0.1041	0.1268	0.0533	0.0965	0.0877	0.0795	0.0361	0.1361	0.0803	0.0487	0.068	0.0385	0.0711	0.0982	0.0511	0.052	0.1414	0.1004	0.1134	0.1035	0.0743	0.0575	0.112	0.0608	0.0717	0.0418	0.0506	0.0654	0.0956	0.0681	0.1391	0.0672	0.0925	0.0361	0.0311	0.1078	0.0848	0.0673
0.0271	0.164	0.1038	0.0863	0.072	0.1197	0.0514	0.074	0.0503	0.1017	0.0729	0.1222	0.1693	0.1054	0.0734	0.0614	0.0948	0.0427	0.0613	0.0975	0.0935	0.047	0.1265	0.0528	0.1134	0.1172	0.0712	0.0521	0.1367	0.1112	0.1713	0.1574	0.1183	0.1022	0.171	0.1449	0.1614	0.1319	0.0858	0.1254	0.1193	0.1147	0.124	0.1625	0.1125	0.1063	0.0629	0.1407	0.1179	0.1119
0.0725	0.1932	0.1478	0.157	0.0764	0.199	0.0839	0.0774	0.1232	0.1131	0.1017	0.1387	0.1665	0.1583	0.1544	0.1084	0.1779	0.0875	0.0972	0.1925	0.1428	0.0943	0.1719	0.0958	0.146	0.1783	0.1319	0.094	0.1574	0.1056	0.169	0.2188	0.1855	0.1223	0.1765	0.1544	0.1375	0.1008	0.1026	0.1415	0.1852	0.1447	0.2302	0.1939	0.1279	0.0748	0.1096	0.12	0.2307	0.1336
0.0581	0.1718	0.1199	0.1314	0.0809	0.3081	0.0721	0.0777	0.0762	0.1588	0.0965	0.1817	0.2835	0.1381	0.0982	0.0891	0.129	0.073	0.0828	0.131	0.1476	0.0794	0.1764	0.0794	0.1823	0.1604	0.1037	0.0791	0.1897	0.1532	0.1546	0.348	0.1922	0.1545	0.1987	0.1292	0.2276	0.1123	0.1285	0.1041	0.138	0.1425	0.1393	0.1816	0.1234	0.1071	0.0776	0.154	0.1573	0.1475
0.027	0.0702	0.0627	0.0972	0.0722	0.0757	0.2174	0.0452	0.0238	0.0744	0.0664	0.1869	0.063	0.0882	0.0789	0.052	0.0572	0.0449	0.0587	0.0552	0.058	0.042	0.0532	0.0531	0.0837	0.0739	0.0586	0.0844	0.134	0.0723	0.1169	0.0748	0.1245	0.0838	0.065	0.0411	0.0885	0.0292	0.0375	0.0894	0.0639	0.0703	0.0712	0.0499	0.077	0.0315	0.0194	0.0791	0.0815	0.0472
0.0255	0.1457	0.1192	0.0888	0.0622	0.1593	0.0689	0.1091	0.06	0.0969	0.0757	0.1154	0.1443	0.093	0.098	0.0535	0.1196	0.0663	0.0516	0.0662	0.1262	0.0516	0.1237	0.0681	0.1021	0.0882	0.1225	0.0524	0.1613	0.1144	0.167	0.1591	0.1477	0.0983	0.1134	0.0931	0.1109	0.0653	0.1627	0.1404	0.1347	0.0798	0.0896	0.1016	0.1465	0.059	0.0774	0.1033	0.0938	0.0944
0.0725	0.0658	0.0614	0.0723	0.0525	0.062	0.0407	0.0715	0.0451	0.0898	0.0452	0.089	0.0828	0.0765	0.0596	0.0724	0.0906	0.0923	0.0382	0.0271	0.0433	0.0567	0.0777	0.0557	0.0482	0.0393	0.0617	0.0376	0.126	0.0478	0.1008	0.0975	0.1359	0.0518	0.0462	0.0503	0.0634	0.0676	0.1179	0.0732	0.0747	0.0395	0.0544	0.0622	0.1007	0.0769	0.0753	0.0811	0.0491	0.0249
0.0374	0.0881	0.0716	0.0556	0.071	0.0927	0.0613	0.0714	0.0417	0.1328	0.0921	0.0776	0.1057	0.0843	0.0669	0.0778	0.061	0.1073	0.0456	0.0715	0.0737	0.0526	0.0855	0.0585	0.0717	0.0606	0.0663	0.057	0.1644	0.1189	0.0722	0.0836	0.1382	0.0881	0.1611	0.1061	0.0724	0.0735	0.1172	0.0283	0.0966	0.0494	0.0792	0.1306	0.0715	0.068	0.1041	0.0971	0.0574	0.0671
0.0375	0.1331	0.1938	0.2573	0.0762	0.2719	0.0858	0.0548	0.0798	0.1254	0.0659	0.1625	0.3126	0.1822	0.1788	0.0734	0.1243	0.0532	0.0653	0.1151	0.2476	0.0535	0.1222	0.0893	0.2139	0.2493	0.0568	0.0692	0.1739	0.1133	0.1217	0.1516	0.1812	0.1221	0.1442	0.0762	0.171	0.0968	0.1202	0.1203	0.158	0.1698	0.1448	0.1405	0.1972	0.0552	0.0356	0.1057	0.1976	0.1204
0.0672	0.1674	0.0954	0.0708	0.0534	0.1018	0.0604	0.1103	0.0775	0.0785	0.0914	0.1279	0.0911	0.1061	0.0983	0.0865	0.0788	0.084	0.0468	0.1416	0.1504	0.0413	0.1284	0.0534	0.103	0.1084	0.1198	0.0357	0.0677	0.1129	0.1336	0.1405	0.0908	0.1599	0.1139	0.1764	0.1081	0.2233	0.0999	0.1086	0.0873	0.0515	0.095	0.1156	0.1133	0.0885	0.0682	0.09	0.0903	0.0807
0.0544	0.1779	0.1092	0.1291	0.0768	0.3546	0.0946	0.0736	0.0781	0.1572	0.1208	0.1994	0.2148	0.1697	0.116	0.1434	0.1677	0.0794	0.0895	0.1265	0.1554	0.0825	0.1672	0.0663	0.1661	0.2233	0.1165	0.1088	0.1374	0.1539	0.156	0.3975	0.2666	0.1205	0.1291	0.1235	0.2808	0.1169	0.0999	0.1014	0.1995	0.1612	0.2422	0.1211	0.1411	0.0965	0.0571	0.1864	0.1568	0.1753
0.1068	0.1028	0.0995	0.1223	0.1149	0.1262	0.0863	0.0661	0.0799	0.1748	0.209	0.0888	0.1036	0.1471	0.1118	0.1185	0.0797	0.0708	0.1548	0.125	0.151	0.0964	0.155	0.1598	0.1347	0.104	0.1611	0.1631	0.0872	0.2987	0.1327	0.133	0.1616	0.1093	0.1238	0.1269	0.1915	0.1313	0.0997	0.0466	0.1472	0.1374	0.1284	0.1135	0.1303	0.1704	0.0785	0.1242	0.1246	0.1088
0.0354	0.1594	0.0924	0.0862	0.0733	0.1832	0.0675	0.0433	0.044	0.0787	0.0762	0.1819	0.2599	0.1264	0.1012	0.0748	0.0864	0.0482	0.0488	0.1027	0.1134	0.0576	0.095	0.0456	0.1369	0.2482	0.1044	0.0702	0.1218	0.0837	0.1491	0.112	0.219	0.0952	0.1261	0.1258	0.149	0.1165	0.0839	0.1103	0.1473	0.0759	0.2314	0.0811	0.0803	0.0705	0.0704	0.0983	0.1369	0.0878
0.0963	0.0878	0.0685	0.0888	0.0609	0.0593	0.1091	0.0684	0.0836	0.2712	0.1877	0.0621	0.0718	0.1029	0.1357	0.1594	0.0541	0.1076	0.1708	0.1973	0.2147	0.1176	0.1639	0.1811	0.1173	0.0621	0.1072	0.1301	0.1225	0.1481	0.1497	0.1376	0.1401	0.0862	0.1653	0.1296	0.0713	0.1687	0.1193	0.0546	0.1666	0.0602	0.0805	0.1736	0.1541	0.2353	0.0645	0.1246	0.1274	0.1007
0.036	0.1475	0.125	0.1078	0.0548	0.1215	0.1038	0.0718	0.0821	0.1059	0.0785	0.1647	0.1131	0.1569	0.1169	0.1449	0.2447	0.0575	0.0783	0.0964	0.1395	0.083	0.176	0.0773	0.1512	0.1034	0.0687	0.0511	0.1005	0.1178	0.1451	0.1738	0.1167	0.1481	0.1615	0.112	0.1256	0.1653	0.0743	0.0961	0.1673	0.0971	0.1146	0.1509	0.1348	0.131	0.0506	0.0922	0.1231	0.1663
0.0431	0.0778	0.0703	0.0775	0.0577	0.0935	0.054	0.0881	0.0626	0.1061	0.053	0.0959	0.0539	0.0866	0.0929	0.0629	0.0703	0.0766	0.0417	0.0503	0.0767	0.0541	0.1066	0.0418	0.0699	0.0576	0.0968	0.0576	0.1228	0.0657	0.0986	0.1074	0.0739	0.0694	0.1169	0.0517	0.0736	0.0454	0.0686	0.0719	0.087	0.0609	0.0844	0.1203	0.0657	0.0752	0.0596	0.0837	0.0629	0.0553
0.1221	0.0783	0.088	0.1298	0.0923	0.084	0.0697	0.0775	0.0738	0.1334	0.0654	0.1132	0.1005	0.1053	0.1028	0.1107	0.0962	0.1354	0.0899	0.1336	0.1674	0.1329	0.1082	0.1108	0.1022	0.0659	0.1604	0.1172	0.1683	0.0818	0.1549	0.131	0.1828	0.0645	0.1293	0.0827	0.1001	0.0859	0.0796	0.0899	0.1419	0.0701	0.128	0.1245	0.1328	0.1124	0.1462	0.1095	0.1279	0.073
0.0759	0.0987	0.0803	0.0807	0.0691	0.1046	0.054	0.0919	0.0662	0.0905	0.053	0.1134	0.0897	0.0936	0.0882	0.0756	0.1145	0.0807	0.0438	0.0597	0.0559	0.0649	0.087	0.0441	0.0599	0.0689	0.0871	0.0576	0.1221	0.0657	0.1154	0.1227	0.132	0.0585	0.1194	0.0517	0.076	0.0354	0.0686	0.09	0.0979	0.0638	0.0947	0.087	0.1134	0.0644	0.1091	0.0926	0.0855	0.0553
0.0386	0.2204	0.1272	0.0842	0.0453	0.1677	0.089	0.0776	0.0766	0.0886	0.0797	0.145	0.1865	0.1137	0.1072	0.0873	0.0783	0.0878	0.0656	0.1513	0.1216	0.0488	0.0963	0.0616	0.126	0.1765	0.1094	0.0801	0.134	0.0995	0.1648	0.1577	0.1888	0.1545	0.1312	0.1922	0.1174	0.1837	0.1008	0.1215	0.1708	0.0605	0.2255	0.0801	0.0916	0.0749	0.0338	0.1279	0.1291	0.1145
0.0388	0.1104	0.0753	0.0767	0.0648	0.1322	0.1254	0.0549	0.0549	0.0744	0.1028	0.2178	0.1773	0.1058	0.0795	0.0758	0.1239	0.0781	0.0581	0.1038	0.0626	0.0534	0.1384	0.0485	0.0814	0.1312	0.0652	0.0586	0.1998	0.1085	0.15	0.1606	0.1486	0.078	0.0837	0.1188	0.1075	0.0906	0.0724	0.1211	0.1051	0.0715	0.0892	0.0938	0.0854	0.1	0.0628	0.0847	0.1266	0.0741
0.0678	0.1302	0.0913	0.1107	0.0661	0.1748	0.0715	0.0799	0.0758	0.1375	0.097	0.1877	0.2118	0.1493	0.1079	0.0858	0.1242	0.086	0.0708	0.1159	0.123	0.05	0.1262	0.0603	0.1628	0.1923	0.078	0.078	0.1547	0.1176	0.1494	0.1793	0.1603	0.1028	0.1403	0.114	0.1765	0.0818	0.1113	0.1066	0.1416	0.1401	0.188	0.1039	0.141	0.0711	0.0512	0.1641	0.166	0.1305
0.0481	0.0741	0.0624	0.0656	0.0556	0.1136	0.1126	0.0535	0.0606	0.0734	0.0864	0.0635	0.1784	0.0621	0.0673	0.0779	0.0702	0.0631	0.0474	0.0563	0.0626	0.0638	0.0748	0.0326	0.0574	0.1771	0.0586	0.1598	0.0789	0.0741	0.0799	0.0945	0.1003	0.0592	0.0713	0.0536	0.0737	0.0372	0.0454	0.0485	0.1019	0.0547	0.1124	0.0597	0.0553	0.0546	0.0477	0.0642	0.073	0.0429
0.0478	0.1235	0.114	0.0676	0.0506	0.0791	0.0587	0.0862	0.0724	0.0852	0.0889	0.1199	0.1085	0.0898	0.0644	0.0681	0.0819	0.0952	0.0538	0.1247	0.0861	0.0588	0.098	0.0412	0.0938	0.1056	0.0548	0.0357	0.0624	0.0818	0.1534	0.1184	0.1057	0.1854	0.12	0.1396	0.1095	0.2294	0.0748	0.1478	0.111	0.0646	0.1161	0.129	0.0882	0.0935	0.0776	0.1118	0.1034	0.1048
0.0625	0.0704	0.0844	0.1282	0.0766	0.0652	0.0442	0.0827	0.0423	0.093	0.0351	0.0885	0.0901	0.0931	0.0857	0.0625	0.0907	0.0683	0.0712	0.0139	0.056	0.0477	0.0718	0.0939	0.054	0.0528	0.0596	0.0659	0.1317	0.0759	0.1023	0.0859	0.1239	0.0471	0.0906	0.0356	0.0996	0.0453	0.0762	0.0667	0.0678	0.0673	0.0645	0.0529	0.1035	0.0517	0.051	0.0693	0.0505	0.037
0.1207	0.0713	0.0753	0.103	0.0934	0.0805	0.0629	0.0847	0.0691	0.1177	0.0589	0.1209	0.1266	0.1016	0.114	0.1169	0.095	0.1196	0.0564	0.1501	0.1698	0.1748	0.1216	0.1556	0.0962	0.0616	0.1144	0.1116	0.1803	0.0641	0.173	0.0864	0.2031	0.0911	0.1664	0.0829	0.0937	0.1323	0.1031	0.1114	0.1186	0.0525	0.1043	0.1967	0.1443	0.1699	0.262	0.1166	0.1486	0.072
0.0364	0.1098	0.1635	0.124	0.0589	0.158	0.061	0.0804	0.0722	0.1295	0.0661	0.2854	0.2283	0.1828	0.122	0.1345	0.2109	0.0716	0.0332	0.1474	0.2041	0.083	0.1824	0.0595	0.1775	0.1192	0.0362	0.0838	0.1543	0.1005	0.0955	0.1203	0.1455	0.1266	0.1539	0.0908	0.116	0.0984	0.0945	0.0903	0.1416	0.1268	0.2415	0.1865	0.1781	0.0486	0.0918	0.143	0.1824	0.1359
0.2235	0.1107	0.1917	0.1625	0.2192	0.0822	0.0762	0.0695	0.0665	0.2015	0.0682	0.0693	0.0745	0.1644	0.1478	0.1121	0.0856	0.1013	0.1144	0.1574	0.229	0.1188	0.0816	0.2108	0.1742	0.0823	0.1939	0.1796	0.102	0.0755	0.1163	0.0718	0.1364	0.1047	0.1462	0.1007	0.1431	0.0942	0.0691	0.0337	0.1963	0.1129	0.0997	0.207	0.1896	0.153	0.1786	0.0865	0.2487	0.0721
0.037	0.1703	0.0962	0.1019	0.1034	0.1623	0.0523	0.0729	0.0503	0.0942	0.0656	0.1563	0.1293	0.1118	0.1111	0.0728	0.1057	0.0852	0.0484	0.1047	0.1238	0.0582	0.1311	0.0783	0.1397	0.103	0.0754	0.0553	0.1414	0.0856	0.1466	0.0926	0.1671	0.1072	0.1168	0.173	0.1298	0.1401	0.2101	0.1436	0.1375	0.069	0.0939	0.1036	0.1378	0.0706	0.0781	0.1191	0.1565	0.1083
0.0398	0.1361	0.1246	0.1185	0.046	0.178	0.0645	0.0526	0.0672	0.0925	0.1177	0.2033	0.1718	0.1343	0.1199	0.069	0.1377	0.0828	0.0572	0.0758	0.124	0.0322	0.1046	0.0547	0.1661	0.1474	0.0803	0.0526	0.1618	0.1106	0.1689	0.16	0.2647	0.1473	0.1493	0.1468	0.2113	0.1233	0.1128	0.1619	0.185	0.1287	0.2091	0.1235	0.1156	0.0644	0.0662	0.2538	0.1723	0.1487
0.095	0.1099	0.087	0.0486	0.1296	0.1326	0.1249	0.1233	0.0778	0.0677	0.1131	0.085	0.0546	0.0996	0.0682	0.1081	0.0656	0.107	0.0725	0.067	0.1284	0.1084	0.0734	0.0343	0.0717	0.0855	0.0846	0.0683	0.0837	0.096	0.1319	0.0965	0.1031	0.0871	0.0742	0.0723	0.0631	0.0587	0.053	0.0616	0.0797	0.0529	0.0645	0.1333	0.0826	0.0556	0.1634	0.0833	0.089	0.0848
0.0535	0.08	0.0896	0.0675	0.0773	0.1055	0.0714	0.0812	0.0459	0.0984	0.077	0.133	0.115	0.0779	0.0683	0.0716	0.0808	0.0809	0.0456	0.0659	0.0615	0.0717	0.1083	0.0564	0.061	0.0892	0.0837	0.0541	0.1976	0.0902	0.1474	0.1049	0.1493	0.0699	0.1313	0.0729	0.0886	0.0504	0.1222	0.0892	0.0814	0.0714	0.0937	0.0904	0.0823	0.0734	0.1608	0.1143	0.0857	0.0535
0.0422	0.0846	0.0795	0.0623	0.0595	0.0727	0.0482	0.0581	0.0472	0.0949	0.0486	0.1096	0.1357	0.0588	0.0742	0.0735	0.0633	0.0623	0.047	0.0472	0.0599	0.0717	0.0861	0.0504	0.0611	0.053	0.0827	0.0463	0.1737	0.0608	0.0588	0.0881	0.1485	0.059	0.0742	0.0637	0.077	0.0431	0.1559	0.0904	0.0813	0.0527	0.0844	0.0731	0.0611	0.0805	0.129	0.0965	0.0825	0.0514
0.0398	0.1807	0.1086	0.098	0.046	0.1762	0.048	0.06	0.0748	0.1118	0.1216	0.184	0.2243	0.1337	0.1206	0.0715	0.0876	0.0581	0.0743	0.1132	0.1374	0.0322	0.1343	0.0452	0.1424	0.16	0.1122	0.0491	0.162	0.1222	0.1335	0.1532	0.2172	0.1313	0.1018	0.1198	0.2217	0.1038	0.0854	0.0996	0.1902	0.1318	0.2192	0.1136	0.1112	0.0733	0.0553	0.2263	0.119	0.1425
0.052	0.187	0.1208	0.149	0.0502	0.1837	0.0882	0.0563	0.0552	0.1147	0.0747	0.2258	0.203	0.2235	0.1194	0.0839	0.1343	0.079	0.0428	0.1414	0.1693	0.1031	0.184	0.0623	0.206	0.1785	0.0425	0.0631	0.1191	0.107	0.1816	0.1431	0.2141	0.1741	0.1783	0.1344	0.1494	0.15	0.1226	0.1743	0.1605	0.1011	0.2378	0.1591	0.2045	0.088	0.0507	0.1275	0.164	0.157
0.0448	0.0778	0.0703	0.0784	0.0577	0.0935	0.0668	0.0856	0.064	0.1079	0.053	0.0936	0.077	0.0872	0.0938	0.0637	0.0675	0.0779	0.0549	0.0371	0.1195	0.0541	0.1043	0.0418	0.0699	0.0581	0.0974	0.0576	0.1295	0.0657	0.1014	0.1191	0.1311	0.0694	0.1065	0.0517	0.0778	0.0454	0.0686	0.0754	0.087	0.0659	0.0869	0.0762	0.0764	0.0752	0.0596	0.0805	0.0629	0.0553
0.0618	0.1392	0.1157	0.1141	0.0614	0.1057	0.1149	0.0769	0.2272	0.1527	0.1485	0.1118	0.1568	0.0924	0.0872	0.1376	0.174	0.1032	0.0946	0.1158	0.1124	0.0444	0.1467	0.1175	0.085	0.1269	0.1101	0.058	0.0759	0.1877	0.1178	0.1995	0.1179	0.12	0.1343	0.1081	0.131	0.0827	0.0461	0.0644	0.104	0.1271	0.1084	0.0912	0.116	0.0931	0.0409	0.0782	0.1402	0.186
0.0567	0.1971	0.1072	0.1343	0.081	0.4235	0.1036	0.0729	0.0618	0.1482	0.1266	0.1852	0.2059	0.1713	0.1298	0.1111	0.1425	0.0654	0.0907	0.1452	0.1549	0.0666	0.1598	0.0871	0.1617	0.2055	0.1062	0.1057	0.1557	0.1751	0.1977	0.3782	0.2257	0.1424	0.1241	0.1452	0.2539	0.1598	0.1183	0.1142	0.1805	0.1508	0.238	0.1087	0.1527	0.1208	0.077	0.2357	0.1704	0.1028
0.0788	0.1043	0.0765	0.1154	0.0617	0.0776	0.0986	0.0942	0.0776	0.0922	0.0735	0.1073	0.1261	0.1018	0.064	0.0971	0.1338	0.0998	0.0381	0.0495	0.0888	0.0706	0.093	0.0318	0.0921	0.0725	0.0907	0.0303	0.1134	0.1074	0.0749	0.1146	0.1173	0.1345	0.0612	0.072	0.0669	0.0637	0.0574	0.0515	0.062	0.0522	0.0697	0.115	0.1059	0.0639	0.0937	0.1001	0.0984	0.0767
0.0604	0.1643	0.1026	0.1184	0.0727	0.2096	0.0645	0.0426	0.0928	0.0946	0.1257	0.1901	0.1746	0.1786	0.1274	0.065	0.0844	0.0581	0.0755	0.1306	0.1633	0.0475	0.1325	0.0649	0.2053	0.1518	0.1326	0.0901	0.1824	0.1156	0.173	0.0959	0.2398	0.1887	0.1305	0.1438	0.1586	0.1222	0.1045	0.1604	0.1862	0.1358	0.2461	0.1163	0.1599	0.0561	0.0841	0.1954	0.191	0.098
0.0527	0.1476	0.112	0.092	0.0264	0.0994	0.0592	0.0539	0.1491	0.1384	0.1044	0.0618	0.1002	0.1099	0.1316	0.1067	0.1707	0.0677	0.0909	0.1132	0.1281	0.0314	0.1274	0.1078	0.0855	0.098	0.1245	0.0332	0.1008	0.1126	0.0999	0.1853	0.0848	0.1852	0.0722	0.1144	0.1138	0.2044	0.094	0.1301	0.1148	0.0744	0.0744	0.1008	0.1139	0.163	0.041	0.0839	0.1082	0.1516
0.0483	0.0372	0.0772	0.0565	0.0731	0.071	0.0428	0.0684	0.057	0.035	0.0576	0.0904	0.079	0.0865	0.0663	0.0691	0.0851	0.0626	0.0272	0.0281	0.0391	0.0429	0.0591	0.0276	0.0562	0.0835	0.0878	0.0309	0.0587	0.0542	0.0915	0.14	0.09	0.0451	0.0535	0.0335	0.0699	0.0149	0.0177	0.0188	0.0394	0.0701	0.0279	0.0823	0.0953	0.0312	0.0488	0.0702	0.0896	0.0415
0.0425	0.1512	0.1249	0.1	0.051	0.153	0.0645	0.0634	0.0824	0.0978	0.1069	0.147	0.2055	0.1341	0.1031	0.0789	0.1097	0.0825	0.0733	0.0921	0.1334	0.0668	0.1267	0.0706	0.166	0.1269	0.1224	0.0518	0.1322	0.1181	0.1519	0.1696	0.357	0.1698	0.1302	0.1261	0.1969	0.1098	0.1094	0.1386	0.2005	0.1365	0.1959	0.1319	0.1231	0.08	0.0674	0.2475	0.159	0.1222
0.1448	0.1195	0.0797	0.1258	0.0704	0.0851	0.0963	0.0884	0.1248	0.2436	0.2207	0.05	0.0874	0.1313	0.0895	0.1709	0.1133	0.0993	0.2643	0.2173	0.2113	0.1244	0.1842	0.2243	0.1235	0.0605	0.1683	0.1462	0.124	0.2065	0.1628	0.1383	0.159	0.1451	0.1538	0.1404	0.1226	0.2307	0.1321	0.0539	0.2336	0.0981	0.1091	0.1316	0.1417	0.2787	0.1013	0.1076	0.1688	0.1226
0.0476	0.1498	0.133	0.1326	0.0658	0.1979	0.1014	0.0533	0.0541	0.1107	0.0979	0.2043	0.2215	0.1502	0.1166	0.0694	0.1338	0.0557	0.0408	0.0896	0.1772	0.0612	0.1644	0.0521	0.1516	0.1847	0.0573	0.0813	0.1763	0.0883	0.1818	0.1815	0.1768	0.1134	0.1324	0.1249	0.1213	0.1221	0.1036	0.1254	0.1357	0.1193	0.1963	0.114	0.1385	0.0743	0.0697	0.1422	0.1608	0.1049
0.0149	0.1636	0.0974	0.0933	0.0386	0.1684	0.0507	0.0576	0.0333	0.0736	0.0642	0.1503	0.2068	0.1203	0.0819	0.0498	0.0884	0.0391	0.0341	0.0534	0.1842	0.0321	0.1382	0.0353	0.1237	0.1324	0.1041	0.036	0.103	0.0807	0.1493	0.1387	0.1489	0.0976	0.1216	0.1218	0.1329	0.0947	0.0707	0.0945	0.1425	0.0975	0.1541	0.093	0.1058	0.0439	0.0257	0.0935	0.1088	0.1136
0.0325	0.1473	0.1186	0.1179	0.0639	0.2146	0.0827	0.0668	0.0709	0.076	0.0738	0.2951	0.1951	0.1246	0.118	0.0681	0.167	0.0581	0.0394	0.087	0.1096	0.0502	0.1208	0.0606	0.1351	0.2598	0.0583	0.0617	0.1472	0.1207	0.1357	0.1462	0.1559	0.1036	0.1032	0.1135	0.1673	0.1019	0.1209	0.1448	0.1365	0.0987	0.1696	0.1137	0.1166	0.0502	0.0566	0.2061	0.135	0.1437
0.0483	0.1265	0.135	0.1055	0.083	0.3124	0.0954	0.0831	0.042	0.1341	0.1159	0.1402	0.205	0.1472	0.0911	0.0705	0.0937	0.0454	0.0992	0.1024	0.1398	0.0605	0.1525	0.099	0.152	0.1423	0.0992	0.0904	0.1277	0.1385	0.1345	0.3927	0.1851	0.1218	0.1072	0.108	0.3011	0.0959	0.1054	0.1005	0.1257	0.1478	0.1198	0.1272	0.1394	0.0904	0.0469	0.1501	0.098	0.1117
0.0575	0.0716	0.0707	0.05	0.0518	0.0865	0.1455	0.0793	0.0779	0.0768	0.1148	0.0899	0.0443	0.0492	0.0748	0.0751	0.0753	0.1242	0.0404	0.0872	0.062	0.0497	0.0399	0.0306	0.0517	0.0829	0.0758	0.0446	0.0475	0.125	0.1036	0.0804	0.0573	0.0669	0.0484	0.1174	0.0573	0.0696	0.0525	0.0517	0.0815	0.0431	0.0642	0.1133	0.0737	0.0697	0.0541	0.0768	0.0713	0.0664
0.0514	0.0897	0.0819	0.0622	0.0676	0.1142	0.1617	0.1275	0.0833	0.0977	0.138	0.1104	0.061	0.0749	0.0723	0.0906	0.085	0.1375	0.059	0.0668	0.0847	0.0619	0.0645	0.0479	0.076	0.0973	0.0865	0.0632	0.0577	0.1507	0.1223	0.1126	0.087	0.0854	0.0682	0.0876	0.0888	0.0658	0.0722	0.06	0.1023	0.0795	0.0831	0.1207	0.0949	0.0725	0.0658	0.0897	0.0877	0.0892
0.0317	0.0735	0.0711	0.052	0.0579	0.0875	0.1264	0.1038	0.0803	0.0698	0.0822	0.1396	0.0752	0.087	0.0542	0.0895	0.102	0.1109	0.0431	0.0731	0.0713	0.0608	0.0539	0.0357	0.0696	0.092	0.0417	0.0556	0.0647	0.1223	0.1137	0.107	0.079	0.0942	0.0976	0.0674	0.0695	0.0742	0.0381	0.0748	0.0892	0.0575	0.0887	0.0889	0.0709	0.0371	0.0513	0.0637	0.0839	0.107
0.0056	0.1257	0.0345	0.0581	0.01	0.1141	0.0211	0.036	0.0125	0.0409	0.0219	0.1016	0.1397	0.068	0.0449	0.0249	0.0542	0.0232	0.0159	0.0441	0.129	0.0132	0.0723	0.0182	0.0696	0.0512	0.0872	0.0128	0.0774	0.0244	0.1054	0.0749	0.0888	0.0672	0.0754	0.0902	0.0744	0.0625	0.046	0.0714	0.1022	0.0463	0.1131	0.0472	0.0501	0.0149	0.012	0.0632	0.0513	0.0748
0.0737	0.1104	0.0466	0.058	0.0478	0.087	0.1021	0.0644	0.1653	0.0928	0.0845	0.1089	0.0824	0.1181	0.1424	0.1249	0.148	0.1608	0.0417	0.0876	0.1255	0.0508	0.1044	0.0422	0.1069	0.1264	0.1299	0.1025	0.0536	0.0892	0.0968	0.1567	0.051	0.0895	0.0484	0.0678	0.059	0.1065	0.0485	0.0768	0.0678	0.0496	0.0827	0.0782	0.1533	0.0757	0.0631	0.0751	0.0971	0.1051
0.1088	0.0541	0.0871	0.129	0.1093	0.0688	0.0777	0.0613	0.0407	0.11	0.0602	0.0678	0.0581	0.1104	0.1145	0.1141	0.0981	0.0843	0.0881	0.1599	0.1626	0.2931	0.0937	0.1811	0.1048	0.0496	0.0899	0.2038	0.0733	0.0743	0.1107	0.0804	0.1213	0.075	0.1483	0.0935	0.1012	0.1094	0.0606	0.0356	0.1869	0.0909	0.0797	0.1243	0.1218	0.1474	0.087	0.0768	0.1726	0.0985
0.0824	0.2109	0.1114	0.1381	0.0563	0.1931	0.0645	0.0804	0.0992	0.1231	0.1436	0.1809	0.1863	0.1898	0.1456	0.0866	0.1305	0.1013	0.0755	0.1126	0.1756	0.0422	0.1414	0.047	0.1759	0.1838	0.1379	0.0491	0.1233	0.1329	0.2029	0.154	0.2448	0.1639	0.0898	0.1433	0.1605	0.1231	0.1088	0.1157	0.1764	0.1188	0.1827	0.1229	0.154	0.0824	0.0661	0.2071	0.152	0.1529
0.0255	0.138	0.1422	0.1896	0.0483	0.2632	0.082	0.063	0.0823	0.1078	0.065	0.26	0.207	0.1072	0.1343	0.0848	0.1786	0.0667	0.0351	0.1189	0.1892	0.0377	0.0988	0.0714	0.1171	0.1736	0.0918	0.0518	0.1981	0.0864	0.1149	0.1514	0.1502	0.1212	0.1256	0.0871	0.1639	0.0872	0.1107	0.1061	0.1804	0.1655	0.1829	0.1251	0.1158	0.0517	0.0502	0.1325	0.185	0.1409
0.059	0.2146	0.1101	0.1244	0.0696	0.1987	0.0736	0.0784	0.0619	0.1415	0.0819	0.212	0.1939	0.2203	0.1329	0.086	0.1369	0.0578	0.0622	0.0817	0.2131	0.0576	0.1642	0.0569	0.2326	0.1379	0.1611	0.0723	0.1705	0.0908	0.1526	0.1668	0.1845	0.1528	0.113	0.1177	0.2065	0.1341	0.0899	0.1296	0.1797	0.1142	0.2122	0.1091	0.2161	0.0739	0.0801	0.2803	0.1713	0.1364
0.0807	0.1163	0.1174	0.1526	0.0899	0.128	0.052	0.0643	0.0603	0.148	0.0798	0.1011	0.123	0.1211	0.1054	0.0988	0.1282	0.1038	0.0861	0.1716	0.2245	0.1358	0.169	0.1673	0.1268	0.0859	0.1439	0.1253	0.1904	0.0913	0.1925	0.1305	0.213	0.1652	0.1725	0.1476	0.1533	0.1427	0.1197	0.0996	0.186	0.0866	0.1054	0.1705	0.1555	0.183	0.1235	0.1641	0.1962	0.1
0.0668	0.166	0.1265	0.1343	0.0841	0.3183	0.1043	0.0769	0.1178	0.1513	0.1263	0.1975	0.2622	0.1821	0.1172	0.0976	0.1844	0.0797	0.0856	0.1292	0.1952	0.0587	0.2002	0.0833	0.1645	0.2184	0.1427	0.089	0.1523	0.1714	0.2064	0.3636	0.2368	0.1162	0.1521	0.1707	0.2254	0.0964	0.1266	0.108	0.1818	0.1452	0.2351	0.1564	0.1703	0.1004	0.0679	0.1479	0.1526	0.1188
0.1518	0.0972	0.1085	0.1486	0.0881	0.0804	0.044	0.0789	0.0663	0.1054	0.0581	0.0794	0.0918	0.1104	0.1674	0.0948	0.1135	0.0914	0.0924	0.185	0.1978	0.1148	0.1044	0.1735	0.1312	0.0909	0.1479	0.1417	0.1243	0.0757	0.1885	0.1094	0.1775	0.1097	0.1836	0.1279	0.1367	0.2424	0.0862	0.0969	0.1251	0.0905	0.0743	0.1869	0.1878	0.1782	0.0928	0.136	0.1619	0.0862
0.0426	0.1121	0.1514	0.164	0.068	0.2178	0.0762	0.0693	0.0802	0.1601	0.1099	0.1318	0.1434	0.17	0.1275	0.0582	0.1298	0.0483	0.0717	0.1303	0.1887	0.0488	0.1876	0.0681	0.2172	0.1253	0.1202	0.0801	0.1247	0.1352	0.2049	0.1865	0.1542	0.1002	0.1644	0.0891	0.1794	0.0667	0.1118	0.0849	0.1325	0.2817	0.152	0.1409	0.211	0.083	0.0521	0.1276	0.1345	0.0894
0.0579	0.1036	0.0843	0.0707	0.0502	0.0853	0.0748	0.0849	0.0994	0.1865	0.2091	0.0567	0.0972	0.0928	0.0695	0.1554	0.0716	0.0876	0.1998	0.1015	0.1071	0.1085	0.1652	0.1109	0.0825	0.0627	0.0772	0.0775	0.0856	0.1814	0.1026	0.1476	0.0931	0.1527	0.0637	0.1056	0.0961	0.1766	0.115	0.06	0.1425	0.0921	0.0772	0.0816	0.0718	0.1889	0.0667	0.0912	0.0752	0.0981
0.0589	0.109	0.0974	0.0801	0.0734	0.0699	0.1089	0.0489	0.1635	0.0781	0.1408	0.0739	0.0817	0.0703	0.0941	0.0812	0.0864	0.1122	0.1046	0.1915	0.0703	0.0688	0.0592	0.0507	0.0612	0.0742	0.075	0.0573	0.0993	0.1533	0.1061	0.0719	0.0769	0.0924	0.1175	0.1737	0.0657	0.0757	0.082	0.0759	0.1301	0.042	0.0739	0.2051	0.0727	0.1012	0.1046	0.1236	0.1012	0.0774
0.1217	0.1676	0.1055	0.1823	0.0949	0.1942	0.0985	0.0839	0.0874	0.1801	0.1113	0.1784	0.1788	0.2207	0.1575	0.1277	0.1687	0.1011	0.0945	0.2023	0.248	0.1195	0.1909	0.1679	0.2065	0.1836	0.1796	0.1484	0.1712	0.1334	0.2476	0.1899	0.2681	0.1098	0.2585	0.1531	0.2206	0.1248	0.1157	0.0943	0.1952	0.1322	0.1968	0.1993	0.2526	0.1798	0.0858	0.176	0.2426	0.121
0.0289	0.0483	0.0592	0.0623	0.048	0.0681	0.2099	0.0877	0.0151	0.1054	0.0691	0.0756	0.0615	0.0678	0.0411	0.0857	0.0725	0.0555	0.0307	0.0725	0.0648	0.0757	0.0962	0.0343	0.0532	0.0588	0.0265	0.0422	0.0842	0.0715	0.0742	0.0795	0.0763	0.0663	0.0758	0.0755	0.0626	0.0693	0.0979	0.0304	0.0566	0.0523	0.098	0.076	0.0646	0.0617	0.0857	0.0777	0.0901	0.0667
0.0624	0.0853	0.0771	0.0778	0.0682	0.1004	0.0674	0.0793	0.0627	0.0859	0.0525	0.1102	0.1081	0.0653	0.0817	0.0697	0.0681	0.0778	0.0627	0.0625	0.1019	0.067	0.0807	0.0421	0.059	0.0651	0.0834	0.0554	0.1404	0.0654	0.1132	0.1481	0.139	0.0584	0.0726	0.0549	0.0732	0.0357	0.0652	0.089	0.0904	0.0634	0.0959	0.0823	0.0765	0.0613	0.1059	0.089	0.0857	0.051
0.0714	0.0599	0.0835	0.0899	0.0837	0.0897	0.0645	0.0675	0.0606	0.0853	0.0511	0.098	0.1136	0.0672	0.0819	0.0663	0.074	0.0696	0.071	0.0365	0.1044	0.054	0.0826	0.07	0.0587	0.0635	0.0665	0.0741	0.1266	0.0741	0.1144	0.1099	0.1221	0.0509	0.0606	0.0453	0.0974	0.0413	0.063	0.0714	0.0701	0.0665	0.08	0.065	0.0733	0.0556	0.0654	0.0728	0.0619	0.0549
0.1368	0.0666	0.1171	0.1419	0.1125	0.0909	0.0378	0.0463	0.064	0.0677	0.0584	0.0405	0.0999	0.0649	0.0837	0.0426	0.0629	0.055	0.094	0.0308	0.0844	0.0546	0.0646	0.1012	0.0555	0.0397	0.085	0.0811	0.1156	0.0442	0.0884	0.064	0.1257	0.0933	0.034	0.0308	0.0948	0.0294	0.0363	0.0208	0.045	0.08	0.0736	0.0981	0.0575	0.064	0.1322	0.0647	0.1142	0.0359
0.0496	0.1531	0.144	0.1607	0.0712	0.1689	0.0886	0.0992	0.0639	0.1664	0.1136	0.1199	0.1377	0.3996	0.1199	0.0799	0.1411	0.0625	0.0939	0.105	0.2832	0.0764	0.2129	0.0679	0.3831	0.1158	0.1067	0.1127	0.111	0.1518	0.1606	0.1904	0.1373	0.1432	0.1687	0.0934	0.1445	0.1021	0.1097	0.1231	0.1124	0.1343	0.1425	0.2202	0.3383	0.0967	0.0493	0.0987	0.1508	0.1187
0.0717	0.095	0.1021	0.0769	0.0494	0.0822	0.0708	0.0951	0.0958	0.084	0.0712	0.0978	0.0877	0.0963	0.0836	0.0784	0.1163	0.08	0.0593	0.0825	0.0887	0.0639	0.094	0.047	0.0885	0.1112	0.0851	0.0324	0.0852	0.0926	0.1043	0.1175	0.1058	0.1654	0.0781	0.1017	0.0935	0.2191	0.0795	0.1354	0.078	0.0606	0.0511	0.1152	0.096	0.0764	0.0682	0.1166	0.1175	0.0979
0.0455	0.1248	0.1093	0.0958	0.0641	0.1425	0.06	0.0643	0.1062	0.111	0.0918	0.1876	0.1329	0.1356	0.0985	0.148	0.3444	0.0851	0.0562	0.1276	0.1297	0.1286	0.1681	0.0485	0.1155	0.1553	0.082	0.0738	0.0957	0.1162	0.122	0.2149	0.1384	0.0998	0.1182	0.117	0.1623	0.0901	0.0874	0.1064	0.1477	0.0867	0.1372	0.1257	0.1475	0.0681	0.0686	0.1346	0.1808	0.1889
0.0655	0.1886	0.1227	0.1468	0.0818	0.2272	0.0872	0.0757	0.0551	0.1553	0.1424	0.2261	0.1424	0.2664	0.1421	0.0991	0.1305	0.048	0.0559	0.0839	0.3776	0.0769	0.1834	0.0714	0.2387	0.1247	0.0987	0.0976	0.1222	0.1388	0.1612	0.153	0.1903	0.1773	0.1511	0.1064	0.1735	0.1441	0.0802	0.1596	0.1754	0.1104	0.2111	0.123	0.2536	0.0819	0.0783	0.1276	0.1475	0.1608
0.0445	0.2077	0.146	0.1709	0.051	0.2573	0.0996	0.0855	0.0731	0.1368	0.0747	0.1904	0.2406	0.158	0.1303	0.085	0.1625	0.0842	0.0557	0.0847	0.2118	0.0762	0.2344	0.0687	0.1763	0.1246	0.0826	0.0631	0.1995	0.1094	0.1482	0.2426	0.1916	0.147	0.1289	0.171	0.1434	0.1138	0.1465	0.165	0.155	0.1297	0.1887	0.1465	0.1819	0.0933	0.0446	0.1073	0.195	0.1294
0.0702	0.1603	0.1261	0.1339	0.0559	0.1515	0.1179	0.0725	0.1103	0.1279	0.1692	0.2189	0.154	0.1417	0.1491	0.0906	0.1218	0.115	0.1116	0.1393	0.1089	0.0548	0.0802	0.0876	0.1364	0.1632	0.1011	0.0689	0.15	0.1692	0.1781	0.1805	0.1555	0.1478	0.1504	0.1684	0.2016	0.138	0.1162	0.1532	0.1604	0.1092	0.1798	0.1354	0.1268	0.0867	0.0483	0.1586	0.169	0.1444
0.06	0.1501	0.083	0.0949	0.054	0.1637	0.1052	0.0708	0.0707	0.124	0.1282	0.1978	0.139	0.1416	0.1208	0.1467	0.1241	0.104	0.0748	0.128	0.1471	0.0509	0.1509	0.0778	0.1443	0.201	0.1092	0.0788	0.116	0.1388	0.1354	0.1345	0.1643	0.1415	0.11	0.1242	0.1727	0.1256	0.12	0.0731	0.1667	0.1399	0.1551	0.0998	0.1523	0.1135	0.0762	0.1631	0.1491	0.1098
0.0352	0.1216	0.1029	0.091	0.058	0.1205	0.0618	0.0855	0.0732	0.1098	0.1313	0.1752	0.2087	0.1046	0.0786	0.0762	0.1248	0.0669	0.0559	0.121	0.1199	0.0331	0.1376	0.0676	0.1076	0.1343	0.0823	0.054	0.1242	0.128	0.1664	0.1336	0.1416	0.1451	0.1513	0.169	0.1743	0.1089	0.1492	0.0852	0.1248	0.1351	0.1524	0.1311	0.1217	0.0892	0.0567	0.136	0.1084	0.1015
0.0292	0.1381	0.1655	0.1566	0.0662	0.1285	0.0584	0.068	0.0496	0.1206	0.0828	0.3752	0.1829	0.1155	0.1269	0.0907	0.1497	0.0532	0.1178	0.0825	0.1196	0.042	0.1073	0.1147	0.1109	0.1428	0.0759	0.0641	0.1133	0.1278	0.1483	0.1019	0.1895	0.1209	0.1172	0.1363	0.2135	0.12	0.0857	0.1441	0.1548	0.1493	0.2087	0.1225	0.1162	0.0655	0.0232	0.1236	0.1131	0.1582
0.0447	0.1468	0.1205	0.1118	0.0668	0.1847	0.0817	0.0723	0.0507	0.1177	0.101	0.3724	0.1603	0.1294	0.1324	0.1211	0.1454	0.091	0.0651	0.1268	0.106	0.0835	0.1592	0.0436	0.1064	0.1859	0.0778	0.078	0.1088	0.1311	0.1765	0.1695	0.184	0.1322	0.1338	0.136	0.1742	0.1132	0.1304	0.0979	0.1864	0.1273	0.2323	0.1367	0.1235	0.0778	0.0744	0.1718	0.109	0.164
0.0345	0.107	0.0779	0.0612	0.038	0.0863	0.0519	0.1126	0.0572	0.0912	0.0961	0.0746	0.0704	0.069	0.0588	0.0775	0.0584	0.0695	0.0471	0.079	0.0922	0.0521	0.0984	0.0452	0.0648	0.0633	0.0552	0.0427	0.0741	0.0788	0.1314	0.1063	0.0895	0.1495	0.0545	0.1179	0.0859	0.2186	0.0925	0.0819	0.0837	0.0567	0.0773	0.0799	0.0617	0.1016	0.0554	0.1093	0.062	0.0665
0.067	0.0817	0.0901	0.0865	0.0601	0.0998	0.0603	0.0904	0.0532	0.1046	0.1634	0.1322	0.0798	0.0924	0.0762	0.0949	0.0977	0.0904	0.0507	0.0886	0.0823	0.0603	0.0894	0.0425	0.094	0.0957	0.0848	0.0493	0.0901	0.1001	0.1124	0.0879	0.1037	0.0972	0.1061	0.1226	0.0896	0.1319	0.1269	0.0839	0.0785	0.0549	0.091	0.1244	0.1098	0.0697	0.0827	0.1198	0.0952	0.0859
0.0415	0.0952	0.1115	0.0867	0.0785	0.0935	0.0431	0.0827	0.0407	0.0684	0.0594	0.0853	0.084	0.0635	0.0798	0.0375	0.0621	0.0388	0.0976	0.0761	0.0878	0.0379	0.0846	0.0973	0.0757	0.0746	0.0531	0.0904	0.0509	0.0714	0.1105	0.0898	0.0908	0.1268	0.0759	0.104	0.1384	0.1489	0.0601	0.0807	0.0875	0.0965	0.0882	0.0726	0.0771	0.051	0.031	0.0867	0.0633	0.0732
0.0235	0.0889	0.058	0.0551	0.0507	0.0812	0.0555	0.0437	0.0226	0.0838	0.0652	0.0646	0.0831	0.1012	0.0689	0.0782	0.0703	0.0573	0.0382	0.0488	0.0947	0.0758	0.1594	0.0356	0.0904	0.097	0.0429	0.0484	0.0826	0.0588	0.0669	0.1154	0.089	0.1313	0.0788	0.0946	0.0843	0.1158	0.0875	0.0555	0.0609	0.0644	0.0814	0.0419	0.1017	0.1237	0.0305	0.0804	0.0792	0.0643
0.0793	0.2113	0.139	0.1617	0.1046	0.2712	0.1018	0.0975	0.0548	0.1575	0.1435	0.2207	0.193	0.2686	0.1486	0.0923	0.1022	0.0737	0.0787	0.1058	0.3104	0.0923	0.1773	0.069	0.2441	0.1531	0.1496	0.1062	0.1572	0.1545	0.2109	0.2048	0.212	0.166	0.1409	0.1813	0.1745	0.1383	0.1148	0.1196	0.1898	0.1341	0.2436	0.1205	0.2594	0.097	0.0856	0.1447	0.171	0.1729
0.0362	0.1793	0.0932	0.0842	0.0755	0.1503	0.0889	0.0537	0.0268	0.1171	0.0886	0.1448	0.1331	0.175	0.0957	0.0911	0.1109	0.0435	0.0574	0.0952	0.1282	0.0584	0.1337	0.0539	0.1462	0.1413	0.0596	0.08	0.1516	0.1128	0.2215	0.1214	0.1577	0.1315	0.1291	0.145	0.1292	0.1323	0.0733	0.0905	0.113	0.1016	0.159	0.0943	0.1382	0.1047	0.0599	0.1373	0.0902	0.1649
0.0443	0.1613	0.133	0.1805	0.0673	0.1856	0.0889	0.0994	0.0517	0.1655	0.1188	0.1606	0.17	0.3712	0.1226	0.0806	0.1224	0.0525	0.0761	0.0785	0.3012	0.0536	0.2159	0.0764	0.4063	0.1144	0.1017	0.1129	0.1517	0.1451	0.1967	0.2085	0.174	0.1261	0.167	0.0992	0.1809	0.1293	0.1276	0.1236	0.1235	0.1463	0.1719	0.1698	0.3374	0.109	0.04	0.1193	0.1254	0.1192
0.0737	0.1051	0.0882	0.0705	0.0432	0.0981	0.1001	0.0808	0.1414	0.1358	0.1603	0.0892	0.0845	0.1117	0.1036	0.1161	0.0872	0.122	0.1756	0.0856	0.1326	0.0572	0.1393	0.1266	0.1043	0.0687	0.0857	0.115	0.0838	0.166	0.0846	0.1815	0.0977	0.1246	0.0731	0.0806	0.0706	0.0657	0.1394	0.046	0.093	0.062	0.0857	0.0634	0.1191	0.1108	0.0634	0.128	0.0769	0.1046
0.0608	0.1608	0.1251	0.1328	0.0606	0.1495	0.0846	0.0675	0.068	0.1092	0.07	0.1982	0.1378	0.1426	0.1239	0.1122	0.1264	0.0682	0.0976	0.1067	0.124	0.0752	0.1346	0.0741	0.1423	0.1573	0.1236	0.0607	0.1309	0.106	0.1465	0.0997	0.2236	0.1338	0.1508	0.1518	0.1987	0.1461	0.0942	0.1373	0.1908	0.1454	0.2072	0.1445	0.1113	0.1	0.0598	0.1837	0.1852	0.1661
0.0344	0.1019	0.0927	0.0604	0.0601	0.08	0.0844	0.2475	0.0891	0.0831	0.0573	0.0588	0.054	0.0808	0.0632	0.061	0.1036	0.0891	0.0514	0.036	0.071	0.087	0.1001	0.0461	0.0615	0.0715	0.0866	0.0565	0.0649	0.0807	0.1197	0.1214	0.0644	0.1048	0.0768	0.0669	0.0726	0.1011	0.0698	0.0846	0.0789	0.0574	0.0608	0.1178	0.0613	0.0674	0.0784	0.0735	0.0903	0.0769
0.0419	0.1048	0.0824	0.0714	0.0662	0.1243	0.1437	0.0916	0.0601	0.0909	0.0902	0.0943	0.1548	0.1069	0.0744	0.0749	0.1347	0.0609	0.0492	0.0427	0.1035	0.0569	0.1225	0.0456	0.1163	0.0738	0.0706	0.0784	0.1023	0.1027	0.1003	0.1384	0.1205	0.084	0.0899	0.0866	0.1091	0.0655	0.0511	0.0724	0.0853	0.1066	0.0928	0.1129	0.0943	0.0537	0.0718	0.0964	0.096	0.0911
0.1333	0.1419	0.229	0.1732	0.1708	0.3215	0.0771	0.1	0.1089	0.078	0.0857	0.139	0.1387	0.1623	0.1671	0.0623	0.1652	0.0914	0.0715	0.1287	0.2102	0.107	0.1292	0.0669	0.1755	0.1464	0.1391	0.0661	0.1416	0.0937	0.1565	0.1528	0.1408	0.1745	0.1303	0.134	0.1514	0.11	0.122	0.1856	0.1551	0.1788	0.1414	0.2356	0.1966	0.0699	0.2187	0.1289	0.2794	0.1329
0.056	0.1442	0.1821	0.1791	0.0476	0.1909	0.0762	0.1001	0.0879	0.1406	0.1028	0.4133	0.1618	0.1858	0.196	0.1772	0.1687	0.1334	0.0654	0.1191	0.1414	0.0459	0.1537	0.0726	0.1895	0.1696	0.1602	0.0472	0.1397	0.1402	0.158	0.1345	0.1684	0.1169	0.146	0.1016	0.1215	0.1327	0.0958	0.1311	0.2038	0.1588	0.2243	0.1658	0.1743	0.0567	0.0512	0.102	0.1827	0.1746
0.1547	0.2052	0.1399	0.2118	0.1856	0.1899	0.0662	0.1119	0.1091	0.0956	0.1057	0.2105	0.1127	0.1685	0.2408	0.121	0.1422	0.1105	0.1227	0.1929	0.2441	0.1345	0.1494	0.2003	0.188	0.1437	0.1826	0.1831	0.1277	0.0777	0.2481	0.1749	0.2169	0.1667	0.2347	0.1544	0.2002	0.1537	0.1338	0.187	0.1912	0.1345	0.1698	0.2486	0.2673	0.1517	0.1339	0.1529	0.2353	0.1392
0.0488	0.1338	0.1517	0.2087	0.0902	0.1694	0.0888	0.1012	0.0541	0.125	0.1114	0.1438	0.1398	0.29	0.1259	0.0633	0.1209	0.0459	0.1014	0.0796	0.2578	0.047	0.172	0.1026	0.3239	0.1075	0.0886	0.125	0.125	0.1387	0.1422	0.1917	0.1405	0.1004	0.1444	0.0773	0.1788	0.0817	0.1081	0.0968	0.1142	0.1592	0.1411	0.1269	0.26	0.0763	0.0407	0.1091	0.1309	0.1167
0.0163	0.1859	0.11	0.0789	0.0539	0.1504	0.0681	0.0975	0.062	0.1156	0.1075	0.1813	0.1072	0.1412	0.098	0.0646	0.1328	0.0387	0.0666	0.1345	0.1521	0.0689	0.1682	0.0449	0.1075	0.114	0.0721	0.0747	0.102	0.1342	0.2246	0.2389	0.1869	0.147	0.1742	0.1421	0.151	0.1412	0.0657	0.1536	0.1261	0.1066	0.177	0.1407	0.1583	0.1	0.0272	0.1087	0.1429	0.2
0.0537	0.137	0.1653	0.1925	0.1017	0.177	0.0925	0.0866	0.0596	0.1368	0.1137	0.1375	0.1468	0.3082	0.1252	0.0642	0.13	0.0467	0.108	0.0816	0.2645	0.0479	0.1922	0.1061	0.3424	0.1078	0.0883	0.1497	0.1296	0.1411	0.1488	0.2018	0.1589	0.1061	0.1426	0.082	0.1792	0.0873	0.1135	0.1223	0.117	0.1821	0.1444	0.1296	0.2849	0.0745	0.0407	0.1095	0.1484	0.1225
0.0701	0.0896	0.0823	0.0835	0.0722	0.1004	0.0611	0.0744	0.074	0.0803	0.0838	0.1111	0.1093	0.07	0.082	0.0808	0.0785	0.0891	0.0443	0.0849	0.0549	0.0916	0.1036	0.0444	0.059	0.0661	0.0836	0.0586	0.1538	0.0754	0.1152	0.15	0.1515	0.0692	0.0887	0.0702	0.0733	0.0457	0.076	0.09	0.0904	0.0636	0.1136	0.0823	0.0813	0.0721	0.1385	0.0892	0.0985	0.051
0.0158	0.0504	0.0047	0.0109	0.01	0.0396	0.0467	0.0593	0.0335	0.0462	0.0144	0.0391	0.1113	0.0072	0.0118	0.0636	0.0549	0.0478	0.0087	0.0877	0.0275	0.0132	0.0203	0.0139	0.0066	0.0671	0.0236	0.0094	0.0709	0.0277	0.0397	0.0537	0.075	0.0144	0.0697	0.0343	0.0513	0.0127	0.0056	0.0218	0.052	0.0133	0.1057	0.07	0.0169	0.0044	0.0346	0.0461	0.0518	0.0253
0.0152	0.1364	0.1079	0.1076	0.0368	0.1436	0.0695	0.0649	0.041	0.0537	0.0262	0.275	0.1007	0.109	0.0695	0.0581	0.0839	0.026	0.0231	0.1025	0.1311	0.0601	0.117	0.0444	0.1292	0.1116	0.056	0.0277	0.0713	0.0675	0.1289	0.0975	0.1254	0.1137	0.1227	0.09	0.142	0.1006	0.0897	0.1467	0.1625	0.0786	0.1349	0.1677	0.1199	0.0489	0.0366	0.1076	0.0891	0.1096
0.0413	0.135	0.0597	0.0588	0.0377	0.0913	0.0472	0.0749	0.0374	0.0509	0.091	0.0861	0.1144	0.0899	0.0461	0.0586	0.0915	0.0735	0.04	0.1289	0.0771	0.0256	0.0603	0.0285	0.0754	0.1146	0.071	0.0351	0.074	0.0722	0.1247	0.146	0.0929	0.0817	0.0832	0.1514	0.1069	0.1399	0.0771	0.0713	0.101	0.053	0.0851	0.0973	0.0967	0.0881	0.0229	0.0914	0.0661	0.0873
0.1025	0.0993	0.0787	0.1322	0.1139	0.1087	0.0844	0.1026	0.0638	0.1358	0.1081	0.0832	0.1584	0.1326	0.0952	0.1086	0.1009	0.1282	0.0773	0.1454	0.1449	0.1254	0.1186	0.1119	0.1174	0.0829	0.1559	0.1146	0.2161	0.0948	0.1777	0.1197	0.2007	0.0941	0.2078	0.1392	0.1162	0.0859	0.1464	0.0559	0.1442	0.0801	0.1438	0.1418	0.1376	0.1242	0.1794	0.1395	0.128	0.0839
0.0808	0.152	0.1085	0.1191	0.0627	0.1834	0.0817	0.0865	0.0693	0.1323	0.1189	0.1919	0.1689	0.1952	0.1593	0.14	0.1654	0.1025	0.069	0.0933	0.1391	0.0689	0.1565	0.0627	0.1659	0.1718	0.1247	0.0927	0.1382	0.1023	0.1616	0.1894	0.1952	0.1345	0.1608	0.0906	0.1794	0.1494	0.0829	0.1137	0.1573	0.1126	0.2433	0.0907	0.1802	0.09	0.0708	0.1651	0.1719	0.1367
0.082	0.0949	0.0894	0.071	0.0611	0.0809	0.0648	0.0862	0.0928	0.0904	0.0865	0.0917	0.0858	0.082	0.0823	0.0981	0.1268	0.0965	0.0454	0.1098	0.0854	0.0661	0.0986	0.0447	0.0789	0.1167	0.0913	0.0435	0.0814	0.0902	0.1069	0.1123	0.0912	0.1564	0.0813	0.1172	0.0851	0.2074	0.087	0.0974	0.074	0.0555	0.0644	0.1096	0.0875	0.0872	0.0828	0.1054	0.1083	0.101
0.0432	0.1313	0.1058	0.1345	0.08	0.0903	0.0584	0.055	0.1086	0.1189	0.0852	0.1379	0.1071	0.1531	0.1434	0.1159	0.1647	0.0757	0.0965	0.0674	0.089	0.0503	0.1323	0.1037	0.1155	0.1222	0.1067	0.0724	0.1197	0.0963	0.1135	0.1448	0.1155	0.1303	0.0853	0.1301	0.164	0.1485	0.0976	0.1135	0.1312	0.1126	0.1135	0.0946	0.1325	0.0909	0.057	0.1097	0.1052	0.1911
0.0705	0.0988	0.1028	0.0936	0.0742	0.0761	0.0487	0.0703	0.0527	0.0678	0.0473	0.073	0.0886	0.0896	0.0912	0.0424	0.0823	0.0466	0.0923	0.0753	0.0798	0.0402	0.0783	0.0824	0.089	0.0893	0.0703	0.0601	0.0877	0.0654	0.0896	0.101	0.0987	0.1201	0.0705	0.0888	0.1175	0.1801	0.0652	0.0913	0.0616	0.0822	0.0519	0.07	0.0889	0.0519	0.0379	0.1074	0.093	0.0625
0.1263	0.0805	0.0645	0.1165	0.09	0.1068	0.1639	0.1	0.088	0.1393	0.0899	0.1089	0.0775	0.1645	0.0889	0.1323	0.1054	0.1628	0.1008	0.1691	0.1623	0.1411	0.108	0.1423	0.1432	0.0821	0.1151	0.1317	0.1048	0.118	0.1465	0.0945	0.1335	0.1063	0.1385	0.1049	0.1059	0.1265	0.0678	0.0672	0.229	0.0694	0.1193	0.1376	0.1359	0.1499	0.1323	0.1139	0.2098	0.1372
0.1194	0.0801	0.104	0.1278	0.0748	0.0869	0.0604	0.0917	0.0827	0.1137	0.0847	0.0945	0.093	0.1069	0.0856	0.1133	0.128	0.1039	0.0665	0.1204	0.1246	0.0843	0.1136	0.0822	0.1099	0.1077	0.1378	0.0806	0.1094	0.0972	0.136	0.0929	0.1458	0.1686	0.1112	0.1394	0.1191	0.2444	0.111	0.1448	0.1098	0.0586	0.0804	0.1374	0.1137	0.1185	0.0921	0.1477	0.1238	0.1223
0.0781	0.16	0.1472	0.1487	0.0777	0.2662	0.0797	0.0905	0.0946	0.1491	0.1132	0.1218	0.1876	0.237	0.1402	0.1171	0.1718	0.0847	0.0947	0.1067	0.2029	0.0643	0.2329	0.0875	0.2506	0.1687	0.1245	0.1084	0.1925	0.1372	0.139	0.3907	0.1729	0.0939	0.1939	0.1443	0.2752	0.0905	0.1016	0.0896	0.1532	0.1535	0.2323	0.153	0.1842	0.1209	0.0571	0.158	0.1714	0.1393
0.0376	0.1767	0.1279	0.14	0.0463	0.2092	0.0935	0.0993	0.0661	0.1587	0.1105	0.1744	0.1814	0.2048	0.1328	0.0843	0.1294	0.061	0.0871	0.0643	0.1981	0.0558	0.1728	0.066	0.2169	0.1616	0.1054	0.0573	0.1531	0.1321	0.1819	0.2789	0.2063	0.1504	0.1811	0.1715	0.2079	0.1537	0.109	0.1518	0.1704	0.1322	0.1779	0.1372	0.2099	0.1144	0.0383	0.168	0.1794	0.156
0.1078	0.1059	0.1775	0.0885	0.1428	0.0813	0.077	0.1096	0.1302	0.1587	0.0685	0.0726	0.0963	0.1093	0.1659	0.1567	0.1681	0.1481	0.0479	0.0626	0.1084	0.0648	0.152	0.0411	0.0963	0.1301	0.1375	0.0481	0.1262	0.0843	0.1113	0.2181	0.0922	0.1461	0.0803	0.0519	0.1344	0.0813	0.0654	0.0611	0.0903	0.0725	0.1277	0.1446	0.1399	0.0789	0.1259	0.1046	0.1656	0.1208
0.0395	0.1217	0.1134	0.1035	0.07	0.1298	0.0681	0.0891	0.0741	0.0723	0.0949	0.12	0.0833	0.0952	0.1014	0.0864	0.1236	0.0615	0.0587	0.0765	0.1068	0.0363	0.1005	0.0624	0.0792	0.1281	0.1104	0.0568	0.1053	0.0958	0.0995	0.1521	0.0898	0.119	0.083	0.1132	0.1256	0.0731	0.0751	0.078	0.1012	0.0794	0.0878	0.1044	0.0998	0.096	0.055	0.1071	0.1063	0.0995
0.0543	0.1155	0.0804	0.1141	0.0893	0.1216	0.0869	0.0722	0.0419	0.1188	0.0879	0.1351	0.1438	0.1345	0.0834	0.1183	0.1169	0.0951	0.0557	0.1066	0.1442	0.0959	0.1534	0.069	0.1326	0.141	0.074	0.0778	0.0935	0.0973	0.1388	0.1614	0.143	0.1201	0.1372	0.1388	0.1533	0.1161	0.1069	0.0952	0.1405	0.1144	0.1476	0.1045	0.1282	0.0808	0.0878	0.1231	0.154	0.133
0.0578	0.1507	0.1052	0.0753	0.065	0.1361	0.0738	0.0288	0.1348	0.0844	0.1185	0.1273	0.084	0.102	0.1191	0.0599	0.1199	0.0717	0.0727	0.1088	0.0995	0.0706	0.1107	0.0569	0.0908	0.1482	0.1013	0.0682	0.14	0.0975	0.1636	0.1462	0.1134	0.1571	0.0713	0.1502	0.1259	0.1248	0.1489	0.1533	0.124	0.0944	0.129	0.0973	0.1383	0.1288	0.0922	0.1425	0.1501	0.1736
0.0628	0.13	0.1086	0.0982	0.0871	0.1271	0.0763	0.1108	0.0719	0.1073	0.1163	0.1219	0.0728	0.1337	0.1216	0.1163	0.117	0.0843	0.0581	0.1117	0.1652	0.0664	0.1692	0.0561	0.0903	0.1032	0.0957	0.0524	0.1018	0.1116	0.12	0.1577	0.0882	0.1679	0.084	0.1164	0.1153	0.1354	0.0993	0.1008	0.1141	0.0612	0.0751	0.1173	0.1376	0.1262	0.0833	0.0982	0.1148	0.1057
0.0626	0.1569	0.1348	0.0937	0.0325	0.1407	0.0698	0.0153	0.1056	0.0757	0.0926	0.1855	0.1016	0.07	0.1126	0.0365	0.0906	0.0831	0.0665	0.0794	0.0828	0.0359	0.0895	0.0641	0.0958	0.1663	0.109	0.0541	0.1308	0.0858	0.1752	0.0681	0.2219	0.1253	0.0957	0.1744	0.1141	0.1696	0.1367	0.1469	0.1295	0.0836	0.1899	0.1252	0.0708	0.0749	0.0787	0.1618	0.1132	0.13
0.0458	0.1448	0.0809	0.0759	0.0581	0.092	0.0605	0.0805	0.0623	0.0939	0.0678	0.0994	0.0549	0.0822	0.0799	0.0635	0.0729	0.079	0.0498	0.0738	0.0682	0.0585	0.0856	0.041	0.0732	0.0625	0.0859	0.0573	0.1238	0.0748	0.1049	0.1241	0.0747	0.0732	0.1416	0.0475	0.0737	0.0362	0.0639	0.0734	0.0938	0.0619	0.0935	0.1269	0.0785	0.0532	0.0689	0.0946	0.066	0.0452
0.0179	0.0631	0.0656	0.0481	0.037	0.1062	0.0729	0.0935	0.031	0.1029	0.0593	0.0954	0.17	0.0614	0.0562	0.1108	0.0731	0.0646	0.0279	0.0833	0.0915	0.0447	0.0862	0.0346	0.0594	0.1148	0.0392	0.04	0.0865	0.0848	0.0789	0.1153	0.1332	0.0576	0.1082	0.0414	0.1136	0.0342	0.0561	0.0229	0.1164	0.0658	0.151	0.0907	0.0701	0.0351	0.0315	0.0687	0.1062	0.0731
0.0967	0.1403	0.1366	0.0967	0.13	0.1235	0.0602	0.0855	0.0565	0.1087	0.1264	0.1171	0.1457	0.1157	0.0982	0.048	0.0657	0.0503	0.1196	0.0871	0.1115	0.0589	0.1072	0.0889	0.1027	0.1285	0.0872	0.0762	0.0842	0.1175	0.1585	0.1348	0.149	0.1493	0.0943	0.1307	0.1632	0.1422	0.0851	0.0997	0.1496	0.1208	0.1344	0.1174	0.0948	0.0865	0.1185	0.132	0.1001	0.1081
0.1035	0.1442	0.0865	0.0994	0.0624	0.0781	0.0969	0.0645	0.1587	0.2402	0.2152	0.0575	0.1341	0.1286	0.0735	0.1391	0.1788	0.1086	0.3384	0.1492	0.1205	0.1006	0.1538	0.175	0.1372	0.082	0.1242	0.1031	0.1267	0.1886	0.1467	0.1465	0.1425	0.1186	0.1145	0.1763	0.1037	0.1985	0.1054	0.0909	0.1288	0.0976	0.1236	0.1573	0.109	0.2254	0.1305	0.1138	0.1078	0.1227
0.0879	0.1599	0.1371	0.089	0.0897	0.1291	0.0731	0.0587	0.0954	0.0937	0.0989	0.1215	0.168	0.1133	0.0639	0.051	0.0953	0.0698	0.081	0.1554	0.0919	0.0586	0.0918	0.067	0.1014	0.1214	0.1021	0.0427	0.0985	0.1132	0.1432	0.1406	0.1027	0.1452	0.1059	0.1254	0.1513	0.1795	0.0788	0.1097	0.1557	0.1006	0.1385	0.1383	0.0855	0.088	0.1053	0.1244	0.1381	0.1071
0.0762	0.0767	0.0704	0.0613	0.1044	0.1044	0.0878	0.0635	0.051	0.0984	0.0753	0.0459	0.051	0.1257	0.0805	0.0456	0.066	0.0558	0.0874	0.0485	0.1077	0.0664	0.0887	0.0576	0.0539	0.0827	0.0654	0.1173	0.0872	0.0623	0.0785	0.1145	0.0943	0.0448	0.0503	0.0509	0.1388	0.0343	0.0477	0.0367	0.0596	0.0696	0.105	0.0564	0.0582	0.0585	0.0808	0.0821	0.0466	0.0368
0.0325	0.1825	0.1302	0.1348	0.0792	0.1639	0.0847	0.0506	0.0476	0.0911	0.0835	0.4148	0.1962	0.1862	0.1241	0.1007	0.1396	0.0852	0.0517	0.1602	0.1541	0.0845	0.1603	0.0556	0.2344	0.1769	0.0864	0.0892	0.1435	0.1168	0.1891	0.1263	0.2484	0.1476	0.1636	0.1342	0.1574	0.1127	0.0992	0.1674	0.1826	0.1119	0.3629	0.1277	0.1973	0.0494	0.074	0.1323	0.167	0.1565
0.0502	0.1494	0.0821	0.0766	0.059	0.0932	0.0666	0.0819	0.0617	0.0936	0.0642	0.099	0.1159	0.0936	0.0875	0.0643	0.0701	0.0793	0.0514	0.0742	0.0694	0.0596	0.0982	0.0418	0.0742	0.0669	0.0861	0.0587	0.1236	0.0763	0.1096	0.1296	0.1247	0.0852	0.124	0.0736	0.083	0.0473	0.0645	0.0726	0.0836	0.0699	0.0911	0.1191	0.0792	0.0749	0.0686	0.0813	0.0779	0.056
0.0793	0.1048	0.0773	0.0671	0.0976	0.1171	0.059	0.1036	0.0584	0.0899	0.0848	0.0566	0.0664	0.0805	0.0517	0.0637	0.085	0.0802	0.069	0.1021	0.0666	0.0689	0.0947	0.0466	0.1393	0.0744	0.0494	0.0643	0.0837	0.08	0.1174	0.1149	0.149	0.0786	0.1477	0.0749	0.0635	0.0647	0.0728	0.0428	0.1021	0.0505	0.0768	0.1388	0.1114	0.0577	0.1291	0.0865	0.1064	0.1199
0.088	0.1653	0.0938	0.1651	0.0448	0.1511	0.0788	0.0456	0.1249	0.1098	0.1207	0.1452	0.1546	0.1022	0.1491	0.0987	0.1544	0.1144	0.0909	0.173	0.1305	0.0415	0.0998	0.0951	0.1161	0.1342	0.0764	0.0437	0.1617	0.1823	0.1337	0.1118	0.1162	0.1263	0.0906	0.1119	0.1404	0.14	0.0833	0.1092	0.2422	0.0973	0.1382	0.1308	0.1224	0.118	0.0529	0.1282	0.1855	0.1388
0.0806	0.1385	0.116	0.0998	0.0851	0.1817	0.0762	0.0798	0.0823	0.0939	0.0705	0.1648	0.143	0.1439	0.1107	0.0821	0.1461	0.0819	0.0408	0.0606	0.122	0.0543	0.1493	0.0476	0.1358	0.1605	0.089	0.0582	0.1778	0.0886	0.1191	0.1688	0.1795	0.1501	0.1089	0.0948	0.1662	0.1387	0.1032	0.1293	0.1353	0.1077	0.1601	0.1058	0.1337	0.0711	0.1056	0.2492	0.1897	0.1164
0.1044	0.1348	0.1191	0.1068	0.0836	0.1193	0.0711	0.0726	0.1313	0.1912	0.158	0.143	0.0947	0.1369	0.126	0.1073	0.1298	0.1169	0.1403	0.0967	0.1323	0.0618	0.1341	0.103	0.1042	0.12	0.1702	0.0691	0.0946	0.1255	0.1223	0.1534	0.0985	0.1701	0.0881	0.1252	0.1211	0.1503	0.1045	0.0866	0.1262	0.086	0.1112	0.1269	0.1427	0.1274	0.1011	0.1461	0.1527	0.1303
0.092	0.1039	0.1319	0.0626	0.1002	0.1137	0.0644	0.1024	0.0582	0.0836	0.0811	0.058	0.0656	0.0875	0.0526	0.0585	0.0925	0.0739	0.0601	0.1103	0.0904	0.0628	0.0879	0.0434	0.0926	0.0681	0.0787	0.0635	0.0789	0.0727	0.1136	0.1102	0.1462	0.1194	0.1533	0.0852	0.0604	0.0643	0.0656	0.0397	0.0971	0.0511	0.0952	0.1458	0.0817	0.0544	0.1303	0.0822	0.113	0.1201
0.0875	0.1592	0.1183	0.1682	0.0867	0.2198	0.0907	0.0884	0.0756	0.163	0.1595	0.1748	0.1979	0.1916	0.1312	0.1187	0.1603	0.1019	0.105	0.1347	0.1716	0.0966	0.2353	0.0998	0.2294	0.1759	0.1328	0.1426	0.2124	0.1353	0.1752	0.2335	0.2173	0.1288	0.1736	0.1639	0.3008	0.1226	0.1795	0.093	0.176	0.1352	0.2419	0.134	0.1912	0.1504	0.0776	0.155	0.1997	0.1265
0.0498	0.1821	0.1304	0.162	0.068	0.2158	0.0982	0.0631	0.0648	0.1253	0.0886	0.206	0.1932	0.2271	0.1051	0.0767	0.1175	0.0586	0.0477	0.134	0.2333	0.055	0.1608	0.0675	0.2268	0.1591	0.075	0.0983	0.14	0.1262	0.1577	0.1522	0.1439	0.0985	0.147	0.1266	0.1308	0.082	0.1476	0.0948	0.1395	0.1206	0.1608	0.1821	0.182	0.0752	0.0694	0.0838	0.154	0.1007
0.0745	0.2037	0.129	0.1783	0.0855	0.2355	0.1267	0.08	0.0704	0.1512	0.1358	0.2103	0.1707	0.2577	0.1562	0.0828	0.1259	0.0549	0.0779	0.0929	0.2417	0.0862	0.202	0.0707	0.2756	0.1646	0.1262	0.0949	0.1501	0.1318	0.1947	0.2315	0.2706	0.1753	0.1476	0.1509	0.2165	0.1562	0.1523	0.1511	0.1761	0.1219	0.2313	0.1786	0.2125	0.1179	0.0824	0.1458	0.1647	0.1746
0.0667	0.1615	0.1284	0.1395	0.1	0.1183	0.078	0.0997	0.0973	0.1253	0.0805	0.1723	0.1336	0.1477	0.1158	0.1142	0.186	0.1091	0.0639	0.1223	0.1315	0.0936	0.149	0.0585	0.1575	0.2149	0.0859	0.0631	0.1006	0.0867	0.168	0.158	0.1626	0.1459	0.1539	0.1238	0.1546	0.1294	0.1009	0.1735	0.1395	0.0883	0.2096	0.1685	0.1488	0.0629	0.1074	0.1504	0.1865	0.1758
0.0412	0.1204	0.1226	0.1201	0.0849	0.1219	0.0484	0.0652	0.0547	0.0841	0.0504	0.1357	0.1007	0.0866	0.1285	0.0537	0.0939	0.0593	0.0697	0.0673	0.0867	0.0504	0.1027	0.0821	0.0802	0.0712	0.0549	0.0954	0.1424	0.0585	0.1254	0.1067	0.1405	0.1046	0.1077	0.0767	0.1317	0.0676	0.1053	0.1088	0.102	0.1058	0.1225	0.0836	0.0859	0.0552	0.0681	0.1457	0.1137	0.0755
0.017	0.1486	0.0739	0.0725	0.0146	0.0646	0.056	0.0544	0.0665	0.093	0.0929	0.0544	0.062	0.1098	0.0877	0.0539	0.0832	0.0436	0.0764	0.0669	0.0898	0.0392	0.1024	0.0432	0.103	0.0841	0.0665	0.0372	0.0916	0.0991	0.1284	0.1278	0.0895	0.1016	0.0773	0.1153	0.1124	0.1718	0.0976	0.1154	0.089	0.0477	0.1019	0.0975	0.1115	0.1213	0.0387	0.1147	0.0968	0.0906
0.0474	0.0911	0.1249	0.1342	0.1204	0.1157	0.0561	0.0799	0.0409	0.0776	0.0689	0.0992	0.103	0.1242	0.1183	0.0693	0.1397	0.0637	0.0873	0.0835	0.1007	0.054	0.1185	0.1018	0.1204	0.0887	0.083	0.084	0.098	0.0786	0.1062	0.1319	0.1283	0.1267	0.1127	0.0559	0.1699	0.0692	0.0667	0.0714	0.0974	0.1411	0.1271	0.1202	0.1174	0.0391	0.0844	0.1158	0.1075	0.0961
0.0195	0.1402	0.1098	0.1237	0.0476	0.1564	0.0762	0.0641	0.0537	0.0661	0.0674	0.5508	0.1387	0.1052	0.1004	0.07	0.1257	0.0467	0.0264	0.0687	0.1021	0.0562	0.0925	0.0559	0.1086	0.1505	0.0264	0.0586	0.1497	0.1151	0.168	0.1174	0.1451	0.1213	0.1342	0.0997	0.1363	0.1023	0.1101	0.1458	0.1637	0.0953	0.2222	0.1317	0.1327	0.028	0.0286	0.1578	0.0999	0.1573
0.0272	0.1408	0.1286	0.1256	0.0449	0.1218	0.0751	0.1282	0.0625	0.1361	0.0946	0.2573	0.1182	0.2344	0.1119	0.1131	0.1406	0.0702	0.0812	0.0742	0.1701	0.0575	0.1895	0.053	0.1873	0.1731	0.0747	0.0445	0.0752	0.13	0.1772	0.2267	0.1502	0.1374	0.1274	0.1276	0.199	0.1985	0.1035	0.1091	0.1206	0.1348	0.1621	0.1239	0.2329	0.0978	0.0284	0.1299	0.097	0.1564
0.0643	0.0652	0.0663	0.107	0.0507	0.0898	0.0682	0.0782	0.0775	0.1265	0.075	0.1187	0.0991	0.1126	0.1125	0.0934	0.0971	0.1323	0.0448	0.0419	0.1454	0.0624	0.1194	0.0554	0.0645	0.1098	0.0988	0.06	0.207	0.0595	0.1067	0.1453	0.1578	0.0782	0.0584	0.0828	0.0826	0.0707	0.1219	0.0752	0.1089	0.0701	0.0719	0.0648	0.1084	0.104	0.0828	0.0934	0.097	0.0815
0.0306	0.176	0.1369	0.1266	0.0622	0.1505	0.0629	0.0914	0.0805	0.177	0.1638	0.1622	0.1918	0.1348	0.1023	0.1389	0.0902	0.0882	0.1507	0.1587	0.1542	0.0731	0.1541	0.0932	0.1769	0.1309	0.0841	0.0672	0.1335	0.1494	0.1241	0.1339	0.1297	0.1918	0.12	0.1447	0.1666	0.1775	0.1824	0.1032	0.198	0.1066	0.1428	0.1325	0.1375	0.1692	0.0455	0.1427	0.1194	0.1472
0.0398	0.1123	0.1046	0.1001	0.0497	0.1603	0.0404	0.0426	0.1166	0.1225	0.1733	0.1241	0.1519	0.096	0.0937	0.063	0.0823	0.0473	0.0871	0.0728	0.1415	0.0322	0.1227	0.1327	0.1163	0.1189	0.1113	0.0491	0.1081	0.1621	0.0959	0.1266	0.1345	0.1541	0.06	0.1013	0.121	0.1083	0.1128	0.0859	0.1278	0.1138	0.118	0.1094	0.1	0.1103	0.0662	0.2028	0.0974	0.0957
0.1024	0.155	0.1288	0.1622	0.0975	0.2428	0.0776	0.0995	0.0982	0.105	0.1411	0.1334	0.1333	0.352	0.1344	0.0553	0.163	0.06	0.0705	0.1519	0.2446	0.0675	0.1517	0.0749	0.3486	0.1205	0.0651	0.1026	0.1397	0.1274	0.2142	0.1864	0.1288	0.1479	0.174	0.0911	0.1506	0.0898	0.1123	0.1754	0.1287	0.114	0.1685	0.1608	0.4391	0.0559	0.1022	0.1077	0.1643	0.1309
0.1296	0.1252	0.1518	0.1185	0.1315	0.1079	0.0558	0.0744	0.0638	0.1161	0.0582	0.0955	0.1076	0.1282	0.094	0.076	0.1387	0.0826	0.1013	0.1075	0.1373	0.0842	0.1372	0.0969	0.1354	0.1057	0.1028	0.0973	0.1353	0.0721	0.1216	0.1203	0.1383	0.17	0.1239	0.1533	0.1468	0.1509	0.1258	0.1523	0.1354	0.1029	0.116	0.1305	0.1244	0.0874	0.1287	0.1462	0.1427	0.1058
0.0226	0.1338	0.0788	0.0601	0.0555	0.1148	0.0432	0.0729	0.0168	0.0767	0.1078	0.1036	0.1423	0.1084	0.0672	0.0616	0.0528	0.0637	0.0351	0.0705	0.0936	0.0377	0.1228	0.0355	0.0941	0.1379	0.0533	0.0506	0.0838	0.0786	0.145	0.1185	0.1239	0.1019	0.1166	0.1238	0.1114	0.0964	0.0779	0.0636	0.1069	0.0852	0.1316	0.0777	0.096	0.0638	0.048	0.0799	0.0832	0.0909
0.0476	0.0638	0.0795	0.0617	0.0556	0.0727	0.0482	0.0559	0.058	0.0956	0.0594	0.1243	0.0905	0.0488	0.0704	0.0735	0.0733	0.0623	0.047	0.0354	0.0499	0.0963	0.1021	0.0492	0.0611	0.043	0.0601	0.0463	0.1836	0.0708	0.0488	0.0881	0.1523	0.059	0.104	0.0529	0.077	0.0431	0.1805	0.1169	0.0705	0.058	0.091	0.0731	0.0611	0.0922	0.129	0.1029	0.0708	0.0414
0.0599	0.1265	0.1166	0.0792	0.0599	0.1265	0.0604	0.0463	0.076	0.1086	0.0962	0.1161	0.1081	0.0947	0.0871	0.045	0.1088	0.0695	0.083	0.1187	0.1028	0.0413	0.0868	0.0688	0.0838	0.0829	0.1336	0.0391	0.1203	0.1034	0.1307	0.1373	0.0927	0.1256	0.0987	0.1047	0.1399	0.162	0.0505	0.1019	0.1157	0.0935	0.1551	0.1247	0.0863	0.0893	0.0556	0.1287	0.1278	0.0834
0.0516	0.1354	0.142	0.1359	0.0503	0.218	0.0874	0.0703	0.1168	0.1238	0.0911	0.1899	0.1197	0.1271	0.14	0.1262	0.1752	0.1636	0.0587	0.1083	0.1655	0.064	0.1256	0.0683	0.1686	0.1713	0.1397	0.0493	0.0935	0.1154	0.1214	0.1521	0.1391	0.1601	0.1037	0.0953	0.1266	0.1151	0.1531	0.0969	0.1918	0.0996	0.126	0.1518	0.1654	0.13	0.0601	0.1488	0.1273	0.1431
0.0737	0.1103	0.1048	0.1222	0.1044	0.1488	0.1265	0.0494	0.05	0.1479	0.1065	0.1244	0.1646	0.1217	0.1105	0.1104	0.1463	0.0682	0.0519	0.1219	0.1405	0.0686	0.2088	0.0619	0.1225	0.1312	0.1006	0.0813	0.1282	0.1024	0.1204	0.1719	0.2393	0.1541	0.1186	0.125	0.1669	0.1132	0.1334	0.0783	0.1448	0.1022	0.1648	0.1182	0.1143	0.1086	0.0872	0.1416	0.1361	0.0829
0.0298	0.0703	0.0905	0.0718	0.0393	0.1085	0.0307	0.0306	0.0568	0.0948	0.0677	0.0904	0.1545	0.083	0.0446	0.0618	0.0975	0.0345	0.0455	0.1299	0.1091	0.0358	0.0945	0.046	0.0921	0.0811	0.0388	0.0375	0.1217	0.0634	0.0886	0.1462	0.0888	0.0955	0.1212	0.0946	0.1364	0.0832	0.0888	0.1017	0.0845	0.0686	0.1039	0.1155	0.0806	0.0681	0.0711	0.1229	0.116	0.0604
0.0567	0.1238	0.1064	0.0658	0.0513	0.1317	0.077	0.056	0.1108	0.1021	0.152	0.1283	0.1443	0.1122	0.1221	0.0832	0.0681	0.1289	0.0837	0.0851	0.0992	0.0704	0.1038	0.0757	0.1034	0.1198	0.085	0.0613	0.1042	0.1153	0.1404	0.1106	0.1522	0.1745	0.0841	0.2244	0.1061	0.157	0.1722	0.0854	0.1233	0.0721	0.1143	0.1033	0.0962	0.1146	0.0789	0.151	0.0759	0.108
0.1213	0.1626	0.3675	0.1573	0.1476	0.1696	0.0867	0.1011	0.1184	0.1126	0.1091	0.234	0.1744	0.1734	0.1843	0.1036	0.1508	0.1336	0.0801	0.0958	0.1427	0.0875	0.1361	0.0798	0.1733	0.1499	0.1741	0.0702	0.1281	0.1389	0.1609	0.1199	0.1751	0.2305	0.1221	0.1446	0.1822	0.1558	0.1293	0.2229	0.2447	0.1385	0.1809	0.2513	0.1551	0.0796	0.2161	0.2118	0.2385	0.1799
0.0687	0.1109	0.0983	0.0645	0.0402	0.0837	0.0973	0.0609	0.096	0.1485	0.1549	0.0629	0.0936	0.0768	0.1189	0.1149	0.068	0.0984	0.1558	0.1148	0.1273	0.0666	0.1551	0.1202	0.0786	0.0576	0.0721	0.0573	0.0837	0.1337	0.0885	0.1553	0.0754	0.134	0.0767	0.1201	0.0737	0.1499	0.114	0.055	0.1064	0.0685	0.0484	0.0977	0.0923	0.1646	0.0606	0.1045	0.0947	0.0986
0.0475	0.12	0.0995	0.1287	0.0867	0.1469	0.0803	0.0789	0.0433	0.1267	0.076	0.1278	0.1192	0.1682	0.1226	0.1186	0.1271	0.0491	0.0397	0.0931	0.1511	0.0704	0.1424	0.0587	0.1299	0.0951	0.0597	0.0811	0.1528	0.105	0.1519	0.1709	0.1759	0.1164	0.1352	0.1131	0.1062	0.1332	0.0939	0.0513	0.1118	0.1245	0.1602	0.0865	0.1307	0.1136	0.0829	0.1273	0.1281	0.1297
0.0731	0.1187	0.1264	0.1082	0.07	0.1032	0.0601	0.0854	0.1156	0.1322	0.0966	0.1558	0.1374	0.1178	0.1069	0.1331	0.1221	0.0987	0.0689	0.0856	0.1127	0.086	0.1174	0.0607	0.1099	0.1502	0.1125	0.0613	0.125	0.0926	0.1118	0.1295	0.1329	0.1197	0.0948	0.1077	0.1208	0.1256	0.1006	0.1223	0.1142	0.0767	0.1264	0.1318	0.1084	0.0901	0.0837	0.1619	0.1322	0.1434
0.0735	0.1925	0.1423	0.1685	0.1009	0.2466	0.0854	0.0866	0.0582	0.1644	0.1271	0.2102	0.1759	0.2829	0.1404	0.1067	0.1264	0.0623	0.0726	0.1037	0.4045	0.1056	0.188	0.0714	0.2701	0.1451	0.1552	0.1137	0.1126	0.165	0.2023	0.2069	0.1989	0.1754	0.1588	0.1312	0.1771	0.1404	0.1217	0.116	0.1792	0.131	0.2308	0.1332	0.2775	0.0845	0.0872	0.1427	0.1512	0.1662
0.0839	0.1939	0.1288	0.264	0.109	0.1983	0.0738	0.0769	0.0641	0.1318	0.1194	0.1636	0.1496	0.1806	0.1356	0.0961	0.138	0.0673	0.1402	0.1238	0.1617	0.1189	0.1838	0.1325	0.2082	0.1699	0.1388	0.1408	0.1431	0.1304	0.1732	0.2301	0.3058	0.1212	0.1632	0.1346	0.3485	0.1238	0.1231	0.1428	0.1693	0.1902	0.2097	0.1341	0.1818	0.124	0.0796	0.1882	0.1572	0.1574
0.1076	0.1019	0.1111	0.1217	0.057	0.1714	0.0827	0.0939	0.0836	0.0923	0.1214	0.1097	0.1368	0.1762	0.1605	0.113	0.157	0.092	0.0627	0.1122	0.1517	0.0758	0.1786	0.0645	0.1265	0.1756	0.1293	0.0885	0.1331	0.1039	0.1343	0.2168	0.1689	0.1033	0.1606	0.0636	0.1687	0.1048	0.0745	0.0663	0.1415	0.1385	0.1618	0.1288	0.1724	0.1051	0.0583	0.1451	0.1492	0.1182
0.0786	0.195	0.142	0.1069	0.1239	0.1334	0.0582	0.1268	0.0931	0.1182	0.106	0.1514	0.129	0.171	0.1249	0.1118	0.173	0.0947	0.0812	0.1444	0.1182	0.087	0.1167	0.062	0.1468	0.156	0.1273	0.0922	0.1151	0.1256	0.1488	0.1346	0.1678	0.1502	0.1275	0.117	0.1263	0.1403	0.0934	0.1464	0.1729	0.0908	0.1568	0.1527	0.1621	0.0832	0.1306	0.1619	0.1744	0.1398
0.077	0.1611	0.1436	0.1446	0.0804	0.2203	0.113	0.0771	0.0674	0.1464	0.1335	0.1511	0.2445	0.2154	0.1235	0.0937	0.1033	0.0532	0.0761	0.0864	0.2011	0.0824	0.181	0.0795	0.2572	0.1779	0.088	0.0937	0.1384	0.15	0.1689	0.2194	0.2263	0.1785	0.1491	0.184	0.1818	0.1607	0.1502	0.128	0.1415	0.1324	0.2007	0.1352	0.1952	0.1196	0.0869	0.1367	0.134	0.1226
0.0717	0.1307	0.1034	0.0823	0.0546	0.099	0.0739	0.0418	0.1253	0.121	0.1253	0.1188	0.1255	0.1081	0.1072	0.0946	0.1138	0.1287	0.0761	0.1009	0.0888	0.0535	0.1072	0.0807	0.1026	0.101	0.0821	0.0554	0.1215	0.1062	0.1232	0.1083	0.0748	0.172	0.0958	0.1594	0.1243	0.1758	0.1512	0.0953	0.1006	0.0728	0.1055	0.1111	0.1131	0.1172	0.0817	0.1486	0.089	0.1002
0.1249	0.1619	0.1215	0.1125	0.0909	0.133	0.0628	0.0752	0.1415	0.1816	0.1498	0.13	0.1291	0.137	0.1247	0.1077	0.1005	0.1232	0.1503	0.1147	0.1031	0.0713	0.1026	0.1179	0.1374	0.1106	0.1145	0.0891	0.1162	0.1146	0.1381	0.123	0.1258	0.1847	0.0897	0.1518	0.1054	0.1483	0.1351	0.1286	0.1432	0.0695	0.0959	0.1284	0.1328	0.1362	0.1609	0.1461	0.1632	0.1096
0.069	0.1738	0.1553	0.1218	0.1438	0.1282	0.068	0.1102	0.0658	0.0864	0.0939	0.1291	0.1764	0.1512	0.1479	0.0817	0.1358	0.0674	0.1101	0.0954	0.1089	0.0627	0.127	0.1161	0.1371	0.1775	0.0957	0.0886	0.1087	0.106	0.1653	0.1388	0.1489	0.1296	0.1046	0.1423	0.1889	0.0988	0.0833	0.1134	0.1145	0.1501	0.158	0.125	0.1401	0.0561	0.0935	0.1454	0.1322	0.1125
0.0793	0.107	0.0644	0.0344	0.0769	0.0762	0.0632	0.0393	0.0991	0.0501	0.0732	0.0418	0.04	0.0619	0.0714	0.044	0.0569	0.0878	0.0402	0.0596	0.0481	0.2806	0.0996	0.0311	0.0411	0.0644	0.061	0.116	0.1128	0.0499	0.0908	0.0564	0.0934	0.0924	0.0386	0.0553	0.0407	0.0557	0.0554	0.0471	0.0529	0.0391	0.0636	0.0736	0.0482	0.0653	0.1909	0.074	0.0611	0.0311
0.0671	0.1952	0.1302	0.1482	0.0908	0.2852	0.1004	0.0843	0.0765	0.1231	0.1339	0.2108	0.208	0.1689	0.1139	0.1443	0.1447	0.0978	0.0904	0.1443	0.1489	0.0828	0.1667	0.0891	0.1711	0.1904	0.1131	0.118	0.1498	0.1662	0.1956	0.2853	0.2583	0.1238	0.1503	0.1507	0.2935	0.1234	0.0992	0.1345	0.215	0.1668	0.2395	0.1231	0.1463	0.1163	0.1084	0.1927	0.2004	0.1758
0.0667	0.0736	0.1446	0.067	0.1238	0.0748	0.0526	0.1022	0.036	0.1159	0.0362	0.0688	0.067	0.1264	0.1456	0.0933	0.0888	0.0904	0.0709	0.0343	0.1381	0.0532	0.1132	0.0547	0.1029	0.0754	0.1243	0.0665	0.0432	0.0455	0.0941	0.1208	0.037	0.1182	0.0924	0.0626	0.0614	0.0556	0.0541	0.0255	0.0704	0.0429	0.039	0.1206	0.1262	0.0578	0.1329	0.0394	0.1285	0.0556
0.0434	0.1531	0.127	0.091	0.0732	0.1472	0.0855	0.0896	0.101	0.145	0.1	0.1684	0.1883	0.111	0.1039	0.0964	0.1512	0.1081	0.0734	0.1135	0.1104	0.0623	0.1396	0.0807	0.1227	0.1946	0.0965	0.056	0.1587	0.1234	0.1697	0.1845	0.1476	0.1587	0.1238	0.1604	0.1526	0.1461	0.1062	0.1551	0.1549	0.1121	0.1422	0.1374	0.1225	0.1002	0.0994	0.1812	0.1633	0.1804
0.0483	0.1619	0.1285	0.1168	0.0591	0.1491	0.0746	0.1476	0.1076	0.1001	0.1169	0.1297	0.1646	0.1622	0.1048	0.0982	0.1792	0.1033	0.0728	0.1067	0.1211	0.0693	0.1407	0.0501	0.1098	0.1934	0.0974	0.0547	0.1206	0.1329	0.2112	0.2358	0.1531	0.1605	0.1333	0.1576	0.1547	0.1894	0.1164	0.1723	0.1279	0.1107	0.1518	0.1262	0.1731	0.0792	0.0617	0.1342	0.135	0.2043
0.0532	0.1287	0.1119	0.1087	0.0586	0.1545	0.0857	0.0606	0.1184	0.0689	0.0495	0.1151	0.0999	0.1127	0.1195	0.0944	0.1725	0.1204	0.037	0.1615	0.1286	0.2472	0.1336	0.0452	0.0989	0.1215	0.0852	0.0886	0.1037	0.0817	0.0774	0.1253	0.1106	0.1402	0.1178	0.1034	0.1077	0.0895	0.0878	0.105	0.151	0.1212	0.1204	0.1167	0.1157	0.0672	0.0669	0.1027	0.2027	0.1356
0.0684	0.132	0.1056	0.1127	0.1101	0.1681	0.0565	0.1259	0.0672	0.0929	0.0568	0.124	0.1281	0.2043	0.0931	0.1154	0.1774	0.0623	0.0592	0.102	0.1314	0.0831	0.1322	0.0437	0.1653	0.0981	0.074	0.0691	0.1186	0.0568	0.1374	0.1685	0.1151	0.1111	0.1317	0.0746	0.1517	0.0959	0.1054	0.1354	0.1034	0.0929	0.1445	0.1534	0.1908	0.0552	0.0943	0.1247	0.1486	0.1358
0.167	0.1441	0.0945	0.1325	0.1034	0.1231	0.098	0.0747	0.0911	0.1979	0.1721	0.1129	0.1107	0.1492	0.1328	0.1797	0.0925	0.1342	0.1429	0.1977	0.1862	0.1546	0.1823	0.1788	0.1382	0.0878	0.1956	0.1493	0.1354	0.1548	0.1755	0.1361	0.1598	0.1303	0.1856	0.174	0.1143	0.2006	0.127	0.0565	0.1881	0.0997	0.1206	0.1727	0.1737	0.2259	0.1349	0.1314	0.1417	0.1292
0.1213	0.1058	0.0959	0.1424	0.0911	0.1083	0.1173	0.0994	0.1103	0.2424	0.2358	0.0736	0.1159	0.1808	0.1089	0.2146	0.1025	0.1245	0.2454	0.2153	0.2513	0.1525	0.2178	0.2275	0.1705	0.0767	0.1562	0.154	0.1476	0.2341	0.1727	0.1772	0.1908	0.1724	0.1914	0.1474	0.1458	0.2053	0.1391	0.0624	0.2557	0.1449	0.1396	0.1585	0.182	0.303	0.1043	0.1229	0.1811	0.1406
0.0548	0.0809	0.0753	0.0565	0.066	0.0896	0.1413	0.0875	0.0845	0.1009	0.1357	0.0885	0.0534	0.0683	0.0704	0.1137	0.0812	0.1714	0.0597	0.0928	0.0695	0.0761	0.0722	0.0426	0.0715	0.0805	0.0707	0.0678	0.0692	0.1267	0.1102	0.1006	0.0717	0.1081	0.0616	0.1044	0.0716	0.1034	0.0797	0.068	0.0991	0.0618	0.0744	0.1196	0.0808	0.1105	0.0799	0.0815	0.0783	0.0667
0.064	0.201	0.1068	0.1291	0.0985	0.3356	0.1058	0.082	0.0725	0.1454	0.1164	0.1711	0.2016	0.1527	0.1124	0.1219	0.1739	0.0727	0.0976	0.1388	0.1531	0.081	0.147	0.0685	0.1484	0.2128	0.1109	0.1019	0.1452	0.1478	0.152	0.4048	0.2479	0.1175	0.1333	0.1279	0.2577	0.1215	0.0979	0.0886	0.1748	0.1375	0.2315	0.1096	0.1273	0.0958	0.0746	0.1773	0.1556	0.1716
0.0123	0.075	0.0248	0.0243	0.0204	0.0562	0.0211	0.038	0.0406	0.035	0.0174	0.0361	0.0557	0.053	0.027	0.0204	0.0815	0.0232	0.0114	0.0873	0.0565	0.045	0.103	0.025	0.0376	0.0877	0.0216	0.0156	0.0386	0.0174	0.0837	0.0992	0.0606	0.0604	0.09	0.083	0.0523	0.0689	0.0353	0.0482	0.0616	0.0304	0.0631	0.0377	0.0535	0.0354	0.0323	0.0453	0.0932	0.0821
0.0868	0.1401	0.1093	0.0789	0.0808	0.1014	0.0363	0.0827	0.0845	0.0646	0.1008	0.0914	0.119	0.0915	0.0937	0.0396	0.1015	0.0567	0.0783	0.1107	0.0901	0.0639	0.0856	0.0778	0.0803	0.0867	0.0825	0.0391	0.0752	0.1108	0.1131	0.1319	0.0873	0.2034	0.059	0.1282	0.1399	0.2109	0.0913	0.1018	0.1169	0.0866	0.1163	0.1267	0.0815	0.0722	0.0872	0.1477	0.1032	0.0833
0.043	0.0686	0.0981	0.0823	0.0685	0.0596	0.0383	0.0867	0.0378	0.0881	0.0465	0.0605	0.0728	0.1058	0.1525	0.0707	0.0943	0.0762	0.0745	0.0565	0.0854	0.0291	0.071	0.0721	0.082	0.1101	0.1023	0.0706	0.0619	0.0475	0.0988	0.117	0.0408	0.0381	0.1635	0.0402	0.0714	0.025	0.0409	0.0124	0.0494	0.0538	0.085	0.089	0.1105	0.0267	0.0267	0.0628	0.0652	0.0378
0.0885	0.0716	0.0886	0.0799	0.0934	0.1395	0.0766	0.0501	0.1057	0.0915	0.1406	0.0728	0.132	0.0854	0.099	0.068	0.0638	0.0807	0.0811	0.1333	0.1051	0.1908	0.1003	0.0936	0.0948	0.0997	0.0478	0.1503	0.1024	0.1551	0.1	0.116	0.1215	0.1361	0.0644	0.0753	0.0862	0.0675	0.0868	0.0574	0.1263	0.0893	0.1095	0.096	0.1098	0.0908	0.0849	0.1297	0.1029	0.0688
0.0894	0.168	0.1132	0.1622	0.0829	0.2636	0.1301	0.0711	0.0925	0.0938	0.0597	0.2163	0.2793	0.1561	0.1635	0.1237	0.1587	0.0994	0.0427	0.1207	0.1479	0.0803	0.1372	0.0625	0.1516	0.1928	0.1061	0.0764	0.1889	0.085	0.1709	0.2067	0.2089	0.1122	0.1435	0.1141	0.1174	0.0904	0.123	0.1308	0.1743	0.1203	0.2704	0.114	0.1538	0.0575	0.0358	0.1339	0.2213	0.1164
0.0327	0.1468	0.1105	0.1504	0.0383	0.1668	0.1428	0.0924	0.0559	0.1527	0.0917	0.1709	0.1155	0.223	0.1247	0.0823	0.1254	0.0452	0.0655	0.0674	0.1704	0.051	0.1786	0.0536	0.2	0.1194	0.0996	0.049	0.1111	0.1067	0.1806	0.1891	0.1814	0.1573	0.1217	0.1361	0.2069	0.1733	0.1215	0.1304	0.1411	0.1062	0.1857	0.1266	0.1754	0.0983	0.0305	0.1435	0.1345	0.1472
0.0317	0.1263	0.0953	0.0949	0.0239	0.1133	0.0572	0.0416	0.1132	0.0965	0.1024	0.138	0.1109	0.1184	0.1136	0.0849	0.072	0.0846	0.0678	0.0798	0.1123	0.0634	0.0867	0.0622	0.1308	0.1178	0.0979	0.048	0.1659	0.0729	0.1397	0.0812	0.1308	0.154	0.0986	0.1416	0.1072	0.1349	0.136	0.1608	0.1356	0.0784	0.1285	0.1102	0.1312	0.1338	0.0629	0.1196	0.1431	0.1071
0.0356	0.1142	0.0819	0.1152	0.0662	0.125	0.0763	0.0646	0.0568	0.1036	0.1069	0.1898	0.0919	0.136	0.0867	0.0759	0.139	0.0618	0.0461	0.1175	0.1298	0.0705	0.1389	0.0548	0.122	0.1347	0.0458	0.0809	0.1108	0.1093	0.1805	0.1145	0.1883	0.1127	0.2988	0.117	0.1253	0.125	0.1018	0.0802	0.1332	0.1145	0.1949	0.0908	0.1209	0.0743	0.0601	0.103	0.1378	0.1385
0.0679	0.2135	0.1403	0.1147	0.1043	0.1604	0.0973	0.1	0.087	0.1379	0.1296	0.2268	0.1927	0.1957	0.1224	0.1235	0.1507	0.1189	0.0975	0.1002	0.1312	0.0645	0.1391	0.0532	0.1831	0.1976	0.0976	0.0813	0.154	0.137	0.1751	0.174	0.1702	0.1394	0.1415	0.1512	0.1688	0.1623	0.1223	0.1502	0.1894	0.1241	0.2072	0.1594	0.1969	0.0861	0.1119	0.1726	0.173	0.1482
0.0608	0.1659	0.1548	0.1436	0.1183	0.1158	0.0624	0.082	0.0623	0.1109	0.1006	0.1237	0.1414	0.1299	0.1227	0.0811	0.0937	0.0646	0.1417	0.1038	0.1032	0.0682	0.1163	0.1207	0.1093	0.1185	0.0976	0.1124	0.1194	0.1304	0.1368	0.1158	0.1572	0.1304	0.116	0.1137	0.1788	0.114	0.0999	0.0941	0.1361	0.1738	0.1481	0.1182	0.1094	0.0999	0.0892	0.1267	0.1344	0.1059
0.0403	0.1668	0.1297	0.1714	0.0475	0.2381	0.0745	0.0602	0.0733	0.1436	0.0889	0.2164	0.2686	0.1279	0.1328	0.0718	0.1885	0.0617	0.0664	0.1033	0.1566	0.0443	0.1225	0.0731	0.1763	0.2582	0.1123	0.0682	0.1969	0.1181	0.1726	0.2026	0.2448	0.1394	0.1517	0.1481	0.1999	0.1538	0.1112	0.1718	0.1902	0.1458	0.2247	0.1174	0.151	0.0938	0.0537	0.2306	0.2177	0.1554
0.0604	0.1942	0.3836	0.0976	0.0767	0.1544	0.0958	0.1238	0.1179	0.1323	0.1343	0.1774	0.1733	0.122	0.139	0.1258	0.1322	0.141	0.0838	0.1133	0.1077	0.0978	0.1335	0.0725	0.1047	0.1503	0.1257	0.0799	0.103	0.1461	0.1542	0.1627	0.1588	0.1656	0.1211	0.1832	0.1809	0.1584	0.1402	0.1314	0.2445	0.1132	0.1318	0.1964	0.1022	0.0895	0.1009	0.1542	0.139	0.1718
0.0303	0.0733	0.0693	0.0553	0.0466	0.083	0.054	0.0565	0.1202	0.0741	0.0887	0.0499	0.0612	0.0722	0.0667	0.0647	0.0471	0.0705	0.1018	0.0673	0.0902	0.2498	0.0872	0.078	0.0692	0.0559	0.0338	0.0781	0.0689	0.102	0.0661	0.0851	0.0555	0.1137	0.0523	0.0817	0.0595	0.098	0.0901	0.0546	0.0734	0.0485	0.0625	0.063	0.0778	0.1209	0.0435	0.0451	0.0677	0.0694
0.0524	0.1192	0.0952	0.1163	0.0827	0.0995	0.0549	0.0628	0.0611	0.0868	0.0919	0.0725	0.1017	0.1325	0.093	0.1441	0.1329	0.0553	0.117	0.0646	0.1109	0.0572	0.1103	0.0924	0.1256	0.0852	0.055	0.1033	0.1029	0.0879	0.1072	0.1608	0.1048	0.0637	0.0994	0.0831	0.1246	0.0758	0.0763	0.0853	0.082	0.1465	0.1267	0.0799	0.1187	0.06	0.0574	0.0913	0.0829	0.177
0.0365	0.0849	0.0828	0.0589	0.0633	0.0639	0.0499	0.0754	0.0433	0.0756	0.0494	0.0927	0.0971	0.0547	0.0498	0.0688	0.0696	0.0696	0.0432	0.0549	0.0553	0.0652	0.0953	0.0525	0.0537	0.0651	0.0546	0.0531	0.1528	0.0687	0.0646	0.1111	0.1507	0.0687	0.1119	0.0659	0.0801	0.0618	0.084	0.0796	0.0849	0.0581	0.0679	0.0843	0.0638	0.0767	0.1189	0.0962	0.0815	0.0527
0.1253	0.0991	0.071	0.1087	0.0877	0.1494	0.108	0.0873	0.1291	0.0947	0.1059	0.1295	0.1042	0.1458	0.1472	0.145	0.1726	0.159	0.0766	0.1197	0.1286	0.0883	0.1429	0.0519	0.1579	0.1647	0.115	0.1401	0.0861	0.1146	0.1341	0.214	0.1235	0.0713	0.0958	0.07	0.1357	0.0581	0.0585	0.0682	0.1166	0.0773	0.2173	0.0799	0.1609	0.0702	0.0728	0.0831	0.1637	0.1144
0.0493	0.1868	0.1217	0.1315	0.0681	0.1556	0.0953	0.1206	0.0805	0.1547	0.1133	0.1337	0.1297	0.3008	0.118	0.0843	0.1519	0.0675	0.0742	0.0899	0.248	0.0689	0.1769	0.0701	0.3356	0.148	0.1003	0.0981	0.1296	0.1416	0.1915	0.1936	0.1785	0.1762	0.1582	0.1484	0.1925	0.17	0.1347	0.1362	0.119	0.1217	0.1777	0.1427	0.2743	0.0978	0.0521	0.1443	0.1485	0.1447
0.042	0.1647	0.0818	0.0785	0.0648	0.1669	0.0675	0.0849	0.0335	0.0957	0.086	0.1913	0.1042	0.1706	0.1091	0.1122	0.1493	0.0431	0.0454	0.0861	0.1582	0.0771	0.192	0.0539	0.1522	0.1094	0.0675	0.0571	0.0755	0.0816	0.1516	0.1335	0.1588	0.1482	0.1531	0.1237	0.1261	0.1642	0.0969	0.1066	0.1314	0.0863	0.1788	0.0971	0.1521	0.0766	0.0614	0.1162	0.0973	0.149
0.0339	0.1059	0.0977	0.0825	0.0535	0.0831	0.0796	0.0979	0.0468	0.1204	0.0836	0.1068	0.1025	0.1105	0.0766	0.1388	0.1226	0.0778	0.0392	0.0445	0.1005	0.0566	0.1676	0.0535	0.1045	0.1254	0.042	0.0661	0.0741	0.0842	0.1134	0.1521	0.1012	0.1126	0.1024	0.0693	0.1023	0.1236	0.0671	0.049	0.0931	0.0726	0.1096	0.0843	0.0918	0.1453	0.054	0.085	0.1103	0.1312
0.0748	0.1728	0.1016	0.0834	0.0886	0.137	0.0585	0.0728	0.0697	0.0791	0.0667	0.1096	0.1063	0.1095	0.0888	0.0342	0.1081	0.0456	0.0404	0.1024	0.1341	0.0529	0.1129	0.0461	0.1171	0.13	0.1475	0.0453	0.0771	0.0786	0.1879	0.1151	0.0869	0.1113	0.106	0.1396	0.1083	0.1173	0.0717	0.1449	0.0922	0.0773	0.0999	0.131	0.1414	0.0626	0.1129	0.0782	0.1657	0.1045
0.0507	0.0791	0.0512	0.0759	0.0417	0.0748	0.0791	0.0374	0.0805	0.0924	0.0713	0.1172	0.0604	0.0718	0.053	0.1353	0.0588	0.099	0.041	0.0793	0.1046	0.0521	0.0586	0.0349	0.0837	0.0728	0.0493	0.0391	0.0957	0.0797	0.0522	0.1206	0.053	0.0985	0.0382	0.0612	0.0952	0.1507	0.054	0.0518	0.0677	0.0302	0.0577	0.0648	0.0849	0.091	0.0436	0.0761	0.0852	0.052
0.0339	0.1765	0.1462	0.1159	0.0436	0.2351	0.0697	0.0488	0.0926	0.1216	0.0965	0.2057	0.1071	0.1418	0.1488	0.0768	0.111	0.1043	0.0591	0.0728	0.1544	0.0481	0.1076	0.0578	0.1325	0.1361	0.1148	0.0563	0.1403	0.1183	0.1579	0.1248	0.1429	0.2035	0.078	0.1396	0.154	0.1304	0.1425	0.1771	0.157	0.0982	0.1282	0.1367	0.1594	0.0941	0.077	0.2056	0.1426	0.1882
0.0365	0.123	0.1137	0.163	0.0483	0.091	0.0528	0.0236	0.0965	0.1078	0.1185	0.1174	0.1267	0.0775	0.1186	0.0392	0.0576	0.0461	0.1253	0.0705	0.0757	0.0598	0.0772	0.1301	0.092	0.0943	0.1139	0.0677	0.1292	0.0765	0.1013	0.0738	0.1045	0.1275	0.0804	0.1066	0.142	0.095	0.1506	0.106	0.141	0.1011	0.0947	0.1087	0.09	0.1171	0.0584	0.0986	0.1349	0.0611
0.039	0.1016	0.0818	0.1	0.0713	0.1553	0.0679	0.0944	0.0519	0.0944	0.0831	0.1136	0.1063	0.1257	0.1009	0.1079	0.1182	0.0796	0.0484	0.0395	0.1474	0.0662	0.1361	0.0513	0.1398	0.1139	0.095	0.0698	0.1023	0.1028	0.1194	0.1456	0.1228	0.0959	0.106	0.0748	0.1203	0.0884	0.1109	0.0693	0.1184	0.091	0.0965	0.0806	0.1332	0.0864	0.0592	0.117	0.1114	0.1301
0.0389	0.1821	0.1314	0.1234	0.0432	0.1843	0.0483	0.0983	0.0977	0.105	0.0832	0.1619	0.1683	0.1387	0.1023	0.0493	0.134	0.0522	0.0611	0.0857	0.195	0.0452	0.1288	0.066	0.1644	0.1132	0.1047	0.0515	0.1352	0.0992	0.1556	0.1343	0.1565	0.1675	0.115	0.124	0.1372	0.1188	0.1073	0.2246	0.1387	0.0896	0.1294	0.1527	0.1609	0.0826	0.064	0.1029	0.1117	0.1422
0.0497	0.2601	0.1309	0.1537	0.0742	0.2855	0.0921	0.0741	0.0778	0.1467	0.1342	0.2042	0.2407	0.2088	0.1375	0.0893	0.1295	0.0721	0.1	0.139	0.2059	0.0699	0.1921	0.0702	0.2253	0.1766	0.1269	0.0838	0.1387	0.1632	0.1957	0.2968	0.305	0.1617	0.1288	0.1813	0.245	0.1314	0.1115	0.1469	0.2145	0.1624	0.2587	0.1444	0.1752	0.1039	0.0697	0.1972	0.1813	0.1544
0.0676	0.1577	0.1466	0.092	0.0347	0.0948	0.0565	0.0542	0.1089	0.0937	0.0726	0.1391	0.1134	0.1188	0.1044	0.0793	0.1526	0.0755	0.0799	0.08	0.1054	0.0611	0.1232	0.0764	0.1094	0.1246	0.0758	0.0536	0.1505	0.0633	0.1479	0.1203	0.1561	0.1589	0.1024	0.1348	0.1368	0.2114	0.1072	0.1695	0.1003	0.0813	0.1128	0.1422	0.1045	0.1078	0.0933	0.2018	0.1722	0.1229
0.0418	0.1936	0.1358	0.1579	0.0565	0.2841	0.0774	0.0517	0.0888	0.0958	0.0742	0.1946	0.4269	0.1324	0.1124	0.0531	0.1161	0.0528	0.0411	0.1496	0.1602	0.0375	0.1233	0.0764	0.1459	0.3995	0.0675	0.0499	0.1347	0.0761	0.1297	0.159	0.1389	0.0989	0.1412	0.1636	0.1109	0.0998	0.1636	0.0785	0.1342	0.1064	0.1244	0.1831	0.1527	0.075	0.0542	0.0874	0.1516	0.083
0.09	0.1584	0.1291	0.1273	0.0575	0.2231	0.0668	0.075	0.0984	0.143	0.0974	0.1547	0.3485	0.132	0.1427	0.1045	0.2156	0.0825	0.0724	0.1394	0.1791	0.0614	0.1593	0.0751	0.1389	0.1512	0.1227	0.0637	0.1648	0.1362	0.1133	0.2357	0.1854	0.1449	0.1588	0.1506	0.1714	0.1092	0.1392	0.0953	0.1735	0.1367	0.2006	0.133	0.1475	0.0803	0.0449	0.1303	0.1646	0.1054
0.0727	0.1431	0.1013	0.0999	0.0731	0.2062	0.069	0.0646	0.0741	0.1225	0.0999	0.1868	0.2711	0.1474	0.1046	0.091	0.165	0.0608	0.0735	0.1208	0.1527	0.0615	0.1369	0.0652	0.1485	0.1364	0.0839	0.0738	0.1706	0.1274	0.145	0.2559	0.1591	0.1505	0.0863	0.1158	0.1965	0.1524	0.1167	0.1269	0.1641	0.1161	0.2186	0.1144	0.1543	0.086	0.0769	0.1774	0.1457	0.1346
0.0533	0.2167	0.1227	0.0948	0.0778	0.1973	0.0766	0.0831	0.098	0.1222	0.1724	0.2115	0.1267	0.1625	0.1412	0.087	0.0985	0.0824	0.0999	0.1395	0.1542	0.0742	0.1372	0.0787	0.1778	0.1464	0.0787	0.1119	0.1968	0.1657	0.2001	0.1469	0.179	0.1038	0.1366	0.1433	0.1697	0.1047	0.1419	0.1679	0.1584	0.095	0.1929	0.1335	0.2056	0.1044	0.0752	0.1399	0.1619	0.1233
0.0775	0.1356	0.1328	0.0859	0.1022	0.1206	0.0742	0.0876	0.0872	0.0788	0.0642	0.1567	0.1195	0.1099	0.0988	0.0754	0.1617	0.1193	0.0472	0.0554	0.0961	0.0833	0.1161	0.0602	0.0964	0.1139	0.0838	0.0444	0.1295	0.0634	0.114	0.1211	0.1338	0.1785	0.0963	0.1432	0.118	0.1457	0.133	0.2058	0.1649	0.0746	0.1386	0.1298	0.1098	0.0648	0.1311	0.1439	0.1599	0.1588
0.0448	0.0778	0.0703	0.0784	0.0577	0.0946	0.0668	0.0856	0.064	0.1079	0.053	0.0989	0.0539	0.0872	0.0938	0.0637	0.0721	0.0779	0.0549	0.0371	0.1195	0.0541	0.1078	0.0418	0.0699	0.0581	0.0974	0.0576	0.1274	0.0657	0.1014	0.1197	0.0739	0.0694	0.1107	0.0517	0.0736	0.0454	0.0686	0.0748	0.087	0.0609	0.0869	0.0762	0.0764	0.0752	0.0596	0.0849	0.0629	0.0553
0.061	0.1687	0.1107	0.1335	0.0959	0.1159	0.068	0.0902	0.0713	0.1242	0.0768	0.1397	0.1332	0.1287	0.108	0.0999	0.1493	0.0842	0.0563	0.1145	0.1342	0.0644	0.1698	0.0556	0.1267	0.179	0.0773	0.0587	0.0963	0.0852	0.162	0.1672	0.1453	0.1463	0.1376	0.1056	0.1484	0.119	0.0967	0.1354	0.1416	0.0883	0.171	0.1301	0.1393	0.073	0.0928	0.1362	0.1801	0.1548
0.0375	0.1683	0.1168	0.0977	0.0615	0.1484	0.06	0.0775	0.0869	0.0972	0.0735	0.2338	0.1366	0.1508	0.0969	0.1272	0.3613	0.0698	0.0423	0.1148	0.0925	0.0731	0.1609	0.0454	0.1208	0.2192	0.0723	0.0697	0.1462	0.0953	0.1556	0.2174	0.1725	0.0947	0.1404	0.1162	0.1447	0.1196	0.0813	0.1834	0.1423	0.0984	0.196	0.1253	0.1456	0.0555	0.0648	0.159	0.2158	0.2018
0.051	0.1196	0.115	0.1284	0.0494	0.1665	0.049	0.0743	0.036	0.0645	0.0691	0.1745	0.1582	0.1088	0.1038	0.0743	0.1244	0.0519	0.0537	0.1059	0.1071	0.0359	0.1136	0.0498	0.0792	0.1278	0.1231	0.0652	0.1723	0.0904	0.1421	0.1603	0.1298	0.0572	0.0897	0.0666	0.1069	0.1059	0.0482	0.0553	0.1074	0.1035	0.1739	0.0845	0.0916	0.0443	0.0575	0.1077	0.0854	0.0803
0.1222	0.1541	0.1534	0.1129	0.1109	0.1067	0.0447	0.0617	0.1129	0.1195	0.1022	0.1178	0.0875	0.1446	0.1564	0.0879	0.0817	0.0866	0.1483	0.0848	0.1286	0.0594	0.1526	0.1388	0.105	0.1198	0.1173	0.092	0.1166	0.0896	0.1306	0.1113	0.1194	0.1484	0.0768	0.1111	0.171	0.124	0.1124	0.1	0.1205	0.1189	0.1109	0.1142	0.1252	0.0971	0.1012	0.1299	0.1433	0.0853
0.0535	0.1491	0.1381	0.1317	0.0608	0.1261	0.0656	0.0716	0.128	0.1263	0.1246	0.1734	0.1452	0.1365	0.1293	0.1365	0.2096	0.1079	0.0755	0.117	0.0966	0.0751	0.1433	0.0746	0.1096	0.1915	0.0905	0.0572	0.1229	0.1378	0.136	0.1757	0.1557	0.109	0.1317	0.1371	0.1663	0.1474	0.0907	0.1267	0.2082	0.1274	0.1428	0.1369	0.1299	0.0964	0.0599	0.182	0.1971	0.1719
0.1065	0.1323	0.1283	0.221	0.1074	0.1368	0.0698	0.0807	0.0657	0.1552	0.1011	0.1208	0.1129	0.1661	0.1482	0.1235	0.1562	0.0827	0.1743	0.166	0.2192	0.1143	0.1512	0.2303	0.1745	0.0974	0.1469	0.1627	0.1365	0.1092	0.1752	0.1263	0.1865	0.1248	0.1917	0.1493	0.215	0.1777	0.1202	0.1014	0.2478	0.1317	0.15	0.1492	0.2017	0.176	0.0956	0.1496	0.2244	0.1481
0.0732	0.1013	0.1366	0.1562	0.1359	0.0935	0.0586	0.0819	0.0685	0.0807	0.0765	0.0577	0.1144	0.1108	0.1341	0.0767	0.0992	0.0738	0.0922	0.0629	0.1019	0.057	0.1096	0.0958	0.1001	0.0824	0.0948	0.0967	0.0883	0.0795	0.102	0.1267	0.1193	0.1079	0.0966	0.0475	0.1246	0.0336	0.0454	0.0298	0.0692	0.1163	0.1273	0.1115	0.1061	0.0427	0.0892	0.0889	0.0845	0.0689
0.0824	0.1135	0.1338	0.0858	0.1277	0.1532	0.0759	0.1165	0.1157	0.0775	0.0963	0.1992	0.1173	0.1644	0.1259	0.1065	0.1688	0.1319	0.0692	0.0806	0.0959	0.0646	0.099	0.0574	0.1239	0.1417	0.1517	0.0452	0.1418	0.0866	0.1348	0.1192	0.1174	0.1737	0.0968	0.1651	0.1212	0.137	0.1369	0.2415	0.1669	0.0901	0.1453	0.1763	0.1385	0.0535	0.1326	0.1711	0.1678	0.1548
0.046	0.1519	0.1074	0.0916	0.0726	0.1532	0.0592	0.0797	0.0389	0.1356	0.1115	0.0843	0.1384	0.1617	0.0921	0.0858	0.0987	0.0385	0.1174	0.0797	0.1377	0.0643	0.1485	0.0849	0.1445	0.1153	0.0831	0.0629	0.109	0.1591	0.1771	0.2072	0.1325	0.1264	0.1114	0.1246	0.17	0.1279	0.1281	0.0753	0.1477	0.1207	0.115	0.1459	0.1414	0.0956	0.0566	0.1337	0.0941	0.0966
0.0385	0.1236	0.1174	0.167	0.078	0.1596	0.0498	0.0515	0.0476	0.1112	0.0939	0.1434	0.1433	0.1096	0.1269	0.0503	0.0996	0.0428	0.1135	0.0634	0.1486	0.037	0.1373	0.1058	0.117	0.104	0.0724	0.0799	0.101	0.1574	0.1562	0.1627	0.141	0.1238	0.1215	0.1192	0.2292	0.1262	0.0925	0.1394	0.1214	0.1423	0.1436	0.1097	0.1062	0.09	0.0376	0.1403	0.1105	0.1066
0.0623	0.1781	0.1272	0.0917	0.0903	0.1468	0.0869	0.1407	0.1191	0.0914	0.1048	0.1617	0.1141	0.1992	0.1384	0.1065	0.1299	0.1326	0.0979	0.1197	0.1004	0.097	0.1511	0.0661	0.1408	0.1653	0.1126	0.0702	0.1259	0.0971	0.1994	0.1456	0.1479	0.1484	0.1179	0.1701	0.1242	0.172	0.0966	0.1878	0.1754	0.096	0.1722	0.1538	0.1326	0.1022	0.1157	0.1466	0.1639	0.168
0.0864	0.1734	0.1382	0.2329	0.1252	0.2128	0.0792	0.0774	0.0592	0.1507	0.1138	0.1219	0.1695	0.1751	0.1511	0.1161	0.1407	0.0627	0.1439	0.114	0.1563	0.0929	0.229	0.1595	0.1811	0.1186	0.1131	0.1411	0.1606	0.144	0.1559	0.2311	0.2296	0.1409	0.1563	0.1347	0.3591	0.152	0.1214	0.0735	0.1909	0.1838	0.1662	0.1241	0.151	0.1253	0.0812	0.1921	0.1798	0.1283
0.0849	0.1368	0.1209	0.1125	0.0423	0.148	0.0399	0.0409	0.0992	0.1075	0.0826	0.0884	0.1894	0.1104	0.1607	0.0822	0.1451	0.119	0.0786	0.0806	0.0973	0.0788	0.1139	0.0924	0.1184	0.1019	0.1423	0.0441	0.1734	0.0794	0.1112	0.1311	0.1438	0.142	0.0648	0.1003	0.0943	0.0731	0.1087	0.1528	0.166	0.0794	0.0972	0.1715	0.1129	0.1286	0.1249	0.1208	0.1526	0.1188
0.067	0.1071	0.0857	0.0959	0.0554	0.0843	0.0593	0.0862	0.0652	0.1335	0.0586	0.0554	0.0531	0.1419	0.1188	0.1	0.108	0.1253	0.0379	0.039	0.1205	0.062	0.1373	0.0365	0.0965	0.0806	0.1105	0.0471	0.088	0.0761	0.1085	0.1385	0.0441	0.1067	0.0753	0.0658	0.0528	0.0668	0.0862	0.0265	0.0653	0.0379	0.035	0.0632	0.1023	0.0805	0.0391	0.0509	0.0767	0.044
0.109	0.1005	0.0631	0.0919	0.0554	0.0589	0.0702	0.0703	0.1139	0.1966	0.2086	0.0308	0.0711	0.1121	0.064	0.1554	0.0545	0.0718	0.2086	0.1377	0.132	0.0718	0.1547	0.14	0.107	0.0479	0.1172	0.1176	0.1112	0.1747	0.0999	0.142	0.1016	0.119	0.0878	0.1226	0.0912	0.223	0.1152	0.04	0.1355	0.0773	0.0864	0.0717	0.1021	0.1973	0.0738	0.1078	0.0878	0.0996
0.0648	0.117	0.126	0.18	0.0938	0.1777	0.0567	0.0447	0.0495	0.0868	0.12	0.1132	0.1856	0.1345	0.1544	0.0814	0.1472	0.0332	0.1059	0.1032	0.1374	0.0546	0.1529	0.1013	0.1319	0.1044	0.0733	0.112	0.1091	0.1158	0.118	0.2072	0.1694	0.1206	0.107	0.1067	0.2168	0.111	0.1048	0.0753	0.1221	0.1722	0.1126	0.1069	0.127	0.0811	0.0593	0.1155	0.1229	0.1102
0.0437	0.1957	0.3916	0.1183	0.0618	0.1385	0.0812	0.0676	0.1051	0.1034	0.095	0.1728	0.1473	0.1154	0.1305	0.114	0.166	0.0851	0.0952	0.1272	0.1242	0.0761	0.1305	0.0803	0.1252	0.1088	0.1062	0.0569	0.165	0.1287	0.1564	0.1412	0.1447	0.1737	0.1369	0.1568	0.1438	0.1614	0.1181	0.1673	0.2663	0.1101	0.1301	0.2076	0.122	0.1163	0.0922	0.1375	0.1307	0.14
0.0531	0.174	0.1248	0.1002	0.0717	0.1238	0.0521	0.0986	0.0574	0.1821	0.1301	0.1235	0.1259	0.1869	0.132	0.1257	0.0976	0.0919	0.1006	0.0977	0.1167	0.0949	0.226	0.0921	0.1602	0.1423	0.0917	0.0892	0.0942	0.1082	0.1424	0.1701	0.1652	0.1742	0.1329	0.1951	0.1788	0.2111	0.169	0.1139	0.1339	0.1187	0.1683	0.1051	0.1578	0.1526	0.0631	0.1602	0.1233	0.1421
0.0441	0.1274	0.1316	0.1394	0.0792	0.1313	0.051	0.06	0.069	0.1178	0.0937	0.1536	0.1307	0.1161	0.1291	0.0727	0.1029	0.0543	0.1181	0.0919	0.1215	0.0553	0.1202	0.0955	0.1161	0.109	0.0982	0.0757	0.1266	0.0992	0.1425	0.1285	0.2616	0.1653	0.1123	0.1107	0.2299	0.1194	0.1072	0.1248	0.1306	0.1712	0.1478	0.1014	0.0887	0.0812	0.0496	0.2068	0.1588	0.1296
0.1042	0.1724	0.1385	0.1156	0.0931	0.1239	0.0757	0.0947	0.1777	0.1447	0.1739	0.1255	0.0922	0.1093	0.1301	0.0992	0.1193	0.1176	0.1167	0.0919	0.1037	0.0978	0.1231	0.0809	0.0987	0.0944	0.1309	0.0681	0.0952	0.1396	0.1453	0.1534	0.1012	0.2004	0.063	0.1248	0.1241	0.1569	0.1178	0.1252	0.1441	0.0807	0.1004	0.1349	0.1157	0.1418	0.144	0.1505	0.1516	0.1348
0.0326	0.169	0.1338	0.1761	0.0806	0.1677	0.0754	0.0562	0.0514	0.1109	0.085	0.1744	0.1384	0.1826	0.1565	0.0868	0.107	0.0401	0.1049	0.0606	0.1825	0.0467	0.195	0.0827	0.1723	0.1442	0.0688	0.1194	0.1337	0.0848	0.1985	0.1641	0.1749	0.144	0.1211	0.1219	0.2015	0.1406	0.1006	0.1414	0.1325	0.1878	0.1883	0.1277	0.1541	0.0834	0.0425	0.1345	0.1212	0.1517
0.0465	0.1692	0.1314	0.0854	0.0876	0.133	0.0679	0.098	0.0869	0.0803	0.1151	0.1332	0.1856	0.1319	0.0909	0.069	0.1103	0.0631	0.0824	0.1273	0.1163	0.0626	0.1414	0.0663	0.1196	0.1678	0.0749	0.0692	0.1114	0.1465	0.1824	0.1881	0.1508	0.1353	0.1582	0.16	0.1325	0.1465	0.1374	0.1044	0.1393	0.109	0.1447	0.1261	0.1223	0.0858	0.0964	0.134	0.1102	0.1544
0.0754	0.1924	0.1385	0.1473	0.087	0.2191	0.0941	0.0699	0.0725	0.1446	0.1286	0.1895	0.1916	0.1837	0.1374	0.1131	0.1316	0.0873	0.076	0.0912	0.1625	0.0888	0.1939	0.0805	0.1674	0.1875	0.1124	0.0849	0.1583	0.145	0.1691	0.1686	0.2576	0.1745	0.1336	0.2031	0.1827	0.1508	0.1418	0.1759	0.1612	0.1252	0.2316	0.1404	0.1293	0.1115	0.1104	0.228	0.1738	0.1557
0.0219	0.1597	0.0819	0.0696	0.0204	0.0829	0.0696	0.0543	0.077	0.111	0.1046	0.0771	0.0787	0.1138	0.121	0.0599	0.0788	0.0491	0.0683	0.0621	0.0898	0.0525	0.1039	0.0496	0.0985	0.0953	0.0773	0.048	0.1327	0.0939	0.1557	0.1339	0.096	0.112	0.0887	0.1209	0.1108	0.1469	0.1245	0.1354	0.1101	0.0579	0.1178	0.1067	0.118	0.1267	0.0529	0.1294	0.1147	0.0955
0.0536	0.094	0.0939	0.0983	0.0617	0.1047	0.0626	0.0847	0.0498	0.1079	0.1766	0.1388	0.0834	0.0982	0.0741	0.0866	0.0934	0.083	0.053	0.0842	0.098	0.0636	0.0844	0.0459	0.0992	0.0876	0.0614	0.052	0.118	0.1025	0.1064	0.0856	0.106	0.1011	0.1196	0.1214	0.1054	0.1185	0.1388	0.0886	0.0846	0.0587	0.0966	0.1286	0.1177	0.0709	0.0847	0.1323	0.0999	0.0995
0.0668	0.0918	0.0725	0.1473	0.0695	0.0552	0.0115	0.03	0.0391	0.0931	0.0253	0.0625	0.0543	0.0938	0.0907	0.0651	0.1818	0.0646	0.1005	0.1208	0.1015	0.0486	0.0973	0.1154	0.104	0.0738	0.0995	0.0804	0.0662	0.049	0.0796	0.0643	0.1168	0.0613	0.098	0.1133	0.1299	0.1562	0.0794	0.0533	0.0914	0.0674	0.0946	0.0645	0.1067	0.0703	0.0359	0.0993	0.0949	0.0718
0.0242	0.0801	0.0952	0.0817	0.0354	0.1183	0.062	0.0654	0.0857	0.062	0.0348	0.1391	0.1728	0.0914	0.0764	0.0618	0.117	0.0732	0.0257	0.0578	0.0836	0.0584	0.1095	0.0613	0.1068	0.1144	0.0787	0.0304	0.1599	0.041	0.0789	0.1427	0.1102	0.0948	0.093	0.0662	0.1126	0.0757	0.0973	0.1056	0.0999	0.1069	0.1285	0.0891	0.0728	0.035	0.057	0.1204	0.1451	0.1244
0.0565	0.1425	0.1313	0.0895	0.065	0.1146	0.0695	0.0573	0.0602	0.0783	0.1034	0.1107	0.0935	0.0752	0.0881	0.0342	0.1058	0.0567	0.0778	0.1064	0.0852	0.0521	0.0792	0.0641	0.0856	0.0964	0.098	0.0391	0.1055	0.1171	0.1693	0.1473	0.0951	0.1448	0.0758	0.1078	0.158	0.164	0.0753	0.1181	0.1231	0.1053	0.1503	0.1283	0.0813	0.0858	0.0677	0.1304	0.1319	0.0975
0.0736	0.148	0.1126	0.1189	0.1073	0.1267	0.0573	0.0562	0.0759	0.0718	0.0717	0.1641	0.1337	0.1057	0.1312	0.0596	0.0931	0.0546	0.08	0.0907	0.1119	0.0597	0.0821	0.0807	0.1116	0.124	0.0831	0.083	0.1368	0.0643	0.1428	0.1142	0.1242	0.1075	0.111	0.1396	0.1475	0.1239	0.0945	0.1171	0.1193	0.1151	0.1197	0.1001	0.1112	0.0569	0.0935	0.1297	0.1169	0.1151
0.107	0.1792	0.4381	0.1173	0.14	0.1503	0.0958	0.1142	0.1151	0.1503	0.1413	0.1869	0.1351	0.1342	0.1967	0.1174	0.1254	0.1114	0.082	0.0985	0.1534	0.0935	0.1082	0.0736	0.1365	0.1507	0.1714	0.0592	0.1202	0.1758	0.1763	0.1235	0.1912	0.2144	0.1159	0.1466	0.1948	0.1425	0.1205	0.181	0.2789	0.1649	0.1756	0.2262	0.1215	0.0807	0.188	0.1491	0.1887	0.156
0.0683	0.1654	0.1256	0.0966	0.064	0.1287	0.0826	0.0919	0.1379	0.109	0.0912	0.153	0.1291	0.1538	0.1268	0.1263	0.2226	0.1194	0.0827	0.1325	0.1001	0.0699	0.1565	0.0827	0.1258	0.1921	0.1217	0.0691	0.1221	0.1127	0.207	0.1973	0.1481	0.1248	0.1152	0.1333	0.1541	0.1668	0.0917	0.1799	0.1379	0.1151	0.1923	0.1317	0.1411	0.1045	0.079	0.1484	0.1663	0.1897
0.0536	0.1309	0.1179	0.0848	0.0621	0.1374	0.0604	0.0559	0.0583	0.1003	0.0937	0.1066	0.1066	0.0888	0.0796	0.0342	0.0862	0.0695	0.0723	0.1041	0.0827	0.0521	0.0924	0.0605	0.1063	0.0941	0.0829	0.0427	0.1385	0.1017	0.1408	0.1538	0.0916	0.1413	0.0739	0.117	0.1169	0.1904	0.0818	0.1271	0.1191	0.1019	0.118	0.1215	0.1025	0.083	0.0653	0.1094	0.1256	0.1057
0.0797	0.1392	0.1369	0.1125	0.1364	0.1194	0.0842	0.1866	0.0875	0.1045	0.1065	0.1177	0.1182	0.1389	0.109	0.1427	0.1843	0.1129	0.0737	0.0838	0.1397	0.088	0.1517	0.0658	0.1421	0.1254	0.1515	0.079	0.104	0.1078	0.119	0.187	0.1236	0.1296	0.1326	0.0808	0.1488	0.1586	0.0744	0.1411	0.1097	0.1041	0.1252	0.1826	0.1307	0.0784	0.1056	0.1275	0.1509	0.161
0.0328	0.1391	0.0924	0.1187	0.0538	0.139	0.0709	0.0351	0.0573	0.0669	0.0835	0.163	0.1362	0.1124	0.0793	0.0758	0.0874	0.0548	0.0418	0.116	0.1302	0.0465	0.1064	0.0447	0.1651	0.1663	0.0632	0.0844	0.1312	0.0785	0.1506	0.126	0.1787	0.1131	0.1326	0.1459	0.1358	0.1393	0.0769	0.1099	0.1303	0.0853	0.2251	0.0917	0.1201	0.0544	0.0638	0.1509	0.127	0.1259
0.3402	0.1024	0.0739	0.0874	0.1669	0.1614	0.0881	0.0677	0.1509	0.0893	0.098	0.087	0.0895	0.1058	0.0909	0.1429	0.0869	0.1625	0.0579	0.1376	0.0746	0.1307	0.0846	0.0384	0.0657	0.0935	0.0699	0.0768	0.059	0.0967	0.1022	0.09	0.0817	0.1067	0.1257	0.0655	0.0551	0.0614	0.0585	0.0506	0.0642	0.0488	0.0736	0.1733	0.1122	0.0693	0.1826	0.0668	0.1486	0.0654
0.0478	0.1666	0.1057	0.0843	0.0661	0.1329	0.0618	0.106	0.0668	0.1578	0.1258	0.1158	0.103	0.1719	0.1124	0.1108	0.061	0.1116	0.1006	0.1063	0.1083	0.0914	0.1865	0.0893	0.1258	0.1268	0.0977	0.0666	0.1137	0.1012	0.1254	0.1438	0.1378	0.207	0.1001	0.2067	0.1403	0.1987	0.1648	0.1176	0.1379	0.0902	0.1294	0.0961	0.1202	0.1533	0.0686	0.0957	0.1275	0.1481
0.0465	0.1399	0.0925	0.1079	0.0597	0.1745	0.1243	0.0782	0.0414	0.1132	0.0975	0.1206	0.1407	0.1998	0.1488	0.1086	0.1125	0.0935	0.0444	0.0803	0.1832	0.0596	0.1767	0.0553	0.188	0.1373	0.0915	0.0783	0.1204	0.0758	0.1482	0.2026	0.151	0.1702	0.1127	0.1186	0.1184	0.1219	0.1269	0.0996	0.1077	0.1066	0.1448	0.0851	0.1791	0.0832	0.06	0.0775	0.1399	0.1149
0.0576	0.1485	0.1114	0.0998	0.0671	0.1185	0.0542	0.0782	0.0716	0.1554	0.121	0.1138	0.1185	0.1513	0.1164	0.1247	0.1059	0.0999	0.0916	0.1307	0.1431	0.0732	0.1853	0.0801	0.1114	0.1507	0.0891	0.0775	0.0776	0.1169	0.1577	0.1414	0.1346	0.194	0.1265	0.1868	0.1287	0.2302	0.1415	0.1248	0.0987	0.0906	0.1183	0.1386	0.1205	0.1569	0.0785	0.1104	0.132	0.137
0.045	0.1444	0.1433	0.1224	0.0793	0.1058	0.0512	0.0863	0.0766	0.0815	0.07	0.1134	0.1164	0.1263	0.1614	0.0803	0.1062	0.076	0.1177	0.0861	0.1053	0.0576	0.1166	0.1037	0.1436	0.1241	0.1136	0.0831	0.0819	0.0877	0.1081	0.1102	0.1361	0.1466	0.0992	0.1373	0.1664	0.1344	0.097	0.1298	0.153	0.1113	0.1275	0.1075	0.1536	0.0756	0.0445	0.1128	0.1003	0.1635
0.0621	0.1487	0.3346	0.1603	0.0787	0.164	0.073	0.0842	0.1339	0.1511	0.1253	0.2082	0.1786	0.1171	0.137	0.0936	0.188	0.1165	0.0774	0.1117	0.1208	0.0705	0.157	0.0989	0.1243	0.161	0.1281	0.0673	0.2342	0.1325	0.1244	0.1817	0.1379	0.1229	0.1218	0.1093	0.1476	0.1311	0.118	0.1549	0.183	0.13	0.1523	0.1648	0.1298	0.0721	0.0948	0.1611	0.1784	0.1466
0.0825	0.1211	0.1201	0.1083	0.0665	0.1353	0.0739	0.0778	0.0665	0.1515	0.1109	0.1768	0.1784	0.1722	0.108	0.0767	0.1155	0.0673	0.0712	0.1299	0.1338	0.0743	0.1296	0.069	0.1643	0.1937	0.084	0.0634	0.1109	0.1274	0.1703	0.158	0.2095	0.1228	0.1451	0.0938	0.1706	0.1178	0.0731	0.117	0.125	0.1098	0.209	0.1139	0.1393	0.0782	0.0681	0.1713	0.1719	0.1199
0.0554	0.0803	0.078	0.0625	0.0753	0.0701	0.0613	0.0835	0.0417	0.1129	0.0652	0.0659	0.1303	0.072	0.0643	0.0821	0.0596	0.0934	0.0544	0.0365	0.0783	0.068	0.0946	0.0605	0.1166	0.0498	0.0834	0.0557	0.1793	0.089	0.0634	0.0864	0.161	0.082	0.1191	0.0728	0.0827	0.0694	0.1271	0.0391	0.0774	0.0596	0.0718	0.0843	0.0644	0.0711	0.1642	0.1354	0.0739	0.0603
0.0836	0.0987	0.0856	0.0817	0.0731	0.1046	0.054	0.0767	0.078	0.0852	0.0738	0.1092	0.1281	0.0952	0.0889	0.087	0.0787	0.0926	0.0396	0.0597	0.0559	0.0767	0.0992	0.0452	0.0599	0.0659	0.0875	0.0609	0.1631	0.0757	0.1173	0.1239	0.1349	0.0694	0.1165	0.0625	0.0811	0.0454	0.0794	0.0927	0.0979	0.0614	0.096	0.087	0.1158	0.0752	0.1417	0.0951	0.0855	0.0553
0.0768	0.174	0.1436	0.1065	0.0734	0.1441	0.0619	0.037	0.0951	0.0931	0.1087	0.1327	0.132	0.1054	0.0732	0.0568	0.0949	0.0695	0.0817	0.1705	0.1362	0.0767	0.0775	0.0894	0.1244	0.1225	0.0857	0.0357	0.0954	0.1422	0.147	0.1144	0.1312	0.1846	0.1027	0.1595	0.1221	0.2074	0.1114	0.1302	0.1664	0.0686	0.1688	0.1827	0.0867	0.1039	0.0832	0.1012	0.1181	0.1197
0.0459	0.1125	0.1093	0.07	0.0693	0.1106	0.1328	0.1298	0.0529	0.1141	0.1099	0.0872	0.0837	0.1041	0.0875	0.1227	0.0673	0.139	0.1073	0.0761	0.1672	0.0898	0.1444	0.052	0.0936	0.0576	0.0818	0.0779	0.1016	0.108	0.0961	0.1324	0.0846	0.1435	0.0964	0.1077	0.0804	0.1171	0.0759	0.0567	0.1233	0.074	0.0864	0.1058	0.0795	0.1026	0.0812	0.0738	0.068	0.1223
0.1618	0.1634	0.2053	0.2058	0.1728	0.3987	0.0998	0.0986	0.1115	0.1838	0.1318	0.1555	0.1686	0.2996	0.203	0.1078	0.1726	0.0937	0.0804	0.0977	0.3637	0.1358	0.1588	0.0821	0.2994	0.1006	0.1699	0.115	0.1268	0.1878	0.1564	0.1991	0.1581	0.1974	0.1645	0.1182	0.1734	0.1206	0.1246	0.1261	0.1715	0.1882	0.1566	0.2084	0.2907	0.095	0.0711	0.1211	0.2334	0.1512
0.0343	0.0719	0.0749	0.0662	0.058	0.1031	0.0839	0.1535	0.0313	0.0988	0.0857	0.0798	0.1155	0.1128	0.0794	0.0874	0.0758	0.0823	0.0646	0.0647	0.1293	0.0552	0.1273	0.044	0.0978	0.0646	0.0724	0.0606	0.1469	0.0901	0.0864	0.0929	0.1706	0.0759	0.1281	0.0683	0.0903	0.068	0.0694	0.0311	0.0971	0.0858	0.1089	0.0914	0.0759	0.0952	0.0677	0.0713	0.0727	0.0761
0.0554	0.1077	0.0907	0.0641	0.0568	0.1185	0.1024	0.1171	0.1234	0.1733	0.1746	0.0894	0.1223	0.0908	0.0695	0.122	0.091	0.0922	0.2251	0.0874	0.102	0.0428	0.1431	0.1099	0.0929	0.0767	0.1009	0.0593	0.0698	0.1671	0.1177	0.1414	0.0974	0.097	0.073	0.1034	0.0863	0.082	0.1203	0.0571	0.1645	0.106	0.1049	0.1045	0.0851	0.1323	0.0781	0.1341	0.0691	0.1059
0.1299	0.128	0.1776	0.0961	0.1059	0.1479	0.0934	0.0796	0.1125	0.1911	0.1701	0.0794	0.0959	0.1444	0.1379	0.0783	0.0788	0.0945	0.1037	0.1007	0.1791	0.0711	0.1015	0.0952	0.1491	0.0785	0.1725	0.0438	0.0914	0.1518	0.1035	0.1199	0.0945	0.1653	0.1009	0.1352	0.098	0.0918	0.1236	0.0655	0.1437	0.0829	0.0723	0.1729	0.1454	0.1204	0.1192	0.0838	0.1542	0.0787
0.0266	0.2271	0.1196	0.091	0.0426	0.1333	0.0647	0.0798	0.0704	0.1194	0.083	0.2919	0.2275	0.1445	0.1086	0.0907	0.1483	0.0353	0.0669	0.0951	0.1786	0.0477	0.1638	0.071	0.1662	0.1256	0.0968	0.0419	0.1361	0.1219	0.1653	0.1811	0.1381	0.1322	0.1097	0.118	0.1595	0.1114	0.1073	0.1332	0.1419	0.1238	0.1651	0.1673	0.1848	0.1113	0.0534	0.1618	0.1312	0.1343
0.0164	0.1338	0.0672	0.0549	0.0195	0.0921	0.0337	0.0371	0.0398	0.0857	0.0542	0.1152	0.0906	0.146	0.0786	0.0432	0.0875	0.0462	0.0324	0.0703	0.1011	0.0205	0.1467	0.0507	0.1512	0.0624	0.086	0.0211	0.1766	0.05	0.1348	0.1513	0.0787	0.0815	0.0907	0.1059	0.0598	0.1542	0.0633	0.1247	0.0621	0.0607	0.0748	0.1041	0.1132	0.0927	0.0304	0.0763	0.0685	0.0846
0.089	0.0729	0.0603	0.1078	0.0656	0.0772	0.0934	0.2097	0.0179	0.1457	0.0808	0.061	0.0542	0.1592	0.0884	0.1275	0.0951	0.0957	0.0817	0.1386	0.21	0.103	0.1495	0.1466	0.1413	0.0393	0.1475	0.1423	0.1099	0.0806	0.1492	0.0902	0.1071	0.0666	0.1892	0.1125	0.0844	0.1125	0.0825	0.0227	0.1976	0.0532	0.1121	0.0977	0.1503	0.1655	0.0826	0.0635	0.1551	0.09
0.0333	0.078	0.0739	0.0581	0.0473	0.084	0.0711	0.1725	0.0326	0.1006	0.0798	0.0763	0.0948	0.096	0.0776	0.0829	0.0645	0.0736	0.0527	0.0441	0.0695	0.0476	0.085	0.0384	0.0837	0.054	0.0725	0.0562	0.1439	0.0796	0.0828	0.0841	0.1291	0.0714	0.0944	0.0644	0.0826	0.0622	0.0545	0.0233	0.0886	0.0737	0.0977	0.0812	0.0615	0.0952	0.0791	0.0779	0.0647	0.0642
0.0413	0.1398	0.1608	0.2205	0.06	0.3623	0.1322	0.0954	0.1056	0.1248	0.0975	0.226	0.2544	0.1765	0.1794	0.1207	0.1712	0.1022	0.0571	0.1355	0.2216	0.0614	0.1448	0.085	0.1916	0.212	0.0715	0.0671	0.2537	0.1458	0.1457	0.2156	0.2304	0.1326	0.167	0.0868	0.1592	0.105	0.144	0.1387	0.2115	0.1535	0.2237	0.1658	0.1747	0.075	0.0515	0.1213	0.2507	0.1755
0.0534	0.1551	0.1223	0.0906	0.0395	0.1751	0.0846	0.062	0.0734	0.1269	0.1116	0.1363	0.2183	0.1311	0.1139	0.0867	0.1376	0.0966	0.0688	0.1023	0.1411	0.043	0.117	0.0688	0.1422	0.1451	0.1018	0.0734	0.1615	0.1386	0.1417	0.2082	0.2107	0.1425	0.1441	0.1204	0.1527	0.0768	0.1305	0.0863	0.1763	0.1293	0.1994	0.1005	0.1104	0.0901	0.0623	0.1333	0.1564	0.0851
0.0563	0.142	0.1027	0.0972	0.0557	0.145	0.0645	0.0471	0.0784	0.1282	0.1886	0.1745	0.1135	0.1124	0.1018	0.0856	0.0856	0.0828	0.0971	0.1089	0.1443	0.0475	0.1316	0.0757	0.13	0.1428	0.0785	0.0619	0.0877	0.1938	0.1703	0.127	0.1782	0.1598	0.105	0.1216	0.1353	0.1256	0.1215	0.0935	0.1548	0.1128	0.1554	0.1091	0.1396	0.1176	0.0716	0.195	0.1128	0.1002
0.0231	0.0877	0.0656	0.0487	0.0405	0.0934	0.082	0.0928	0.0428	0.0788	0.0593	0.0954	0.1726	0.0614	0.0525	0.0953	0.0854	0.0646	0.03	0.0991	0.0797	0.0339	0.0766	0.0346	0.0594	0.1288	0.0392	0.0366	0.0994	0.0848	0.0906	0.0926	0.1347	0.0467	0.1091	0.0532	0.0746	0.0342	0.0352	0.0338	0.1023	0.0659	0.1518	0.1132	0.0701	0.0251	0.0542	0.0729	0.0922	0.0613
0.0187	0.0857	0.0548	0.0484	0.0373	0.0962	0.0811	0.0929	0.0312	0.0775	0.0506	0.0728	0.1225	0.076	0.0507	0.0764	0.0745	0.0503	0.0254	0.0843	0.0898	0.0376	0.081	0.0302	0.0765	0.1119	0.0521	0.0345	0.0884	0.0774	0.0815	0.1089	0.1454	0.0526	0.0899	0.0678	0.1075	0.0436	0.034	0.0329	0.0906	0.0604	0.1286	0.106	0.0664	0.0342	0.0359	0.0654	0.0832	0.0531
0.0432	0.1233	0.0566	0.0497	0.0538	0.1265	0.1288	0.0956	0.0294	0.1051	0.1325	0.0867	0.0904	0.1087	0.0684	0.0703	0.0892	0.0626	0.0579	0.0597	0.1654	0.0452	0.1134	0.0432	0.0988	0.0963	0.1135	0.105	0.0689	0.0806	0.1169	0.1304	0.0972	0.0396	0.0876	0.059	0.0944	0.0363	0.0428	0.0169	0.0757	0.045	0.1444	0.0651	0.0922	0.0632	0.0655	0.0822	0.0619	0.0613
0.0882	0.111	0.069	0.1235	0.0537	0.1308	0.1167	0.1139	0.1637	0.0758	0.1604	0.2432	0.1308	0.1377	0.0972	0.1418	0.1392	0.1334	0.0364	0.0655	0.1277	0.0427	0.1365	0.0337	0.1188	0.1298	0.0642	0.0463	0.1474	0.1109	0.1035	0.1334	0.1001	0.0605	0.0868	0.0637	0.1165	0.058	0.0444	0.0619	0.081	0.0883	0.112	0.087	0.1403	0.0503	0.0394	0.1063	0.1129	0.0894
0.1215	0.1495	0.1852	0.1896	0.1521	0.3003	0.0715	0.0747	0.1123	0.0934	0.0417	0.1322	0.1516	0.1432	0.1856	0.067	0.1611	0.088	0.0441	0.1149	0.1931	0.109	0.1413	0.073	0.1565	0.1402	0.1664	0.0546	0.2047	0.0603	0.1213	0.1335	0.1376	0.1722	0.1509	0.1347	0.1359	0.0891	0.1492	0.1855	0.1617	0.0882	0.135	0.1892	0.181	0.0737	0.2172	0.1316	0.3248	0.1415
0.0305	0.1647	0.1202	0.1035	0.0336	0.0873	0.0613	0.0545	0.0814	0.0962	0.1007	0.1345	0.0936	0.1321	0.1153	0.0434	0.0929	0.0469	0.079	0.0567	0.096	0.0503	0.0966	0.0607	0.1393	0.0935	0.0766	0.0604	0.1339	0.0863	0.1403	0.1349	0.0963	0.1169	0.0847	0.1378	0.15	0.1106	0.1218	0.1454	0.114	0.0953	0.1089	0.1098	0.1414	0.09	0.0529	0.1469	0.0905	0.1011
0.0459	0.1343	0.0999	0.1109	0.0504	0.1696	0.0959	0.0661	0.0682	0.1312	0.0954	0.2105	0.2304	0.1665	0.1076	0.0899	0.143	0.0799	0.0678	0.1098	0.1537	0.0331	0.1651	0.056	0.1622	0.1787	0.1116	0.054	0.1314	0.1133	0.1538	0.1385	0.1765	0.0973	0.1187	0.085	0.1499	0.0703	0.0986	0.0704	0.1697	0.1328	0.1967	0.1106	0.1433	0.0494	0.0341	0.1117	0.12	0.0971
0.1418	0.1457	0.2518	0.2041	0.1679	0.3242	0.0913	0.1236	0.1285	0.1633	0.118	0.1469	0.1387	0.2593	0.1819	0.1078	0.1892	0.0808	0.0829	0.1013	0.262	0.0951	0.1675	0.078	0.2433	0.131	0.1537	0.0785	0.1217	0.1728	0.1778	0.1943	0.1434	0.1982	0.125	0.1135	0.1731	0.1298	0.1094	0.1863	0.1536	0.1776	0.1409	0.2952	0.2457	0.1061	0.2125	0.1179	0.2903	0.16
0.0628	0.0715	0.0789	0.0847	0.0567	0.0869	0.0524	0.082	0.0597	0.0899	0.0544	0.0944	0.0701	0.0778	0.0889	0.0634	0.0766	0.0723	0.0582	0.0531	0.064	0.0562	0.0929	0.0518	0.0685	0.0597	0.0795	0.0704	0.0954	0.0681	0.1045	0.1377	0.1256	0.0611	0.0902	0.0615	0.0864	0.0512	0.0656	0.0719	0.0838	0.0697	0.0855	0.1183	0.0737	0.0727	0.0567	0.0767	0.0699	0.0556
0.0436	0.0853	0.072	0.0913	0.0568	0.0904	0.053	0.0744	0.0708	0.0823	0.0525	0.0943	0.0511	0.0742	0.08	0.0581	0.0796	0.0753	0.0484	0.0642	0.0793	0.0562	0.0927	0.0421	0.069	0.0641	0.0822	0.0554	0.1206	0.0654	0.1079	0.1266	0.0714	0.0584	0.1423	0.0549	0.071	0.0457	0.0809	0.0834	0.0904	0.058	0.0812	0.1267	0.0752	0.0613	0.0672	0.091	0.0739	0.051
0.046	0.1086	0.0846	0.1072	0.0713	0.1369	0.0651	0.0847	0.0764	0.084	0.1041	0.1429	0.1528	0.1233	0.0894	0.0797	0.1233	0.0689	0.0525	0.1059	0.0933	0.0493	0.1136	0.0498	0.1241	0.153	0.0815	0.0808	0.0956	0.1031	0.1493	0.1713	0.1479	0.1137	0.0998	0.0976	0.1294	0.0904	0.1163	0.0817	0.1078	0.0862	0.1471	0.1059	0.1342	0.0788	0.0558	0.1065	0.1268	0.1162
0.0321	0.1673	0.0594	0.0881	0.0362	0.0914	0.1034	0.1075	0.0407	0.1426	0.0612	0.057	0.0705	0.0968	0.0562	0.0689	0.1112	0.0729	0.0607	0.0449	0.1742	0.0273	0.1001	0.0391	0.1094	0.061	0.0828	0.0664	0.1113	0.061	0.1006	0.0949	0.0506	0.0267	0.0278	0.0531	0.0352	0.0289	0.0279	0.0175	0.0645	0.0371	0.1413	0.0445	0.0992	0.0649	0.0553	0.0766	0.0791	0.0375
0.0694	0.1422	0.1036	0.1196	0.0531	0.1746	0.0739	0.0839	0.0595	0.1214	0.1189	0.1539	0.1632	0.2011	0.1438	0.0939	0.1289	0.0767	0.0734	0.0759	0.2022	0.0597	0.1852	0.0627	0.158	0.1797	0.1079	0.0848	0.14	0.1088	0.1778	0.2143	0.1602	0.1425	0.0942	0.1326	0.1845	0.1538	0.1328	0.1251	0.1301	0.134	0.1748	0.1057	0.1948	0.1201	0.0657	0.1353	0.1453	0.117
0.0554	0.0576	0.061	0.1059	0.0541	0.0811	0.0509	0.0849	0.058	0.1043	0.0585	0.0895	0.0753	0.1555	0.0872	0.0681	0.083	0.0752	0.0516	0.0568	0.0846	0.0651	0.1158	0.0514	0.1016	0.055	0.0929	0.0721	0.1455	0.0707	0.103	0.1304	0.1471	0.0777	0.1174	0.0702	0.082	0.0573	0.0761	0.0632	0.0838	0.0739	0.1052	0.1096	0.1049	0.0829	0.0627	0.1442	0.0745	0.0594
0.0559	0.1951	0.0898	0.0772	0.0683	0.1082	0.0686	0.0759	0.0843	0.0927	0.0696	0.1186	0.0528	0.1061	0.0923	0.0668	0.0928	0.0922	0.0469	0.0877	0.0678	0.0564	0.0926	0.0518	0.0714	0.0925	0.1119	0.0657	0.1301	0.089	0.1346	0.1256	0.0759	0.0672	0.1409	0.065	0.0734	0.0476	0.089	0.0949	0.1038	0.0562	0.1037	0.151	0.1188	0.067	0.0754	0.0852	0.0856	0.0682
0.0457	0.1944	0.3821	0.1149	0.0644	0.1963	0.0821	0.0914	0.1084	0.0919	0.1223	0.1975	0.1623	0.126	0.1732	0.0696	0.1332	0.1076	0.0555	0.1147	0.1522	0.0774	0.119	0.0741	0.1101	0.1221	0.0887	0.0579	0.1523	0.1257	0.1852	0.1268	0.1792	0.1793	0.1513	0.1738	0.1555	0.1354	0.1675	0.1679	0.2577	0.125	0.1561	0.1617	0.148	0.0853	0.0823	0.1613	0.1795	0.1598
0.0821	0.1127	0.1408	0.1783	0.0724	0.1735	0.08	0.0957	0.0895	0.1707	0.096	0.1438	0.1886	0.1377	0.2195	0.1114	0.1978	0.0689	0.0677	0.1756	0.2256	0.1128	0.1531	0.1359	0.1474	0.1345	0.1114	0.0883	0.1853	0.1125	0.2207	0.1833	0.2355	0.1005	0.2866	0.1239	0.1516	0.1302	0.1132	0.1077	0.1543	0.1341	0.1971	0.2979	0.2096	0.1435	0.1004	0.1469	0.2098	0.1204
0.1537	0.1409	0.1676	0.0454	0.1214	0.1315	0.0426	0.0668	0.1041	0.0824	0.1018	0.0474	0.1391	0.1521	0.128	0.0744	0.0791	0.0709	0.1092	0.1173	0.1355	0.0918	0.1174	0.0806	0.1495	0.0845	0.124	0.0661	0.0541	0.1046	0.115	0.1029	0.1079	0.1558	0.0859	0.0944	0.1131	0.12	0.1034	0.1823	0.0912	0.0953	0.076	0.1979	0.1019	0.1298	0.2176	0.1234	0.1718	0.0895
0.0305	0.1774	0.1297	0.0828	0.0573	0.1671	0.0716	0.0781	0.0693	0.0757	0.0679	0.1808	0.1623	0.1099	0.1256	0.0629	0.106	0.1043	0.0459	0.1057	0.1325	0.0743	0.0988	0.074	0.1192	0.1338	0.0635	0.0563	0.1865	0.079	0.1695	0.1118	0.2079	0.1291	0.1318	0.1778	0.1405	0.1446	0.1857	0.1443	0.1945	0.0795	0.1756	0.1086	0.1167	0.0638	0.0624	0.1572	0.1427	0.1286
0.0824	0.0759	0.0633	0.0769	0.058	0.059	0.1106	0.0681	0.0727	0.2591	0.1906	0.0618	0.0721	0.0939	0.1681	0.1672	0.0636	0.1035	0.1679	0.1771	0.2065	0.1001	0.1476	0.1599	0.1053	0.0512	0.0951	0.1058	0.1181	0.1497	0.1539	0.1069	0.1286	0.0976	0.1353	0.105	0.0649	0.1521	0.1297	0.0439	0.1528	0.0595	0.0957	0.1766	0.1434	0.2265	0.0625	0.121	0.0997	0.0855
0.0671	0.1229	0.1208	0.0744	0.0786	0.1578	0.1263	0.0628	0.098	0.1413	0.2678	0.1204	0.1232	0.1135	0.092	0.1053	0.0913	0.0725	0.1522	0.1296	0.1328	0.0787	0.1451	0.1228	0.1102	0.1344	0.1055	0.0832	0.0558	0.5107	0.123	0.1743	0.1248	0.1172	0.0989	0.1089	0.1245	0.1128	0.105	0.0668	0.1382	0.1162	0.1102	0.1415	0.1152	0.1709	0.0683	0.102	0.0963	0.0938
0.0684	0.0692	0.0895	0.0371	0.0938	0.0817	0.0822	0.0864	0.0326	0.0955	0.032	0.1116	0.0656	0.0683	0.0416	0.0794	0.0832	0.0804	0.0335	0.0504	0.0512	0.0814	0.1137	0.0441	0.0408	0.0473	0.0817	0.0492	0.0596	0.0267	0.0953	0.0805	0.1261	0.1447	0.0593	0.0526	0.0416	0.0883	0.0465	0.0908	0.0528	0.0305	0.0818	0.0996	0.0407	0.0706	0.1292	0.0611	0.1063	0.1083
0.1023	0.1192	0.1417	0.1099	0.1227	0.1624	0.1171	0.0531	0.1615	0.1296	0.1948	0.1349	0.1068	0.1046	0.1469	0.0822	0.1075	0.1158	0.1255	0.1638	0.0775	0.0936	0.0976	0.117	0.1026	0.0984	0.0663	0.0873	0.128	0.141	0.1304	0.1061	0.1042	0.1089	0.0784	0.1593	0.0968	0.1164	0.1052	0.1034	0.1829	0.0892	0.0914	0.1685	0.0928	0.1204	0.1516	0.14	0.1276	0.0893
0.0883	0.1185	0.1111	0.0674	0.0556	0.0946	0.0659	0.0476	0.164	0.1748	0.2252	0.0474	0.1104	0.0719	0.0872	0.1	0.0629	0.0693	0.1899	0.1073	0.0856	0.0555	0.0851	0.1921	0.0785	0.0748	0.1075	0.0673	0.0586	0.2376	0.0806	0.1082	0.0883	0.1224	0.0521	0.1028	0.1206	0.101	0.103	0.0598	0.0699	0.1082	0.0562	0.1016	0.0611	0.2394	0.0703	0.0752	0.0741	0.0832
0.0341	0.1645	0.1516	0.1532	0.0709	0.224	0.0979	0.0766	0.0765	0.1551	0.1751	0.1663	0.1468	0.2501	0.1191	0.0847	0.1305	0.0745	0.0891	0.166	0.2517	0.0639	0.137	0.0845	0.2105	0.1171	0.1451	0.0713	0.1501	0.1697	0.152	0.1743	0.1918	0.1624	0.1569	0.1364	0.1566	0.1368	0.1013	0.1177	0.2247	0.1382	0.1908	0.1298	0.1994	0.0886	0.0559	0.1266	0.1481	0.1541
0.0383	0.1091	0.1333	0.1427	0.059	0.2308	0.0743	0.0822	0.0609	0.1457	0.0829	0.1945	0.2667	0.139	0.1229	0.0798	0.1812	0.0689	0.0713	0.0974	0.1244	0.0801	0.1381	0.0684	0.1532	0.2244	0.1111	0.075	0.1469	0.1459	0.1408	0.1989	0.1615	0.1224	0.1288	0.0934	0.1634	0.0951	0.1156	0.1108	0.1556	0.136	0.1227	0.1373	0.1423	0.0736	0.045	0.1261	0.1772	0.11
0.0442	0.1672	0.1093	0.1093	0.0748	0.2024	0.0975	0.0601	0.0739	0.112	0.1029	0.2645	0.1559	0.1274	0.1106	0.088	0.1311	0.1089	0.0569	0.113	0.1399	0.046	0.1063	0.0678	0.1274	0.1777	0.1142	0.0682	0.1303	0.1247	0.1599	0.1391	0.1901	0.1321	0.1372	0.1667	0.1992	0.1553	0.1339	0.1222	0.1623	0.147	0.2042	0.1212	0.1181	0.0566	0.07	0.2353	0.1404	0.133
0.0644	0.1551	0.1269	0.1453	0.1036	0.3563	0.0871	0.0639	0.0561	0.0978	0.1034	0.1526	0.1837	0.142	0.1423	0.109	0.1481	0.0525	0.1109	0.0952	0.1314	0.0662	0.1502	0.1034	0.138	0.1821	0.0912	0.1241	0.1048	0.122	0.1392	0.4373	0.2358	0.1216	0.1133	0.1249	0.3382	0.14	0.1008	0.1076	0.1456	0.1688	0.1995	0.1187	0.1214	0.0868	0.0699	0.1713	0.1269	0.1566
0.0686	0.1174	0.1027	0.0922	0.0603	0.1461	0.0764	0.0598	0.1444	0.1082	0.1107	0.096	0.1519	0.1038	0.0846	0.0857	0.1493	0.06	0.1033	0.1266	0.0905	0.0647	0.1229	0.0776	0.0988	0.1339	0.1092	0.0593	0.1401	0.1384	0.0992	0.1302	0.1157	0.1403	0.1154	0.0973	0.1847	0.0954	0.1048	0.1076	0.1011	0.1242	0.1055	0.1239	0.1274	0.0958	0.0476	0.1526	0.1388	0.0977
0.0615	0.0797	0.1	0.0819	0.0605	0.1262	0.1371	0.0689	0.1578	0.1382	0.1717	0.1539	0.0879	0.0861	0.1016	0.0752	0.0905	0.1292	0.1216	0.1216	0.0751	0.0563	0.0647	0.0966	0.0876	0.0847	0.0914	0.0536	0.0859	0.1872	0.1158	0.0839	0.1018	0.1017	0.0723	0.1154	0.0877	0.0844	0.1057	0.0755	0.166	0.0657	0.0904	0.1497	0.0851	0.1303	0.0909	0.1069	0.091	0.0717
0.0567	0.1269	0.1081	0.1632	0.0781	0.2491	0.0982	0.0566	0.064	0.1346	0.0948	0.2577	0.177	0.1568	0.116	0.1057	0.1437	0.0962	0.0702	0.0977	0.1617	0.0668	0.1318	0.0885	0.1771	0.1787	0.0911	0.0841	0.1432	0.1212	0.153	0.1896	0.2616	0.1297	0.163	0.1569	0.2801	0.1766	0.1405	0.1147	0.1787	0.1319	0.2611	0.1231	0.1491	0.078	0.0765	0.2308	0.181	0.1397
0.0993	0.2059	0.1437	0.1202	0.114	0.098	0.0569	0.078	0.0893	0.1119	0.091	0.1203	0.1592	0.1469	0.0977	0.0612	0.1154	0.0671	0.0828	0.137	0.1336	0.0844	0.1079	0.0728	0.1499	0.1058	0.1039	0.0501	0.1305	0.1194	0.185	0.0975	0.1685	0.1461	0.1216	0.1206	0.1599	0.1256	0.0738	0.1405	0.1415	0.0773	0.1579	0.1714	0.1399	0.0962	0.1558	0.1475	0.175	0.1245
0.0438	0.1557	0.1042	0.1263	0.0263	0.1596	0.0594	0.0253	0.1017	0.0602	0.0899	0.201	0.128	0.0838	0.1078	0.0199	0.0764	0.0694	0.0501	0.0772	0.1258	0.0359	0.0827	0.056	0.1103	0.1487	0.1263	0.0448	0.1662	0.0831	0.1482	0.1169	0.1606	0.1065	0.0712	0.1264	0.1049	0.097	0.1488	0.0936	0.1103	0.0801	0.1398	0.1122	0.0964	0.0793	0.0721	0.1198	0.108	0.0767
0.0487	0.1676	0.0905	0.113	0.0622	0.1738	0.0792	0.0798	0.0535	0.0735	0.0935	0.1684	0.0883	0.1437	0.1149	0.0539	0.0899	0.0767	0.0744	0.1334	0.1215	0.0561	0.1153	0.0777	0.1611	0.1543	0.0571	0.0716	0.155	0.1059	0.2401	0.1099	0.2218	0.1166	0.0972	0.1441	0.1274	0.1466	0.1708	0.144	0.1395	0.0729	0.1956	0.0846	0.1698	0.0693	0.06	0.124	0.149	0.1077
0.0865	0.133	0.0735	0.1045	0.1129	0.1747	0.1323	0.0536	0.0814	0.1143	0.1308	0.1919	0.1094	0.0939	0.0741	0.0993	0.1022	0.0914	0.0667	0.105	0.1078	0.0901	0.1273	0.05	0.0849	0.1081	0.0642	0.08	0.153	0.1165	0.1522	0.1408	0.1233	0.1262	0.1134	0.1096	0.0916	0.1053	0.0831	0.1189	0.1036	0.1028	0.09	0.1052	0.0876	0.0989	0.136	0.0732	0.1598	0.0623
0.0243	0.0836	0.1056	0.0854	0.072	0.1091	0.0407	0.0288	0.0409	0.0237	0.0904	0.0734	0.0916	0.1114	0.0971	0.0211	0.0576	0.0211	0.0755	0.0837	0.1272	0.031	0.1094	0.0814	0.1156	0.1173	0.0142	0.1026	0.0575	0.0516	0.0856	0.0937	0.0979	0.068	0.0615	0.0705	0.1301	0.0459	0.0572	0.0553	0.0583	0.1228	0.0904	0.0789	0.1273	0.0514	0.0165	0.0526	0.0937	0.048
0.0389	0.0893	0.0752	0.0865	0.0565	0.0905	0.0462	0.0678	0.0627	0.1375	0.0828	0.1029	0.087	0.1144	0.1075	0.1361	0.1156	0.0723	0.0474	0.0846	0.0963	0.0653	0.1645	0.0471	0.0924	0.1025	0.0587	0.0643	0.1297	0.086	0.085	0.1498	0.0942	0.129	0.0772	0.0633	0.1006	0.1451	0.078	0.0762	0.0984	0.0681	0.1237	0.081	0.1133	0.1094	0.0601	0.1492	0.1089	0.0809
0.0434	0.1677	0.0927	0.1067	0.0848	0.1606	0.0604	0.0739	0.0492	0.0795	0.0757	0.1651	0.0853	0.1328	0.1063	0.0535	0.0824	0.0909	0.0594	0.1191	0.1146	0.0623	0.1106	0.0709	0.1552	0.1504	0.0537	0.0675	0.1435	0.0922	0.2068	0.0919	0.2197	0.1183	0.0908	0.1436	0.125	0.154	0.1872	0.1404	0.138	0.0735	0.1822	0.0817	0.1625	0.0541	0.0833	0.1206	0.143	0.1036
0.0654	0.1179	0.0541	0.0829	0.0957	0.1547	0.196	0.0555	0.0659	0.0857	0.0997	0.1968	0.0927	0.0913	0.0582	0.0906	0.0674	0.0809	0.0419	0.0951	0.1026	0.075	0.0944	0.0341	0.0937	0.0766	0.0451	0.0722	0.1453	0.0814	0.1182	0.0836	0.1316	0.1097	0.103	0.1009	0.0654	0.0676	0.0583	0.0988	0.1119	0.0943	0.0942	0.0787	0.0749	0.0596	0.1108	0.0572	0.1621	0.0572
0.0415	0.1146	0.1214	0.0947	0.07	0.1814	0.0753	0.0917	0.0775	0.1173	0.1404	0.1155	0.1909	0.1509	0.1262	0.1358	0.1411	0.0691	0.095	0.1081	0.1518	0.0719	0.2249	0.0666	0.1383	0.129	0.1205	0.1206	0.1029	0.151	0.1527	0.1903	0.1886	0.128	0.111	0.1207	0.1866	0.0921	0.1114	0.082	0.1588	0.1675	0.2301	0.1116	0.1319	0.0973	0.0694	0.1687	0.106	0.1285
0.0601	0.1944	0.1195	0.1035	0.0627	0.1909	0.0983	0.0603	0.0814	0.1043	0.1066	0.2049	0.1954	0.168	0.0972	0.0836	0.1478	0.0791	0.0931	0.1872	0.1094	0.061	0.1257	0.0483	0.1596	0.2359	0.0967	0.0954	0.1417	0.1408	0.1635	0.1753	0.2253	0.1255	0.1614	0.1489	0.1785	0.1382	0.1198	0.1462	0.1554	0.1057	0.2531	0.1108	0.1255	0.0817	0.0507	0.1441	0.2034	0.1428
0.0342	0.102	0.0645	0.0405	0.041	0.0736	0.0512	0.0388	0.1341	0.1	0.1051	0.0539	0.0975	0.1251	0.0798	0.1013	0.1078	0.0727	0.0601	0.0991	0.1102	0.0636	0.1959	0.0426	0.1084	0.1427	0.0116	0.0671	0.0435	0.0615	0.0861	0.1338	0.1058	0.1111	0.0603	0.1052	0.0625	0.1517	0.0408	0.0682	0.0577	0.0613	0.0976	0.0713	0.1081	0.1248	0.0373	0.0441	0.1068	0.1179
0.0285	0.1283	0.0965	0.1204	0.0403	0.1505	0.0586	0.0358	0.0633	0.0994	0.0841	0.1351	0.1427	0.1306	0.1357	0.0739	0.1234	0.0658	0.0459	0.0961	0.1089	0.0383	0.1261	0.0824	0.1104	0.1157	0.0771	0.0577	0.1934	0.1094	0.1409	0.1367	0.1297	0.0855	0.1195	0.1084	0.1044	0.112	0.1232	0.1198	0.1239	0.1294	0.1347	0.092	0.1274	0.0922	0.0429	0.1135	0.1798	0.099
0.0895	0.1229	0.0633	0.0872	0.0762	0.1253	0.086	0.0494	0.1034	0.1279	0.0778	0.0879	0.0755	0.1212	0.0785	0.0887	0.0707	0.1114	0.0636	0.0887	0.0972	0.0663	0.0692	0.0474	0.1	0.089	0.0584	0.0756	0.1307	0.0711	0.112	0.1051	0.1251	0.1154	0.1083	0.0874	0.0607	0.0757	0.0629	0.0287	0.1065	0.0519	0.0801	0.1193	0.086	0.0767	0.1696	0.084	0.112	0.108
0.0957	0.1453	0.1515	0.1367	0.1017	0.1791	0.0802	0.0969	0.1213	0.1139	0.0716	0.1879	0.1995	0.174	0.1474	0.1223	0.2431	0.1246	0.0531	0.1214	0.1161	0.0764	0.161	0.0653	0.1575	0.2028	0.1162	0.0826	0.213	0.1114	0.1365	0.182	0.1574	0.1236	0.1652	0.0887	0.1778	0.1106	0.0886	0.1316	0.1476	0.1186	0.1923	0.1421	0.1666	0.0614	0.1046	0.161	0.2474	0.1504
0.0384	0.1376	0.1635	0.1391	0.0584	0.2039	0.0678	0.0797	0.1035	0.1271	0.1481	0.1709	0.2114	0.1515	0.1104	0.0789	0.1286	0.0623	0.0919	0.1259	0.1834	0.0669	0.1461	0.0997	0.1792	0.1621	0.1089	0.1224	0.151	0.1486	0.1547	0.2153	0.1618	0.176	0.1393	0.1306	0.1411	0.1151	0.1306	0.1453	0.1443	0.1262	0.1941	0.1536	0.1763	0.0715	0.0459	0.1398	0.1653	0.1364
0.1338	0.1581	0.1249	0.1458	0.0959	0.118	0.0993	0.1195	0.0984	0.1501	0.1402	0.1319	0.1311	0.1448	0.1809	0.1673	0.104	0.1316	0.1297	0.2302	0.2106	0.1536	0.167	0.1802	0.1347	0.1461	0.2055	0.1453	0.122	0.1548	0.2418	0.1726	0.2075	0.1304	0.221	0.167	0.1875	0.191	0.1258	0.114	0.198	0.1336	0.1434	0.2317	0.2154	0.2186	0.1479	0.1779	0.1891	0.1396
0.0581	0.1844	0.1458	0.182	0.082	0.2113	0.0854	0.0666	0.0601	0.1128	0.1202	0.1961	0.1369	0.2307	0.1515	0.0902	0.1243	0.0475	0.1089	0.089	0.2374	0.0495	0.1761	0.0999	0.2166	0.1412	0.125	0.1388	0.0956	0.1468	0.1687	0.1566	0.1669	0.1504	0.1085	0.1106	0.1996	0.1083	0.1023	0.1581	0.1621	0.1575	0.1515	0.1174	0.2263	0.0794	0.0451	0.1473	0.1606	0.1584
0.0169	0.0832	0.1088	0.0967	0.0384	0.122	0.0485	0.0579	0.0389	0.1156	0.0603	0.1218	0.1494	0.1184	0.0889	0.0944	0.1123	0.0557	0.0284	0.0525	0.1228	0.0609	0.1688	0.0438	0.1209	0.1209	0.0247	0.0426	0.0945	0.0674	0.0979	0.1573	0.1167	0.1307	0.0944	0.093	0.1191	0.1239	0.1103	0.0686	0.1054	0.0922	0.117	0.1023	0.1144	0.0884	0.0449	0.1507	0.0938	0.0981
0.0579	0.1293	0.1117	0.1189	0.0747	0.1027	0.0348	0.0588	0.0492	0.0635	0.0891	0.0642	0.0692	0.0964	0.1305	0.0848	0.0909	0.0545	0.1042	0.0981	0.0949	0.0429	0.1104	0.0778	0.098	0.1029	0.0664	0.0494	0.0679	0.0926	0.0776	0.0979	0.0877	0.0782	0.0657	0.0677	0.135	0.0751	0.0625	0.0424	0.0609	0.1231	0.0678	0.0926	0.0756	0.0695	0.0294	0.1097	0.0854	0.0833
0.0795	0.0988	0.1301	0.0454	0.1156	0.132	0.0952	0.1211	0.042	0.0707	0.0897	0.1873	0.0705	0.1068	0.0531	0.0673	0.0664	0.0582	0.0316	0.0396	0.1396	0.06	0.1002	0.0317	0.1587	0.0581	0.1075	0.0648	0.1381	0.0877	0.1226	0.0977	0.1176	0.1546	0.0604	0.0511	0.0645	0.0408	0.0756	0.1262	0.0761	0.0547	0.1288	0.1509	0.0909	0.0334	0.1675	0.0868	0.1323	0.0969
0.0802	0.0633	0.1196	0.0623	0.1356	0.1	0.0648	0.0732	0.014	0.058	0.0555	0.1408	0.0484	0.0795	0.0478	0.0307	0.0518	0.024	0.0496	0.0299	0.1204	0.0574	0.0844	0.0533	0.0669	0.0591	0.0762	0.0884	0.1036	0.0566	0.0898	0.0774	0.1125	0.1093	0.0408	0.0355	0.0779	0.0232	0.0313	0.0912	0.0302	0.0688	0.0828	0.0841	0.0686	0.0209	0.1129	0.0458	0.1226	0.0487
0.0321	0.1364	0.0937	0.0814	0.0698	0.1175	0.0421	0.0745	0.0501	0.1181	0.0762	0.1163	0.2063	0.0994	0.075	0.0688	0.1161	0.0646	0.0609	0.1057	0.0932	0.0655	0.1313	0.0546	0.1087	0.0989	0.0627	0.0533	0.1131	0.1033	0.1455	0.1374	0.1195	0.1063	0.1675	0.1318	0.1489	0.1141	0.0955	0.0937	0.1208	0.1109	0.1299	0.1323	0.1013	0.0681	0.0665	0.1207	0.1057	0.1241
0.0525	0.2259	0.1624	0.1034	0.0685	0.1598	0.0642	0.0757	0.0958	0.0984	0.095	0.2015	0.1827	0.1464	0.1387	0.0961	0.1018	0.1157	0.0795	0.1248	0.1332	0.0841	0.1312	0.0885	0.1346	0.1283	0.1186	0.0684	0.1809	0.1146	0.1726	0.106	0.1768	0.2096	0.13	0.1943	0.1455	0.1861	0.1093	0.1967	0.2236	0.1014	0.153	0.1804	0.1464	0.1065	0.0937	0.1577	0.1939	0.1592
0.031	0.0914	0.1184	0.0998	0.0468	0.0947	0.0637	0.0907	0.0711	0.0984	0.0838	0.1112	0.11	0.1054	0.072	0.0607	0.1054	0.0524	0.0808	0.0727	0.1139	0.057	0.1231	0.0494	0.1051	0.074	0.0595	0.0444	0.1263	0.0835	0.1092	0.1296	0.1658	0.0847	0.0974	0.0855	0.0752	0.0965	0.0805	0.1115	0.0804	0.0803	0.0782	0.1178	0.0789	0.0588	0.0579	0.1203	0.1118	0.0829
0.1402	0.0642	0.0645	0.1355	0.085	0.0781	0.0657	0.0784	0.0603	0.1508	0.0691	0.0973	0.0944	0.1447	0.1305	0.101	0.0881	0.092	0.0769	0.1637	0.2631	0.1561	0.1268	0.1796	0.1252	0.0588	0.1445	0.1657	0.168	0.0737	0.1923	0.1375	0.2312	0.0717	0.1988	0.098	0.0935	0.113	0.0846	0.0699	0.1439	0.0711	0.1315	0.1646	0.1811	0.1936	0.1054	0.0999	0.1397	0.0814
0.0723	0.149	0.1303	0.1439	0.0934	0.0941	0.0526	0.06	0.0636	0.0817	0.09	0.1204	0.1063	0.0968	0.1288	0.0578	0.0919	0.0647	0.094	0.0733	0.1059	0.0494	0.1097	0.0968	0.0974	0.0943	0.1024	0.0763	0.0917	0.0941	0.1199	0.1	0.1243	0.122	0.0757	0.119	0.1563	0.1173	0.0859	0.0949	0.1256	0.1145	0.1226	0.11	0.096	0.0753	0.0903	0.149	0.1054	0.1027
0.0371	0.1046	0.0885	0.0711	0.0607	0.1154	0.0667	0.0604	0.0389	0.1059	0.1106	0.1192	0.1386	0.1064	0.0772	0.0707	0.0741	0.0838	0.0442	0.0717	0.0916	0.054	0.1195	0.0501	0.1043	0.127	0.0548	0.0585	0.0834	0.0911	0.1202	0.1221	0.1236	0.1038	0.131	0.1191	0.1124	0.1058	0.1019	0.0999	0.1081	0.0814	0.1174	0.0846	0.1011	0.0712	0.0837	0.1114	0.1034	0.0998
0.0895	0.1685	0.1471	0.1078	0.115	0.1566	0.0487	0.0683	0.056	0.0578	0.0962	0.1371	0.1468	0.1634	0.1164	0.0491	0.0923	0.0524	0.0763	0.0968	0.127	0.0574	0.1172	0.0649	0.1283	0.1413	0.0852	0.0807	0.083	0.0745	0.1759	0.1061	0.2527	0.1955	0.1214	0.1516	0.1757	0.1219	0.101	0.1432	0.1326	0.1409	0.1846	0.1313	0.1556	0.0509	0.1156	0.1768	0.1282	0.1024
0.1005	0.1465	0.1232	0.0454	0.0704	0.1374	0.0507	0.0612	0.0772	0.0801	0.1013	0.0474	0.1121	0.1369	0.114	0.0744	0.0755	0.0709	0.1127	0.1147	0.1319	0.0784	0.1198	0.0782	0.1539	0.0914	0.1003	0.0722	0.0491	0.1018	0.1164	0.1207	0.1054	0.0966	0.1012	0.0741	0.1311	0.0979	0.1044	0.1333	0.0754	0.1054	0.0831	0.1821	0.0948	0.1158	0.1835	0.1442	0.121	0.073
0.0708	0.1303	0.1427	0.1886	0.0632	0.1931	0.0645	0.0469	0.0691	0.0996	0.0797	0.0885	0.1404	0.1151	0.1935	0.0705	0.1035	0.0745	0.1168	0.0761	0.1186	0.0348	0.1206	0.1054	0.1023	0.1559	0.1062	0.0838	0.0958	0.092	0.1336	0.1371	0.1277	0.0942	0.0747	0.1134	0.1596	0.0872	0.1279	0.0634	0.0976	0.1248	0.1199	0.0997	0.0967	0.0967	0.0573	0.0877	0.0807	0.069
0.0295	0.0865	0.0821	0.116	0.0554	0.0999	0.0868	0.0755	0.0255	0.0929	0.0629	0.0943	0.1111	0.0783	0.056	0.0776	0.069	0.0847	0.0369	0.061	0.0756	0.0721	0.0704	0.0495	0.0901	0.066	0.0392	0.052	0.1454	0.0767	0.0666	0.0895	0.1622	0.1026	0.1149	0.067	0.0733	0.0405	0.135	0.0378	0.1237	0.0611	0.1087	0.0758	0.0692	0.0383	0.0612	0.0942	0.0707	0.0807
0.0498	0.1821	0.4111	0.1187	0.072	0.1406	0.0702	0.0851	0.1254	0.0993	0.127	0.1315	0.1296	0.1445	0.1255	0.1473	0.1812	0.0986	0.0696	0.1143	0.1313	0.0935	0.1444	0.0837	0.1583	0.1166	0.119	0.0625	0.1136	0.1477	0.1282	0.1305	0.1293	0.1928	0.1035	0.1073	0.1534	0.1449	0.1449	0.1759	0.2306	0.0976	0.1268	0.2352	0.1215	0.1116	0.1106	0.152	0.1356	0.1546
0.1814	0.1044	0.0551	0.16	0.1079	0.1286	0.0378	0.0442	0.1805	0.123	0.0814	0.0628	0.0548	0.1686	0.0898	0.0968	0.0824	0.123	0.0784	0.0846	0.0841	0.1024	0.1349	0.0726	0.1622	0.0579	0.1587	0.1063	0.1182	0.0534	0.1256	0.0782	0.1293	0.0856	0.1129	0.1048	0.0559	0.1058	0.1098	0.0609	0.0934	0.0337	0.0808	0.1045	0.1599	0.1068	0.2684	0.095	0.1001	0.0697
0.0227	0.1183	0.0869	0.0747	0.0557	0.1045	0.0344	0.0489	0.0262	0.0467	0.0237	0.0615	0.0571	0.1316	0.0648	0.0243	0.0752	0.0052	0.0159	0.094	0.1077	0.0191	0.0939	0.0412	0.1696	0.0487	0.0344	0.0182	0.054	0.0375	0.1632	0.1039	0.0908	0.0773	0.0934	0.0391	0.0609	0.0679	0.0922	0.1102	0.0931	0.0499	0.118	0.1157	0.1556	0.0332	0.0466	0.0656	0.0832	0.0777
0.0524	0.1006	0.0803	0.1005	0.1328	0.1136	0.0669	0.0762	0.0205	0.0672	0.0648	0.1552	0.0598	0.0745	0.0674	0.0554	0.0699	0.0349	0.0723	0.0573	0.0773	0.0599	0.0872	0.0751	0.1028	0.0639	0.0224	0.0935	0.1084	0.0728	0.1089	0.0948	0.1137	0.0476	0.0937	0.0396	0.1023	0.0271	0.0852	0.0945	0.0572	0.0853	0.1037	0.0838	0.0601	0.0284	0.1185	0.0627	0.0582	0.081
0.0783	0.13	0.1405	0.0416	0.109	0.1103	0.087	0.1449	0.0593	0.0953	0.0944	0.0944	0.0431	0.0932	0.0745	0.0567	0.0663	0.0757	0.0605	0.0601	0.134	0.068	0.0985	0.0412	0.1336	0.0638	0.12	0.0611	0.1076	0.095	0.1302	0.0961	0.1655	0.1273	0.0701	0.0548	0.0594	0.0552	0.0627	0.0706	0.092	0.0493	0.1071	0.1337	0.0765	0.0595	0.1406	0.0925	0.1277	0.0613
0.0782	0.1121	0.1112	0.0347	0.0978	0.1149	0.0725	0.0992	0.0379	0.0613	0.0608	0.0761	0.0653	0.0903	0.0368	0.0371	0.0411	0.038	0.0286	0.0534	0.1225	0.0569	0.0746	0.0275	0.1186	0.0459	0.0815	0.0442	0.0821	0.0713	0.1012	0.0752	0.0931	0.1241	0.0483	0.0445	0.0456	0.0317	0.0481	0.0442	0.0631	0.0464	0.0872	0.1057	0.0843	0.0201	0.1379	0.0765	0.1154	0.061
0.04	0.1064	0.0998	0.0977	0.0479	0.1602	0.0719	0.0403	0.1103	0.115	0.143	0.1756	0.1585	0.1239	0.1227	0.1013	0.121	0.1111	0.0681	0.0926	0.1434	0.0314	0.1241	0.0679	0.1272	0.1361	0.0754	0.052	0.1461	0.11	0.1246	0.1585	0.2251	0.1198	0.1322	0.1588	0.1897	0.1477	0.1202	0.1187	0.1952	0.1242	0.163	0.1093	0.1167	0.0746	0.0778	0.2464	0.1796	0.1236
0.0828	0.05	0.0705	0.1213	0.083	0.0627	0.0489	0.0791	0.0381	0.0873	0.0447	0.091	0.0985	0.1048	0.0754	0.0626	0.1041	0.0777	0.0933	0.0349	0.0662	0.0496	0.0734	0.1113	0.065	0.0565	0.0651	0.0846	0.1567	0.0554	0.1093	0.1161	0.1335	0.0475	0.1052	0.0448	0.1222	0.0532	0.1279	0.0671	0.0678	0.0775	0.0735	0.0548	0.1122	0.0556	0.0458	0.0806	0.0553	0.0492
0.0396	0.1491	0.1351	0.1305	0.0944	0.1783	0.0806	0.0814	0.0412	0.1393	0.1316	0.1512	0.1599	0.1541	0.132	0.0857	0.1186	0.0631	0.0762	0.0813	0.2166	0.0667	0.1776	0.0543	0.1932	0.107	0.1204	0.0777	0.1904	0.1386	0.1409	0.1589	0.1662	0.1182	0.1748	0.0992	0.1275	0.0896	0.1406	0.0874	0.1387	0.1262	0.1652	0.1479	0.1187	0.0964	0.0911	0.1155	0.0953	0.0915
0.0412	0.1037	0.1158	0.1107	0.048	0.1756	0.0804	0.0939	0.05	0.1565	0.1006	0.1225	0.1308	0.1311	0.1128	0.0929	0.1272	0.0738	0.0659	0.0681	0.1671	0.067	0.1981	0.0717	0.133	0.0865	0.0907	0.0594	0.1756	0.1292	0.1424	0.2036	0.1225	0.1465	0.1049	0.1023	0.1338	0.1329	0.1524	0.0851	0.1038	0.12	0.1232	0.0966	0.1389	0.1414	0.0522	0.1086	0.1292	0.1009
0.0472	0.107	0.1101	0.1102	0.0397	0.1889	0.077	0.1	0.0553	0.1731	0.1013	0.1368	0.1625	0.1556	0.1236	0.0781	0.1387	0.0567	0.0664	0.0681	0.1828	0.0595	0.1885	0.0653	0.1628	0.1062	0.0896	0.0601	0.1577	0.1254	0.1617	0.2257	0.1442	0.1372	0.1063	0.0983	0.1464	0.1305	0.1279	0.0878	0.1012	0.1387	0.1235	0.1008	0.1549	0.1296	0.0315	0.1123	0.1473	0.1031
0.0275	0.0913	0.0886	0.0616	0.0563	0.0788	0.1496	0.1186	0.0783	0.1062	0.0663	0.1364	0.0596	0.1103	0.0726	0.1338	0.1622	0.0912	0.0593	0.0403	0.0581	0.0768	0.1235	0.0419	0.0873	0.0969	0.0798	0.0537	0.096	0.1074	0.1604	0.1344	0.0769	0.0759	0.103	0.0706	0.0803	0.0871	0.0595	0.0906	0.1113	0.0579	0.1082	0.1305	0.0833	0.0648	0.0757	0.0883	0.1165	0.14
0.0522	0.129	0.1126	0.1081	0.051	0.1955	0.0734	0.0857	0.0663	0.1481	0.0987	0.1742	0.1776	0.1277	0.1099	0.052	0.129	0.0665	0.0722	0.0803	0.1444	0.0577	0.1101	0.0637	0.1471	0.1429	0.0894	0.0645	0.1509	0.1266	0.1468	0.1769	0.1503	0.1216	0.0924	0.0971	0.15	0.0845	0.0982	0.0862	0.1092	0.1373	0.1412	0.1086	0.1385	0.0687	0.0423	0.1318	0.1687	0.1005
0.0392	0.1525	0.1125	0.1349	0.0561	0.1975	0.0737	0.0611	0.1111	0.1714	0.103	0.2124	0.3411	0.1655	0.124	0.1138	0.1632	0.0678	0.1039	0.1464	0.1379	0.0662	0.1675	0.0838	0.1277	0.1536	0.1114	0.0676	0.1245	0.154	0.1118	0.2134	0.1774	0.1168	0.1348	0.1212	0.1713	0.0905	0.1186	0.1214	0.21	0.1699	0.1923	0.112	0.1157	0.1121	0.0322	0.1337	0.1593	0.1186
0.0599	0.1342	0.137	0.126	0.0959	0.1314	0.0618	0.0747	0.0534	0.0658	0.0618	0.1445	0.1368	0.1488	0.1366	0.0783	0.1168	0.0702	0.0565	0.0702	0.1109	0.0516	0.1166	0.0652	0.1508	0.0871	0.0646	0.0808	0.101	0.0714	0.1191	0.1292	0.178	0.0924	0.0738	0.0917	0.1081	0.0828	0.0695	0.1135	0.1106	0.1459	0.1824	0.1023	0.1377	0.0387	0.08	0.1273	0.1151	0.0933
0.0488	0.1241	0.0814	0.0796	0.0555	0.0916	0.0679	0.0913	0.0632	0.1087	0.0694	0.1021	0.0995	0.1035	0.0886	0.0652	0.0702	0.0806	0.0669	0.0463	0.1249	0.0596	0.0962	0.0429	0.0877	0.0601	0.0889	0.0607	0.1372	0.0858	0.103	0.1529	0.1506	0.0841	0.0881	0.0588	0.0791	0.0496	0.0682	0.0756	0.0862	0.0703	0.103	0.0758	0.0918	0.0758	0.0608	0.081	0.0688	0.0589
0.0675	0.139	0.0962	0.082	0.0833	0.1002	0.0697	0.0945	0.0758	0.0882	0.0694	0.1297	0.1139	0.0715	0.0823	0.0785	0.0782	0.0851	0.072	0.0695	0.1095	0.0836	0.0921	0.0451	0.0668	0.0675	0.0908	0.0597	0.1502	0.0928	0.1167	0.1451	0.1464	0.0723	0.0772	0.0568	0.0831	0.0396	0.0718	0.09	0.0982	0.0742	0.1108	0.087	0.0829	0.0658	0.1258	0.1028	0.0922	0.0617
0.0627	0.12	0.1198	0.1424	0.0975	0.1337	0.0784	0.1075	0.098	0.113	0.0804	0.1171	0.1276	0.1486	0.1139	0.1018	0.1825	0.0968	0.0545	0.1231	0.1239	0.0811	0.1581	0.056	0.1373	0.129	0.079	0.0635	0.1288	0.0869	0.1451	0.197	0.1127	0.1198	0.1321	0.0653	0.1224	0.0962	0.0706	0.1084	0.1205	0.1079	0.1624	0.148	0.1616	0.0582	0.0979	0.1212	0.1882	0.1429
0.0669	0.2117	0.123	0.1615	0.0989	0.3575	0.105	0.0814	0.063	0.1304	0.1177	0.2021	0.2243	0.1499	0.1218	0.1402	0.1364	0.0721	0.0845	0.1464	0.1681	0.0694	0.1695	0.0782	0.1477	0.2345	0.1231	0.0948	0.1354	0.1412	0.2127	0.3932	0.296	0.1291	0.1463	0.1359	0.3138	0.1278	0.0975	0.1376	0.1797	0.183	0.2562	0.1175	0.1361	0.0897	0.0866	0.198	0.1699	0.1604
0.0618	0.1665	0.4049	0.1206	0.0801	0.148	0.0867	0.0851	0.1439	0.1325	0.1282	0.1674	0.1483	0.1458	0.1692	0.1664	0.1752	0.141	0.0783	0.129	0.1285	0.0935	0.1223	0.085	0.1113	0.1463	0.1255	0.0625	0.1452	0.1607	0.1589	0.1198	0.1541	0.1595	0.1153	0.1404	0.1503	0.1367	0.1057	0.1933	0.2465	0.1005	0.1633	0.2201	0.1038	0.1129	0.1432	0.1415	0.1872	0.2146
0.0495	0.1246	0.0951	0.1557	0.084	0.2241	0.0599	0.0603	0.0471	0.0671	0.0662	0.1324	0.195	0.1458	0.1049	0.0518	0.1209	0.0372	0.0555	0.1324	0.1233	0.0654	0.1387	0.06	0.136	0.1451	0.0531	0.0695	0.1603	0.0846	0.1573	0.1283	0.1368	0.0915	0.116	0.0802	0.1216	0.0656	0.0871	0.1126	0.1233	0.092	0.1499	0.1173	0.1721	0.0517	0.0512	0.134	0.1564	0.0961
0.0531	0.1776	0.1334	0.1106	0.0653	0.138	0.0832	0.0854	0.0709	0.1234	0.1032	0.1279	0.1338	0.1492	0.1292	0.117	0.1088	0.121	0.0822	0.1112	0.141	0.0767	0.142	0.0714	0.1537	0.1286	0.0922	0.0806	0.142	0.1046	0.1909	0.162	0.1715	0.1755	0.1138	0.1644	0.1491	0.1831	0.1419	0.1193	0.1614	0.1084	0.1423	0.1087	0.1319	0.1206	0.0584	0.1292	0.1168	0.1127
0.0889	0.1044	0.0802	0.0904	0.0734	0.1192	0.1755	0.0945	0.0904	0.1063	0.1199	0.1277	0.0614	0.0913	0.1594	0.112	0.0953	0.1467	0.0695	0.1469	0.1478	0.1128	0.0677	0.1194	0.0981	0.103	0.129	0.1012	0.0868	0.1473	0.2122	0.1052	0.1463	0.0851	0.1371	0.0975	0.0939	0.0829	0.0612	0.0568	0.1441	0.0641	0.1049	0.2219	0.1483	0.137	0.0978	0.1006	0.1298	0.096
0.0493	0.1336	0.1143	0.0825	0.0342	0.1802	0.0694	0.0598	0.0563	0.1227	0.1052	0.1324	0.2125	0.1245	0.1151	0.069	0.1386	0.0775	0.0611	0.0983	0.1437	0.0369	0.1358	0.06	0.1362	0.1136	0.0946	0.0618	0.1472	0.1178	0.1384	0.1811	0.2067	0.1339	0.1643	0.117	0.1353	0.0686	0.1162	0.0823	0.1534	0.1194	0.1865	0.091	0.1125	0.0822	0.0502	0.1302	0.1385	0.0692
0.0761	0.1324	0.2504	0.0943	0.1033	0.1169	0.0726	0.104	0.0844	0.1189	0.1042	0.139	0.0928	0.1329	0.146	0.1397	0.1731	0.1009	0.0741	0.1088	0.1253	0.0885	0.1315	0.0793	0.1079	0.1233	0.1378	0.0662	0.157	0.1226	0.1427	0.1329	0.1326	0.1331	0.1019	0.1226	0.1445	0.1686	0.127	0.1652	0.2185	0.1052	0.1371	0.1789	0.126	0.111	0.1139	0.1158	0.1841	0.153
0.1292	0.0658	0.0658	0.1323	0.0928	0.0577	0.0432	0.0858	0.0481	0.1023	0.0612	0.0542	0.0562	0.1077	0.1254	0.0923	0.0664	0.0646	0.1236	0.1722	0.1841	0.1137	0.0924	0.1987	0.1008	0.0541	0.1128	0.1599	0.0747	0.0614	0.163	0.0647	0.1243	0.0802	0.1532	0.1034	0.1074	0.1578	0.0735	0.0434	0.1079	0.0708	0.0705	0.1501	0.1521	0.1831	0.0818	0.0868	0.1223	0.0678
0.0472	0.111	0.1337	0.1734	0.0837	0.1531	0.0557	0.0773	0.0463	0.1134	0.0861	0.1327	0.1286	0.109	0.1241	0.0587	0.1235	0.0545	0.1041	0.081	0.1244	0.048	0.1203	0.1018	0.1279	0.0945	0.0807	0.0851	0.1526	0.1109	0.1243	0.1484	0.1344	0.1038	0.0863	0.0805	0.1726	0.0855	0.1025	0.0932	0.1043	0.153	0.1394	0.1082	0.1071	0.0722	0.0446	0.1019	0.1294	0.0933
0.1012	0.1776	0.1088	0.1408	0.0903	0.155	0.1832	0.0641	0.0846	0.0655	0.1052	0.1279	0.1655	0.1511	0.1426	0.084	0.1309	0.0863	0.0609	0.1141	0.137	0.0848	0.1353	0.0731	0.1297	0.1044	0.1323	0.0859	0.1226	0.0678	0.116	0.1393	0.1438	0.0963	0.155	0.1679	0.1224	0.0707	0.1088	0.1262	0.1157	0.1189	0.1644	0.1177	0.1661	0.0848	0.1013	0.167	0.2109	0.0985
0.0317	0.131	0.0988	0.0956	0.0239	0.0933	0.0425	0.0319	0.1164	0.0878	0.1078	0.1219	0.1253	0.0859	0.1168	0.0727	0.0801	0.06	0.0783	0.0815	0.0914	0.0425	0.1004	0.0626	0.0889	0.1373	0.0781	0.0445	0.1369	0.0786	0.1229	0.1099	0.1262	0.1503	0.0919	0.1547	0.1178	0.1552	0.1503	0.1357	0.1026	0.0776	0.1135	0.1137	0.1076	0.1423	0.0737	0.1103	0.1204	0.0925
0.0688	0.1598	0.1279	0.1577	0.1186	0.1499	0.0792	0.1248	0.1164	0.1242	0.0866	0.1316	0.1484	0.1606	0.1335	0.1114	0.1984	0.1128	0.0584	0.1284	0.1614	0.1002	0.1558	0.0651	0.1623	0.1626	0.1109	0.0758	0.1556	0.0965	0.1775	0.2068	0.1328	0.1545	0.1766	0.0789	0.1692	0.1189	0.0877	0.1173	0.1354	0.1236	0.1523	0.1369	0.19	0.0671	0.1327	0.1547	0.1926	0.1508
0.1159	0.1706	0.1265	0.1898	0.1212	0.131	0.0873	0.1223	0.0902	0.1641	0.1191	0.161	0.1219	0.1936	0.141	0.1317	0.1929	0.1095	0.1009	0.2383	0.2478	0.1686	0.164	0.1853	0.1896	0.1362	0.1648	0.1416	0.1611	0.1234	0.2315	0.1587	0.2422	0.1289	0.2979	0.1337	0.1597	0.1662	0.0938	0.1397	0.2118	0.0944	0.2098	0.2583	0.269	0.1608	0.1373	0.1686	0.2354	0.1821
0.0655	0.1144	0.1386	0.1855	0.1302	0.1285	0.0671	0.0796	0.0474	0.0802	0.0706	0.1116	0.1236	0.1402	0.1367	0.0746	0.1345	0.0697	0.1064	0.1003	0.1288	0.0537	0.14	0.1153	0.1392	0.0782	0.0888	0.0964	0.1173	0.0785	0.1184	0.14	0.1495	0.1309	0.1155	0.059	0.1522	0.0812	0.0727	0.0819	0.1038	0.1499	0.1463	0.134	0.1461	0.0407	0.0927	0.142	0.1233	0.103
0.0845	0.1478	0.1233	0.1121	0.0944	0.1349	0.0574	0.0874	0.1082	0.0773	0.1229	0.1844	0.1024	0.1371	0.1186	0.0509	0.0739	0.0605	0.0658	0.0938	0.1275	0.0534	0.1076	0.0816	0.1253	0.1197	0.1088	0.065	0.089	0.1143	0.1441	0.0959	0.1307	0.1643	0.0876	0.0893	0.1391	0.0974	0.1462	0.1005	0.1239	0.0944	0.133	0.1328	0.1354	0.0827	0.115	0.1583	0.0986	0.1111
0.0403	0.1166	0.0818	0.0642	0.0337	0.0983	0.0758	0.064	0.0643	0.0718	0.0448	0.059	0.0744	0.108	0.0966	0.0652	0.0691	0.0514	0.051	0.0672	0.0732	0.0864	0.1055	0.0419	0.1009	0.0738	0.0599	0.0316	0.0793	0.0544	0.0998	0.1265	0.091	0.0939	0.1099	0.0968	0.1016	0.14	0.0398	0.1011	0.0554	0.0701	0.0573	0.0913	0.0715	0.0767	0.0408	0.0987	0.0736	0.0425
0.0339	0.113	0.0842	0.1193	0.048	0.1132	0.0558	0.0795	0.0515	0.1438	0.0828	0.0998	0.1033	0.1481	0.1066	0.1069	0.1468	0.079	0.0456	0.0458	0.1244	0.0581	0.1704	0.0591	0.1346	0.1194	0.0809	0.0523	0.1168	0.0972	0.0987	0.1666	0.1153	0.1518	0.124	0.0947	0.1016	0.1447	0.1552	0.0673	0.1278	0.0782	0.0901	0.0771	0.1379	0.1188	0.0503	0.1178	0.0954	0.155
0.0626	0.1141	0.1266	0.1867	0.1241	0.1278	0.0649	0.0832	0.0468	0.0788	0.0717	0.1099	0.131	0.1427	0.1462	0.0747	0.1468	0.0697	0.0915	0.0974	0.1253	0.0554	0.1402	0.1001	0.14	0.0763	0.0844	0.0923	0.1163	0.0796	0.118	0.1332	0.1474	0.1327	0.1167	0.0637	0.1478	0.0866	0.0789	0.0813	0.1038	0.146	0.1497	0.1299	0.1449	0.0457	0.0907	0.141	0.1201	0.1057
0.0861	0.1603	0.1235	0.1133	0.0671	0.1692	0.1007	0.0797	0.0779	0.1201	0.0748	0.1589	0.1549	0.1508	0.1297	0.1093	0.1145	0.1006	0.0619	0.067	0.1896	0.0695	0.1473	0.0636	0.1568	0.1773	0.0955	0.0792	0.1311	0.1023	0.1531	0.1839	0.1767	0.1438	0.1177	0.0914	0.1709	0.1349	0.0944	0.1166	0.14	0.1215	0.1424	0.1032	0.1593	0.09	0.0601	0.1734	0.1565	0.1334
0.0579	0.1387	0.1303	0.1555	0.0955	0.1494	0.0642	0.0864	0.0591	0.1054	0.084	0.0988	0.0961	0.187	0.1658	0.0861	0.1134	0.0721	0.0958	0.0769	0.1524	0.0616	0.1675	0.0802	0.148	0.1253	0.1205	0.0931	0.0878	0.0925	0.1542	0.1523	0.1127	0.1249	0.109	0.0751	0.1439	0.0851	0.1103	0.1173	0.1024	0.1392	0.1032	0.1237	0.178	0.0769	0.0564	0.1191	0.1175	0.1004
0.0493	0.1355	0.1458	0.1446	0.0651	0.2165	0.0856	0.0572	0.0977	0.1002	0.1081	0.1826	0.1644	0.1385	0.1427	0.0849	0.1623	0.0914	0.0729	0.1751	0.154	0.0553	0.1161	0.0678	0.1637	0.1889	0.13	0.0695	0.1463	0.128	0.1464	0.1338	0.2044	0.0915	0.1793	0.1252	0.1478	0.0746	0.0909	0.0831	0.1791	0.2174	0.1995	0.1667	0.1396	0.0779	0.0503	0.1017	0.2154	0.1186
0.059	0.0922	0.1027	0.1008	0.0889	0.1013	0.0477	0.0404	0.0698	0.095	0.1182	0.0611	0.1028	0.1014	0.1144	0.0983	0.0869	0.0381	0.1388	0.0894	0.0824	0.0545	0.1204	0.1075	0.087	0.0816	0.0413	0.092	0.0583	0.119	0.0769	0.112	0.1035	0.0867	0.0579	0.0556	0.1373	0.0973	0.055	0.0328	0.0937	0.1234	0.0777	0.0674	0.0837	0.0654	0.0554	0.1078	0.0785	0.0784
0.0917	0.0999	0.2135	0.1035	0.1194	0.131	0.0694	0.1178	0.0896	0.0766	0.077	0.1005	0.0982	0.1586	0.1468	0.0918	0.1147	0.0811	0.0774	0.082	0.1507	0.1065	0.1373	0.0746	0.1384	0.1058	0.1322	0.0567	0.1075	0.0933	0.0979	0.1257	0.1041	0.1523	0.0993	0.0973	0.1212	0.119	0.0955	0.1429	0.1572	0.1148	0.093	0.2282	0.1192	0.0915	0.1585	0.1068	0.1453	0.1144
0.0648	0.129	0.1149	0.1609	0.0248	0.1161	0.04	0.0315	0.1281	0.1189	0.0608	0.0713	0.0933	0.1784	0.1731	0.082	0.1062	0.0706	0.0585	0.0954	0.1293	0.0609	0.1231	0.0741	0.1448	0.071	0.1132	0.04	0.1284	0.0557	0.0656	0.1033	0.1321	0.1544	0.0797	0.0919	0.1006	0.1523	0.0927	0.0987	0.1546	0.1175	0.1204	0.0893	0.1681	0.1272	0.0561	0.0947	0.1516	0.0982
0.0695	0.1163	0.0885	0.0618	0.051	0.0828	0.0499	0.0631	0.0661	0.0804	0.063	0.0516	0.0903	0.1162	0.083	0.0889	0.0748	0.0844	0.0521	0.1156	0.0935	0.0772	0.1044	0.0444	0.1014	0.0828	0.0583	0.0512	0.0584	0.0704	0.1182	0.15	0.0858	0.1206	0.092	0.1243	0.0928	0.1573	0.0494	0.091	0.0811	0.0686	0.1077	0.1204	0.0958	0.0959	0.057	0.0868	0.0661	0.0643
0.0686	0.1227	0.0955	0.1313	0.0713	0.3042	0.0976	0.0807	0.0738	0.1512	0.0969	0.1782	0.2207	0.1455	0.1109	0.0928	0.1322	0.074	0.0713	0.1074	0.1285	0.0591	0.143	0.0687	0.155	0.1966	0.0886	0.079	0.1433	0.1318	0.1557	0.3542	0.1675	0.1065	0.1486	0.1059	0.2292	0.096	0.1219	0.1065	0.1365	0.1429	0.1753	0.1099	0.1456	0.0824	0.0566	0.1664	0.1591	0.1371
0.0632	0.112	0.1043	0.1035	0.079	0.1295	0.0644	0.1201	0.0589	0.0842	0.187	0.1214	0.1322	0.1759	0.142	0.0995	0.1175	0.0713	0.0425	0.0794	0.1172	0.0615	0.1481	0.0598	0.1113	0.1309	0.1077	0.0354	0.1092	0.0845	0.1369	0.1208	0.1248	0.1594	0.1024	0.0948	0.1032	0.1425	0.0612	0.0907	0.1352	0.0916	0.1375	0.121	0.091	0.052	0.0988	0.1	0.1523	0.1499
0.0489	0.1063	0.0764	0.0638	0.035	0.1094	0.0759	0.0636	0.0669	0.1094	0.0608	0.0897	0.1117	0.1271	0.1122	0.0968	0.0867	0.0886	0.0539	0.0621	0.0852	0.0788	0.146	0.0525	0.0904	0.1025	0.0762	0.037	0.1132	0.068	0.08	0.1299	0.0744	0.1282	0.0787	0.1178	0.085	0.1508	0.0958	0.0855	0.0942	0.0577	0.0825	0.0739	0.0899	0.0915	0.0485	0.0873	0.0818	0.103
0.0514	0.1064	0.068	0.0795	0.0503	0.0764	0.0735	0.0924	0.0444	0.0996	0.0778	0.0513	0.0629	0.1389	0.0709	0.0659	0.0834	0.0716	0.0683	0.0612	0.1169	0.0573	0.1392	0.0434	0.1063	0.0631	0.0746	0.0693	0.127	0.0698	0.1046	0.1104	0.1031	0.1194	0.1018	0.0608	0.076	0.0995	0.0621	0.0551	0.0559	0.059	0.0754	0.0935	0.1131	0.0907	0.063	0.0697	0.067	0.0558
0.0653	0.1184	0.1119	0.0993	0.0831	0.1407	0.0544	0.0674	0.0724	0.0831	0.1495	0.123	0.1177	0.1615	0.1108	0.069	0.1343	0.0749	0.0578	0.0861	0.1209	0.0663	0.1138	0.0682	0.1784	0.0854	0.0782	0.0646	0.0993	0.1045	0.1495	0.1509	0.1449	0.1037	0.111	0.0773	0.0882	0.0791	0.1066	0.1425	0.1131	0.0899	0.145	0.1584	0.1691	0.0744	0.1016	0.1056	0.1292	0.1108
0.0216	0.1055	0.0719	0.0577	0.0605	0.0722	0.0576	0.0719	0.0302	0.1096	0.065	0.0483	0.1076	0.0757	0.059	0.0803	0.0669	0.0804	0.0455	0.0841	0.0539	0.0555	0.124	0.0581	0.0521	0.064	0.0453	0.0587	0.1805	0.084	0.1297	0.1022	0.1414	0.0748	0.145	0.0965	0.0769	0.1004	0.1043	0.028	0.0974	0.0506	0.0777	0.1228	0.0516	0.0932	0.0893	0.0859	0.0694	0.0729
0.0833	0.0765	0.1353	0.1012	0.1155	0.0759	0.0374	0.0814	0.0646	0.1075	0.0584	0.0797	0.0788	0.0829	0.1033	0.0919	0.0885	0.0702	0.1324	0.077	0.0846	0.0418	0.0778	0.1037	0.0656	0.0941	0.0997	0.0776	0.0946	0.0617	0.0646	0.1092	0.0861	0.0858	0.0929	0.0976	0.1298	0.061	0.0642	0.0654	0.0805	0.0872	0.0609	0.0947	0.0681	0.0624	0.0598	0.0738	0.0755	0.052
0.0657	0.1773	0.1131	0.0811	0.0747	0.1257	0.1005	0.1031	0.1219	0.1698	0.1611	0.0826	0.1169	0.1705	0.1109	0.1528	0.1718	0.1129	0.123	0.0963	0.1418	0.1041	0.1671	0.0795	0.1305	0.1359	0.0714	0.0718	0.1136	0.2022	0.1955	0.2757	0.1382	0.1406	0.1147	0.1463	0.1601	0.1919	0.095	0.1035	0.1454	0.0959	0.1166	0.1725	0.1493	0.1248	0.1081	0.1697	0.1298	0.154
0.0521	0.1299	0.2209	0.1328	0.0694	0.2061	0.0964	0.0772	0.1442	0.1145	0.1144	0.1413	0.1494	0.1868	0.1655	0.0942	0.1456	0.1131	0.0787	0.1058	0.197	0.092	0.1411	0.0907	0.186	0.1232	0.1527	0.0539	0.1041	0.1527	0.1391	0.1679	0.135	0.194	0.1105	0.1202	0.1454	0.1264	0.097	0.1773	0.195	0.1208	0.1121	0.3708	0.1325	0.0895	0.0877	0.1579	0.1598	0.1339
[truncated: 781 more columns]
