# Supplementary material for: Neighborhood-based inference and restricted Boltzmann machine for small molecule-miRNA associations prediction
Source: PeerJ. 2023 Aug 24;11:e15889. doi: 10.7717/peerj.15889 (PMC10460564; doi:10.7717/peerj.15889)
Supplement: Supplemental Information 1 [file peerj-11-15889-s001.zip › Supplementary material/Code/Dataset1/831_541_five_fold/代码/test.m]

% array=zeros(100,933);
% for i=1:100
% array(i,:)=randperm(933); 
% end
% fprintf('½áÊø');
% xlswrite('D:\matlab2016\drug virus\test by recommender methods\array.xlsx',array);
% 
% a = zeros(10,1);
% b = zeros(1,10);
% for i=1:10
%     a(i,1)=i;
%     b(1,i)=i;
% end
% c  = a.*b;

% temp1 = xlsread('mean.xlsx');
% train = xlsread('train.xlsx');
% train = logical(train);
% mean_value1=mean(temp1(train(:)));
% std_value1=std(temp1(train(:)));
% disp(66666);

% rand('state',seed);
% A=load('adj.txt'); 
% nd=max(A(:,1));                                                           % nd:the number of drug
% nv=max(A(:,2));                                                           % nv:the number of virus
% [pp,qq]=size(A);
% interaction_matrix = xlsread('interaction.xlsx');     %side_effect´ú±íÒ©Îï-¸±×÷ÓÃ¾ØÕó
% [row,col]=size(interaction_matrix);
% interaction_matrix1=interaction_matrix;
% interaction_matrix1_index=logical(zeros(row,col)~=0);
% for i=1:pp
%      interaction_matrix1_index(A(i,1),A(i,2))=1;                                           
% end   
% xlswrite('D:\matlab2016\drug virus\test by recommender methods\666.xlsx',interaction_matrix1_index);
% CV=5;
% cv_matrix=ceil(rand(row,col)*CV);       %ceilÏòÉÏÈ¡Õû¡£randËæ»ú²úÉú0µ½1Ö®¼äµÄÊý
% for k=1:CV
%     fprintf('begin to implement the cross validation:round =%d/%d\n', k, CV);
%     fprintf('µÚ%d´Î\n',k);
%     test_index_matrix=logical(cv_matrix==k);                            %logicalÊÇSigmoid¼¤»îº¯Êý£¬Öµ±äÎª0»ò1
%     train_index_matrix=~ test_index_matrix;                             %·ÇÔËËã£¬0±ä1,1±ä0
%     train_interaction_matrix=interaction_matrix.*train_index_matrix;
% end
% interaction_matrix1_index=zeros(10,10);
% interaction_matrix1_index=logical(zeros(10,10)~=0);
% test=~interaction_matrix1_index;
% interaction_matrix1_index=logical(zeros(3,3)~=0);
% for i=1:3
%      interaction_matrix1_index(i,i)=1;                                           
% end 
% A= ones(3,3);
% A(1,1)=0;
% A(2,2)=0;
% me=mean(A(interaction_matrix1_index(:)));


% A=load('adj.txt');
% nsm=max(A(:,1));                                                           % nsm:the number of SM
% nmi=max(A(:,2));                                                           % nmi:the number of miRNA
% [pp,qq]=size(A);                                                          % pp:the number of known drug-virus associations,pp=933,qq=3
% interaction_matrix=zeros(nsm,nmi);
% for i=1:pp
%         interaction_matrix(A(i,1),A(i,2))=1;                                           %adaj_dm: adajency matrix for the drug-virus association network,ÒÑÖªÁªÏµµÄÖÃ1
% end
pp=664;
for i=1:100
  array1 = randperm(pp);
end
