# Supplementary material for: Neighborhood-based inference and restricted Boltzmann machine for small molecule-miRNA associations prediction
Source: PeerJ. 2023 Aug 24;11:e15889. doi: 10.7717/peerj.15889 (PMC10460564; doi:10.7717/peerj.15889)
Supplement: Supplemental Information 1 [file peerj-11-15889-s001.zip › Supplementary material/Code/Dataset1/831_541_five_fold/结果/five_fold_ensemble1.xlsx]

## Sheet: Sheet1
1049	21	13	33	10105	1542	218	697	16683	33	1268	13923	17170	1276	6	358	76	806	2827	1742	165	2680	1048	198	221	47	689	490	76	142	559	749	7897	854	1497	16	183	13260	5590	205	1089	483	3125	11761	10226	136623	61	45	32	825
55	448	20339	85	2011	540	734	2	2163	483	1755	48	8871	441	198	184	789	894	1319	40	633	26	75	3326	467	1510	99	2127	17721	5180	7060	929	1857	3564	3244	2664	24	206	188	61	43	842	85	4219	19	10143	30	359	661	21
944	109	3056	1880	1234	331	98	107	15	314	16	1451	1062	612	102	126	12	687	758	1551	1237	21040	2381	33684	1665	21	821	26510	1615	2222	1691	15	23	16	4172	169	219	1429	21	699	255	3509	4052	34	1	85	72	1	676	6426
[truncated: 614 more columns]
