# Supplementary material for: Neighborhood-based inference and restricted Boltzmann machine for small molecule-miRNA associations prediction
Source: PeerJ. 2023 Aug 24;11:e15889. doi: 10.7717/peerj.15889 (PMC10460564; doi:10.7717/peerj.15889)
Supplement: Supplemental Information 1 [file peerj-11-15889-s001.zip › Supplementary material/Code/Dataset1/831_541_five_fold/结果/five_fold_ensemble2.xlsx]

## Sheet: Sheet1
948	19	13	30	10101	1400	230	620	16835	30	949	12964	16908	1134	6	285	60	831	2397	1434	311	2030	899	173	210	32	650	382	121	111	522	650	7857	868	1404	16	174	13000	6063	149	874	420	4689	11838	9967	120809	104	44	30	1545
58	391	20680	126	2169	465	727	3	1842	373	2615	43	8494	364	150	356	699	832	2007	61	662	25	61	4604	402	1402	82	1504	17499	5501	7283	842	1523	3266	2279	2040	23	173	173	52	65	794	74	2659	18	10163	33	283	582	21
807	60	2496	1839	1681	549	128	104	16	231	16	1087	822	441	83	115	8	661	1034	1311	838	21404	1892	36309	1537	22	965	27621	1639	1738	1680	15	19	17	3582	264	363	1246	19	797	327	3255	2849	35	1	69	60	1	833	6965
[truncated: 614 more columns]
