# Supplementary material for: Neighborhood-based inference and restricted Boltzmann machine for small molecule-miRNA associations prediction
Source: PeerJ. 2023 Aug 24;11:e15889. doi: 10.7717/peerj.15889 (PMC10460564; doi:10.7717/peerj.15889)
Supplement: Supplemental Information 1 [file peerj-11-15889-s001.zip › Supplementary material/Code/Dataset1/831_541_five_fold/结果/five_fold_ensemble3.xlsx]

## Sheet: Sheet1
850	18	9	32	10112	1305	265	538	17116	32	711	12068	16698	1022	8	220	51	872	2722	1229	794	1911	771	177	202	29	615	311	318	104	500	528	7763	878	1363	16	192	12718	6078	117	702	379	4931	11935	9649	105973	247	51	32	2803
65	368	21295	317	3081	393	714	5	1811	291	3954	43	7759	315	132	887	600	746	3656	121	721	23	54	4685	362	1366	72	1229	17203	5444	7319	737	1394	3440	2038	1943	23	165	189	54	121	730	67	2131	17	10176	39	223	488	20
636	38	2043	1866	2516	996	235	75	20	191	16	965	619	334	58	88	2	632	1291	1370	578	22129	1465	40150	1644	23	1046	29410	1910	1418	1861	15	16	16	3299	592	759	1346	19	829	470	3062	2136	36	2	77	82	1	968	7040
[truncated: 614 more columns]
