# Supplementary material for: Neighborhood-based inference and restricted Boltzmann machine for small molecule-miRNA associations prediction
Source: PeerJ. 2023 Aug 24;11:e15889. doi: 10.7717/peerj.15889 (PMC10460564; doi:10.7717/peerj.15889)
Supplement: Supplemental Information 1 [file peerj-11-15889-s001.zip › Supplementary material/Code/Dataset1/831_541_five_fold/结果/five_fold_ensemble4.xlsx]

## Sheet: Sheet1
808	12	4	33	10141	1199	385	494	17669	35	516	11207	16472	943	12	197	45	973	3275	1014	1918	1845	677	206	248	21	618	257	1067	108	520	454	7672	949	1318	6	252	12369	6101	103	554	374	4919	12087	9214	93936	901	60	41	3885
78	365	22575	1051	3584	365	734	11	1912	228	4161	43	7230	290	124	1992	533	699	3896	446	826	11	53	4678	351	1330	64	954	16930	5094	7369	670	1252	3527	1894	1966	12	185	238	53	422	690	64	1819	5	10252	47	190	446	8
544	25	1884	2157	3140	1773	630	77	25	146	15	859	512	254	53	86	1	630	1714	1480	442	23491	1217	45275	1947	25	1209	32102	2345	1212	2221	11	13	21	2967	1266	1497	1496	18	922	723	2767	1793	44	4	99	149	1	1160	7034
[truncated: 614 more columns]
