# Supplementary material for: Neighborhood-based inference and restricted Boltzmann machine for small molecule-miRNA associations prediction
Source: PeerJ. 2023 Aug 24;11:e15889. doi: 10.7717/peerj.15889 (PMC10460564; doi:10.7717/peerj.15889)
Supplement: Supplemental Information 1 [file peerj-11-15889-s001.zip › Supplementary material/Code/Dataset1/831_541_five_fold/结果/five_fold_ensemble5.xlsx]

## Sheet: Sheet1
790	8	4	27	10162	1157	582	487	19076	30	383	10359	16229	892	53	191	31	1110	3451	867	3633	1846	616	276	334	8	648	238	3240	112	590	397	7526	1045	1336	5	363	12003	6136	90	450	376	4901	12339	8857	84224	2947	86	56	4040
113	388	25544	2956	3579	344	759	42	2182	191	4283	28	6447	280	115	3490	506	679	4111	1750	979	11	37	4437	349	1394	48	731	16583	4811	7435	633	1183	3477	1791	2087	11	217	326	42	1569	681	60	1537	5	10317	48	182	433	8
486	9	1765	2239	3780	2486	1588	88	42	136	9	794	436	214	54	117	1	644	2106	1680	321	25583	1063	51936	2099	17	1552	35826	2535	1099	2373	6	4	14	2878	2236	2386	1741	11	1109	1151	2729	1548	68	12	216	413	1	1591	7005
[truncated: 614 more columns]
