# Supplementary material for: Neighborhood-based inference and restricted Boltzmann machine for small molecule-miRNA associations prediction
Source: PeerJ. 2023 Aug 24;11:e15889. doi: 10.7717/peerj.15889 (PMC10460564; doi:10.7717/peerj.15889)
Supplement: Supplemental Information 1 [file peerj-11-15889-s001.zip › Supplementary material/Code/Dataset1/831_541_five_fold/结果/five_fold_ensemble6.xlsx]

## Sheet: Sheet1
778	8	5	40	10165	1125	905	449	22168	41	265	9197	16414	865	644	178	31	1314	3468	740	3922	1934	540	368	454	5	707	206	3795	143	657	341	7385	1182	1394	5	533	11606	6195	64	347	388	4890	12888	8130	75957	3752	153	93	4038
207	415	30926	3525	3557	310	828	543	2458	150	4298	24	5865	264	96	3686	463	661	4140	3431	1205	8	31	4189	343	1602	38	517	16247	4373	7561	571	1137	3430	1699	2240	13	258	486	38	3401	671	68	1282	4	10298	104	159	397	6
462	3	1647	2334	4114	3097	2408	135	134	131	12	831	393	176	49	161	1	732	2364	1796	255	28734	973	60868	2202	32	1795	40840	2734	1031	2506	9	2	33	2763	2981	3113	1872	13	1403	1726	2641	1324	147	127	461	957	5	1860	7006
[truncated: 614 more columns]
