# Supplementary material for: Neighborhood-based inference and restricted Boltzmann machine for small molecule-miRNA associations prediction
Source: PeerJ. 2023 Aug 24;11:e15889. doi: 10.7717/peerj.15889 (PMC10460564; doi:10.7717/peerj.15889)
Supplement: Supplemental Information 1 [file peerj-11-15889-s001.zip › Supplementary material/Code/Dataset1/831_541_five_fold/结果/five_fold_ensemble7.xlsx]

## Sheet: Sheet1
757	10	6	64	10155	1094	1476	438	27353	73	173	7719	17185	823	3458	168	37	1685	3482	584	3923	1989	478	510	648	4	772	178	3887	198	767	303	7177	1396	1517	10	839	11108	6322	49	281	417	4843	15128	7371	69637	3883	323	252	4036
494	447	39479	3823	3574	307	900	3255	2632	116	4346	26	5146	262	91	3906	415	631	4165	3700	1662	4	36	4087	365	1891	39	351	16540	4128	7762	535	1079	3421	1611	2302	18	341	742	67	3629	677	90	1006	3	10192	313	138	358	5
452	1	1590	2380	4211	3622	3220	190	469	127	19	869	347	165	76	234	1	881	2591	1861	185	33422	906	73063	2282	81	1925	47598	2917	985	2630	14	2	112	2695	3649	3723	1954	21	1637	2055	2612	1176	345	1119	926	1768	180	2038	7015
[truncated: 614 more columns]
