# Supplementary material for: Neighborhood-based inference and restricted Boltzmann machine for small molecule-miRNA associations prediction
Source: PeerJ. 2023 Aug 24;11:e15889. doi: 10.7717/peerj.15889 (PMC10460564; doi:10.7717/peerj.15889)
Supplement: Supplemental Information 1 [file peerj-11-15889-s001.zip › Supplementary material/Code/Dataset1/831_541_five_fold/结果/five_fold_ensemble8.xlsx]

## Sheet: Sheet1
746	26	12	170	10865	1091	2735	441	35248	175	117	6105	18647	787	3870	156	48	2266	3494	488	3922	2042	443	755	939	1	851	160	3885	294	886	272	6642	1797	1685	28	1387	10419	6580	55	215	468	4757	22578	6163	64019	3883	694	587	4033
1164	490	54022	3899	3624	291	1063	3653	2750	91	4477	56	4386	261	102	3911	376	635	4230	3881	2208	5	57	4026	388	2131	50	216	17186	4025	7955	484	1047	3407	1527	2358	37	459	1175	121	3871	688	150	778	3	10389	968	124	332	10
429	2	1520	2450	4232	3863	3781	318	1288	132	69	917	318	145	109	369	5	1039	2826	1918	150	40159	843	90286	2359	195	2044	56788	3092	964	2768	42	4	315	2665	3923	3944	2024	71	1747	2334	2591	1047	768	2461	1529	2236	1807	2173	7168
[truncated: 614 more columns]
