# Supplementary material for: Neighborhood-based inference and restricted Boltzmann machine for small molecule-miRNA associations prediction
Source: PeerJ. 2023 Aug 24;11:e15889. doi: 10.7717/peerj.15889 (PMC10460564; doi:10.7717/peerj.15889)
Supplement: Supplemental Information 1 [file peerj-11-15889-s001.zip › Supplementary material/Code/Dataset1/831_541_five_fold/结果/five_fold_ensemble9.xlsx]

## Sheet: Sheet1
773	68	60	407	15346	1129	3332	470	51722	410	80	4482	19931	797	3871	184	94	2832	3500	409	3904	2019	425	1202	1571	1	1035	169	3886	440	1165	251	6125	2317	1907	90	2467	9036	8870	71	176	526	4472	42144	4854	58159	3887	1588	1485	4037
2428	598	80899	3974	3670	284	1400	3876	2843	72	4842	120	4126	270	118	3945	336	659	4494	3942	2587	18	103	3941	424	2280	77	127	18171	3925	9253	463	1051	3409	1387	2384	135	696	2025	227	3898	721	265	517	12	12362	2454	127	302	49
444	2	1474	2521	4295	3882	3884	504	1927	137	173	981	298	137	155	572	27	1183	3038	1966	127	50255	810	118065	2446	464	2131	69919	3247	942	2885	123	9	822	2628	3965	3974	2080	157	1855	2629	2569	934	1363	3731	1891	2784	3495	2313	7497
[truncated: 614 more columns]
