# Supplementary material for: Neighborhood-based inference and restricted Boltzmann machine for small molecule-miRNA associations prediction
Source: PeerJ. 2023 Aug 24;11:e15889. doi: 10.7717/peerj.15889 (PMC10460564; doi:10.7717/peerj.15889)
Supplement: Supplemental Information 1 [file peerj-11-15889-s001.zip › Supplementary material/Code/Dataset1/831_541_five_fold/结果/five_fold_INBM.xlsx]

## Sheet: Sheet1
1319	24	13	36	9441	2232	237	819	16533	40	2021	15114	17344	1719	6	431	107	848	3503	2639	121	3665	1372	237	257	80	770	585	49	168	590	925	6607	924	2029	16	219	13402	4123	282	1598	540	2541	11498	9864	160025	40	50	34	513
59	498	20053	59	2056	634	834	2	2970	587	1164	58	8463	499	271	139	957	1096	797	30	658	29	103	2959	514	2085	134	3492	17830	4167	5658	1218	2854	4151	5416	3660	24	261	232	72	34	994	108	8183	19	9396	30	418	803	21
1415	176	4538	1893	837	259	84	121	15	424	18	1761	1549	906	122	150	12	898	741	1642	1816	20788	3439	32106	1641	26	975	25838	1450	3051	1611	16	34	17	5016	142	176	1466	23	785	258	4335	6937	47	1	83	68	1	659	5521
[truncated: 614 more columns]
