# Supplementary material for: Neighborhood-based inference and restricted Boltzmann machine for small molecule-miRNA associations prediction
Source: PeerJ. 2023 Aug 24;11:e15889. doi: 10.7717/peerj.15889 (PMC10460564; doi:10.7717/peerj.15889)
Supplement: Supplemental Information 1 [file peerj-11-15889-s001.zip › Supplementary material/Code/Dataset1/831_541_five_fold/结果/five_fold_RBM.xlsx]

## Sheet: Sheet1
846.5	202	267.5	913	27764	1158	3436	454	86804	913	50.5	3964	19371	842	120015	209	175	3136.5	3515	383	8381	2005	405.5	1951	2513	2	1317	197.5	6816	690	1562	263	7138	2685	2117	283	3177	7771	135027	87	139	648.5	7401	200623	4063	48969	17485.5	3019	3070	8459
3126	795	147390	7619	3701	299	1707	52809	2889	65	67667	246.5	4045	299	149	4329	319	702.5	10580	46460	2838	65	187	3961	510	2393	118	82	16927	3916	45515	457	1028	3407	1234.5	2377	423.5	1177	2556	495	4238	806	535	335.5	65	24028	3239	135	310	179.5
471	3	1434	2591	23379	3888	4145	780	2435	152	430	1016	297	138	241	849	122	1293	3234	1997	117	63488	763	209516	2527	939	2232	85604	3351	902	2990	309	20	1436	2596	19613	12397	2140	366	1939	2904	2551	835	1727	4566	2182	3301	33732	2452	13025
[truncated: 614 more columns]
