# Supplementary material for: Neighborhood-based inference and restricted Boltzmann machine for small molecule-miRNA associations prediction
Source: PeerJ. 2023 Aug 24;11:e15889. doi: 10.7717/peerj.15889 (PMC10460564; doi:10.7717/peerj.15889)
Supplement: Supplemental Information 1 [file peerj-11-15889-s001.zip › Supplementary material/Code/Dataset1/831_541_LOOCV/代码/computing_ensemble_local_ranking_miRNA_fixed.m]

function loc = computing_ensemble_local_ranking_miRNA_fixed(predict_score_matrix3,A,i,interaction_matrix)
    %µÚÈý¸ö·½·¨£ºensemble
    Sco3 = predict_score_matrix3;
    local_array3=Sco3(:,A(i,2));                                         %choose current row of drug i
    local_array3_2=  local_array3( interaction_matrix(:,A(i,2))==0 );
    local_array3_3=sort(local_array3_2,'descend');                          %sort the score of this row
    index6=find(local_array3_3==Sco3(A(i,1),A(i,2)));                      %find the sort of changed variate
    if length(index6)~=1                                                 %get the average rank between same value
        index6_1=mean(index6);
    else
        index6_1=index6;
    end
    loc3(i)= index6_1;
    loc=loc3(i);

end
