# Supplementary material for: Neighborhood-based inference and restricted Boltzmann machine for small molecule-miRNA associations prediction
Source: PeerJ. 2023 Aug 24;11:e15889. doi: 10.7717/peerj.15889 (PMC10460564; doi:10.7717/peerj.15889)
Supplement: Supplemental Information 1 [file peerj-11-15889-s001.zip › Supplementary material/Code/Dataset1/831_541_LOOCV/代码/introduction.txt]

interaction.xlsx 是药物-病毒关联矩阵  、 weight_drug.xlsx 和 weight_virus.xlsx 是整合药物、病毒相似性矩阵的加权矩阵。
 
loocv.m 是留一代码。

integrated_neighbor_model_drug.m 和 integrated_neighbor_model_virus.m 基于领域的方法

RBM_model.m 是基于受限玻尔兹曼机的方法

ensemble_average.m 是集成的方法

drug_virus_weight_matrix.m 用于计算病毒、药物相似性矩阵的权值矩阵。

integration_drug_virus_similarity.m 用于整合病毒药物相似性矩阵

similarity_drug.m 和 similarity_virus.m 用于计算病毒、药物的高斯相似性


ensemble_test_20run.m  是参考论文中 Predicting potential side effects of drugs by recommender methodsand ensemble learning的计算代码

其余文件的代码，不要删除，调用函数时会用到。
