# Supplementary material for: Neighborhood-based inference and restricted Boltzmann machine for small molecule-miRNA associations prediction
Source: PeerJ. 2023 Aug 24;11:e15889. doi: 10.7717/peerj.15889 (PMC10460564; doi:10.7717/peerj.15889)
Supplement: Supplemental Information 1 [file peerj-11-15889-s001.zip › Supplementary material/Code/Dataset1/831_541_LOOCV/代码/loocv.m]

A=load('adj.txt');        %×¢Òâ±¾´úÂëµ÷ÓÃµÄº¯ÊýÀï Ð´µÄÊÇ drugºÍ virus,ÕâÐ©ÃüÃûÃ»¸Ä£¬ ÕâÀïµÄ SM¶ÔÓ¦µÄdrug, miRNA¶ÔÓ¦virus
nsm=831;                                                          % nsm:the number of SM
nmi=541;                                                        % nmi:the number of miRNA
tic;
[pp,qq]=size(A);                                                          % pp:the number of known drug-virus associations,pp=933,qq=3
interaction=zeros(nsm,nmi);
for i=1:pp
        interaction(A(i,1),A(i,2))=1;                                           %adaj_dm: adajency matrix for the drug-virus association network,ÒÑÖªÁªÏµµÄÖÃ1
end
SM_similarity_matrix = xlsread('SM similarity matrix.xlsx');
miRNA_similarity_matrix = xlsread('miRNA smility maritx.xlsx');
[row,col]=size(interaction);
for i=1:1
    fprintf('µÚ%dÂÖ\n',i);
    interaction_matrix = interaction;
    interaction_matrix(A(i,1),A(i,2))=0;
    interaction_matrix1= interaction_matrix;
    interaction_matrix1_index=logical(zeros(nsm,nmi)~=0);   %interaction_matrix1_indexÎªÑµÁ·Ñù±¾¶ÔÓ¦Î»ÖÃµÄ¾ØÕó
    for j=1:pp
        interaction_matrix1_index(A(j,1),A(j,2))=1;
    end
    interaction_matrix1_index(A(i,1),A(i,2))=0;
    %drug_gauss = similarity_drug(interaction_matrix1);
    %virus_gauss = similarity_virus(interaction_matrix1);
    %[drug_integration_similarity,virus_integration_similarity] = integration_drug_virus_similarity(drug_gauss, virus_gauss ); %µ÷ÓÃº¯Êý»ñµÃÕûºÏÒ©Îï¸±×÷ÓÃ£¬Ò©Îï»¯Ñ§½á¹¹ÏàËÆÐÔ£¬¸ßË¹ÏàËÆÐÔµÄÒ©ÎïÏàËÆÐÔ¾ØÕó£¬²¡¶¾ÏàËÆÐÔÒ²ÊÇÈç´Ë
    
    %µ÷ÓÃÈýÖÖ·½·¨»ñÈ¡µÃ·Ö¾ØÕó
    tic;
    [predict_score_matrix1,numhid]=RBM_model(interaction_matrix1);   %µ÷ÓÃRBM·½·¨£¬numhidÊÇnumber of hidden layers
    toc;
    tic;
    [predict_score_matrix_drug,threshold]=integrated_neighbor_model_drug( interaction_matrix1,SM_similarity_matrix);   %ÕûºÏµÄÁìÓòµÄ·½·¨,ÓÃÒ©Îï-²¡¶¾ÏàËÆ¾ØÕóºÍÒ©ÎïÏàËÆ¾ØÕó
    [predict_score_matrix_virus,threshold]=integrated_neighbor_model_virus( interaction_matrix1,miRNA_similarity_matrix);
    predict_score_matrix2=(predict_score_matrix_drug+predict_score_matrix_virus)/2;
    toc;
%     predict_score_matrix3=ensemble_average(predict_score_matrix1,predict_score_matrix2,interaction_matrix1_index);     %µ÷ÓÃ¼¯³ÉµÄ·½·¨
    tic
    predict_score_matrix3_1=ensemble_average(predict_score_matrix1,predict_score_matrix2,interaction_matrix1_index,0.1);     %µ÷ÓÃ¼¯³ÉµÄ·½·¨
    predict_score_matrix3_2=ensemble_average(predict_score_matrix1,predict_score_matrix2,interaction_matrix1_index,0.2);     %µ÷ÓÃ¼¯³ÉµÄ·½·¨
    predict_score_matrix3_3=ensemble_average(predict_score_matrix1,predict_score_matrix2,interaction_matrix1_index,0.3);     %µ÷ÓÃ¼¯³ÉµÄ·½·¨
    predict_score_matrix3_4=ensemble_average(predict_score_matrix1,predict_score_matrix2,interaction_matrix1_index,0.4);     %µ÷ÓÃ¼¯³ÉµÄ·½·¨
    predict_score_matrix3_5=ensemble_average(predict_score_matrix1,predict_score_matrix2,interaction_matrix1_index,0.5);     %µ÷ÓÃ¼¯³ÉµÄ·½·¨
    predict_score_matrix3_6=ensemble_average(predict_score_matrix1,predict_score_matrix2,interaction_matrix1_index,0.6);     %µ÷ÓÃ¼¯³ÉµÄ·½·¨
    predict_score_matrix3_7=ensemble_average(predict_score_matrix1,predict_score_matrix2,interaction_matrix1_index,0.7);     %µ÷ÓÃ¼¯³ÉµÄ·½·¨
    predict_score_matrix3_8=ensemble_average(predict_score_matrix1,predict_score_matrix2,interaction_matrix1_index,0.8);     %µ÷ÓÃ¼¯³ÉµÄ·½·¨
    predict_score_matrix3_9=ensemble_average(predict_score_matrix1,predict_score_matrix2,interaction_matrix1_index,0.9);     %µ÷ÓÃ¼¯³ÉµÄ·½·¨
    toc;
    
    tic;
    %ÏÂÃæ¼ÆËãÃ¿´ÎÓÉ1±äÎª0µÄÔªËØÅÅÃû
    
    %global
    %µÚÒ»¸ö·½·¨£ºRBM
    Sco1= predict_score_matrix1;                                             %the matrix of predicting score between drug-virus
    Wo1=Sco1(A(i,1),A(i,2));
    M_score1=Sco1(interaction_matrix==0);                              % find the score of number from 1 to 0,'the changed number'
    global_array1=sort( M_score1,'descend');                           %sort the score
    index1=find(global_array1==Wo1);                                   %find the sort of changed variate
    if length(index1)~=1                                                  %decide the number of the same value£¬~=±íÊ¾²»µÈÓÚ
        index1_1=mean(index1);                                             %get the average rank between same value£¬ÓÐ¿ÉÄÜ£¬1±ä0µÄÊýÖµºÍÆäËûÁãµÄÊýÖµÏàµÈ
    else
        index1_1=index1;
    end
    g1(i)= index1_1;
    %µÚ¶þ¸ö·½·¨£º»ùÓÚÁìÓò
    Sco2= predict_score_matrix2;                                             %the matrix of predicting score between drug-virus
    Wo2=Sco2(A(i,1),A(i,2));
    M_score2=Sco2(interaction_matrix==0);                              % find the score of number from 1 to 0,'the changed number'
    global_array2=sort( M_score2,'descend');                           %sort the score
    index2=find(global_array2==Wo2);                                   %find the sort of changed variate
    if length(index2)~=1                                                  %decide the number of the same value£¬~=±íÊ¾²»µÈÓÚ
        index2_1=mean(index2);                                             %get the average rank between same value£¬ÓÐ¿ÉÄÜ£¬1±ä0µÄÊýÖµºÍÆäËûÁãµÄÊýÖµÏàµÈ
    else
        index2_1=index2;
    end
    g2(i)= index2_1;
    
%     %µÚÈý¸ö·½·¨£º¼¯³É·½·¨
%     Sco3= predict_score_matrix3;                                             %the matrix of predicting score between drug-virus
%     Wo3=Sco3(A(i,1),A(i,2));
%     M_score3=Sco3(interaction_matrix==0);                              % find the score of number from 1 to 0,'the changed number'
%     global_array3=sort( M_score3,'descend');                           %sort the score
%     index3=find(global_array3==Wo3);                                   %find the sort of changed variate
%     if length(index3)~=1                                                  %decide the number of the same value£¬~=±íÊ¾²»µÈÓÚ
%         index3_1=mean(index3);                                             %get the average rank between same value£¬ÓÐ¿ÉÄÜ£¬1±ä0µÄÊýÖµºÍÆäËûÁãµÄÊýÖµÏàµÈ
%     else
%         index3_1=index3;
%     end
%     g3(i)= index3_1;

    g3_1(i)=computing_ensemble_global_ranking(predict_score_matrix3_1,A,i,interaction_matrix);
    g3_2(i)=computing_ensemble_global_ranking(predict_score_matrix3_2,A,i,interaction_matrix);
    g3_3(i)=computing_ensemble_global_ranking(predict_score_matrix3_3,A,i,interaction_matrix);
    g3_4(i)=computing_ensemble_global_ranking(predict_score_matrix3_4,A,i,interaction_matrix);
    g3_5(i)=computing_ensemble_global_ranking(predict_score_matrix3_5,A,i,interaction_matrix);
    g3_6(i)=computing_ensemble_global_ranking(predict_score_matrix3_6,A,i,interaction_matrix);
    g3_7(i)=computing_ensemble_global_ranking(predict_score_matrix3_7,A,i,interaction_matrix);
    g3_8(i)=computing_ensemble_global_ranking(predict_score_matrix3_8,A,i,interaction_matrix);
    g3_9(i)=computing_ensemble_global_ranking(predict_score_matrix3_9,A,i,interaction_matrix);
    
    %local_SM_fixed
    %µÚÒ»¸ö·½·¨£ºRBM
    Sco1 = predict_score_matrix1;
    local_array1=Sco1(A(i,1),:);                                         %choose current row of drug i
    local_array1_2=  local_array1( interaction_matrix(A(i,1),:)==0 );
    local_array1_3=sort(local_array1_2,'descend');                          %sort the score of this row
    index4=find(local_array1_3==Sco1(A(i,1),A(i,2)));                      %find the sort of changed variate
    if length(index4)~=1                                                 %get the average rank between same value
        index4_1=mean(index4);
    else
        index4_1=index4;
    end
    loc1_SM_fixed(i)= index4_1;
    
    %µÚ¶þ¸ö·½·¨£ºINBM
    Sco2 = predict_score_matrix2;
    local_array2=Sco2(A(i,1),:);                                         %choose current row of drug i
    local_array2_2=  local_array2( interaction_matrix(A(i,1),:)==0 );
    local_array2_3=sort(local_array2_2,'descend');                          %sort the score of this row
    index5=find(local_array2_3==Sco2(A(i,1),A(i,2)));                      %find the sort of changed variate
    if length(index5)~=1                                                 %get the average rank between same value
        index5_1=mean(index5);
    else
        index5_1=index5;
    end
    loc2_SM_fixed(i)= index5_1;
    
%     %µÚÈý¸ö·½·¨£ºensemble
%     Sco3 = predict_score_matrix3;
%     local_array3=Sco3(A(i,1),:);                                         %choose current row of drug i
%     local_array3_2=  local_array3( interaction_matrix(A(i,1),:)==0 );
%     local_array3_3=sort(local_array3_2,'descend');                          %sort the score of this row
%     index6=find(local_array3_3==Sco3(A(i,1),A(i,2)));                      %find the sort of changed variate
%     if length(index6)~=1                                                 %get the average rank between same value
%         index6_1=mean(index6);
%     else
%         index6_1=index6;
%     end
%     loc3(i)= index6_1;
     loc3_1_SM_fixed(i) = computing_ensemble_local_ranking(predict_score_matrix3_1,A,i,interaction_matrix);   
     loc3_2_SM_fixed(i) = computing_ensemble_local_ranking(predict_score_matrix3_2,A,i,interaction_matrix);
     loc3_3_SM_fixed(i) = computing_ensemble_local_ranking(predict_score_matrix3_3,A,i,interaction_matrix);
     loc3_4_SM_fixed(i) = computing_ensemble_local_ranking(predict_score_matrix3_4,A,i,interaction_matrix);
     loc3_5_SM_fixed(i) = computing_ensemble_local_ranking(predict_score_matrix3_5,A,i,interaction_matrix);
     loc3_6_SM_fixed(i) = computing_ensemble_local_ranking(predict_score_matrix3_6,A,i,interaction_matrix);
     loc3_7_SM_fixed(i) = computing_ensemble_local_ranking(predict_score_matrix3_7,A,i,interaction_matrix);
     loc3_8_SM_fixed(i) = computing_ensemble_local_ranking(predict_score_matrix3_8,A,i,interaction_matrix);
     loc3_9_SM_fixed(i) = computing_ensemble_local_ranking(predict_score_matrix3_9,A,i,interaction_matrix);
     
      %local_miRNA_fixed
    %µÚÒ»¸ö·½·¨£ºRBM
    Sco1 = predict_score_matrix1;
    local_array1=Sco1(:,A(i,2));                                         %choose current row of drug i
    local_array1_2=  local_array1( interaction_matrix(:,A(i,2))==0 );
    local_array1_3=sort(local_array1_2,'descend');                          %sort the score of this row
    index4=find(local_array1_3==Sco1(A(i,1),A(i,2)));                      %find the sort of changed variate
    if length(index4)~=1                                                 %get the average rank between same value
        index4_1=mean(index4);
    else
        index4_1=index4;
    end
    loc1_miRNA_fixed(i)= index4_1;
    
    %µÚ¶þ¸ö·½·¨£ºINBM
    Sco2 = predict_score_matrix2;
    local_array2=Sco2(:,A(i,2));                                         %choose current row of drug i
    local_array2_2=  local_array2( interaction_matrix(:,A(i,2))==0 );
    local_array2_3=sort(local_array2_2,'descend');                          %sort the score of this row
    index5=find(local_array2_3==Sco2(A(i,1),A(i,2)));                      %find the sort of changed variate
    if length(index5)~=1                                                 %get the average rank between same value
        index5_1=mean(index5);
    else
        index5_1=index5;
    end
    loc2_miRNA_fixed(i)= index5_1;
    
%     %µÚÈý¸ö·½·¨£ºensemble
%     Sco3 = predict_score_matrix3;
%     local_array3=Sco3(A(i,1),:);                                         %choose current row of drug i
%     local_array3_2=  local_array3( interaction_matrix(A(i,1),:)==0 );
%     local_array3_3=sort(local_array3_2,'descend');                          %sort the score of this row
%     index6=find(local_array3_3==Sco3(A(i,1),A(i,2)));                      %find the sort of changed variate
%     if length(index6)~=1                                                 %get the average rank between same value
%         index6_1=mean(index6);
%     else
%         index6_1=index6;
%     end
%     loc3(i)= index6_1;
     loc3_1_miRNA_fixed(i) = computing_ensemble_local_ranking_miRNA_fixed(predict_score_matrix3_1,A,i,interaction_matrix);
     loc3_2_miRNA_fixed(i) = computing_ensemble_local_ranking_miRNA_fixed(predict_score_matrix3_2,A,i,interaction_matrix);
     loc3_3_miRNA_fixed(i) = computing_ensemble_local_ranking_miRNA_fixed(predict_score_matrix3_3,A,i,interaction_matrix);
     loc3_4_miRNA_fixed(i) = computing_ensemble_local_ranking_miRNA_fixed(predict_score_matrix3_4,A,i,interaction_matrix);
     loc3_5_miRNA_fixed(i) = computing_ensemble_local_ranking_miRNA_fixed(predict_score_matrix3_5,A,i,interaction_matrix);
     loc3_6_miRNA_fixed(i) = computing_ensemble_local_ranking_miRNA_fixed(predict_score_matrix3_6,A,i,interaction_matrix);
     loc3_7_miRNA_fixed(i) = computing_ensemble_local_ranking_miRNA_fixed(predict_score_matrix3_7,A,i,interaction_matrix);
     loc3_8_miRNA_fixed(i) = computing_ensemble_local_ranking_miRNA_fixed(predict_score_matrix3_8,A,i,interaction_matrix);
     loc3_9_miRNA_fixed(i) = computing_ensemble_local_ranking_miRNA_fixed(predict_score_matrix3_9,A,i,interaction_matrix);
     
     
     
     toc;
    
end
%global Êä³ö
xlswrite('D:\tools\matlab 2020b\SM-miRNA\code\831_541_LOOCV\global_RBM.xlsx',g1');
xlswrite('D:\tools\matlab 2020b\SM-miRNA\code\831_541_LOOCV\global_INBM.xlsx',g2');
xlswrite('D:\tools\matlab 2020b\SM-miRNA\code\831_541_LOOCV\global_ensemble1.xlsx',g3_1');
xlswrite('D:\tools\matlab 2020b\SM-miRNA\code\831_541_LOOCV\global_ensemble2.xlsx',g3_2');
xlswrite('D:\tools\matlab 2020b\SM-miRNA\code\831_541_LOOCV\global_ensemble3.xlsx',g3_3');
xlswrite('D:\tools\matlab 2020b\SM-miRNA\code\831_541_LOOCV\global_ensemble4.xlsx',g3_4');
xlswrite('D:\tools\matlab 2020b\SM-miRNA\code\831_541_LOOCV\global_ensemble5.xlsx',g3_5');
xlswrite('D:\tools\matlab 2020b\SM-miRNA\code\831_541_LOOCV\global_ensemble6.xlsx',g3_6');
xlswrite('D:\tools\matlab 2020b\SM-miRNA\code\831_541_LOOCV\global_ensemble7.xlsx',g3_7');
xlswrite('D:\tools\matlab 2020b\SM-miRNA\code\831_541_LOOCV\global_ensemble8.xlsx',g3_8');
xlswrite('D:\tools\matlab 2020b\SM-miRNA\code\831_541_LOOCV\global_ensemble9.xlsx',g3_9');

%local_SM_fixed Êä³ö
xlswrite('D:\tools\matlab 2020b\SM-miRNA\code\831_541_LOOCV\local_RBM_SM_fixed.xlsx',loc1_SM_fixed');
xlswrite('D:\tools\matlab 2020b\SM-miRNA\code\831_541_LOOCV\local_INBM_SM_fixed.xlsx',loc2_SM_fixed');
xlswrite('D:\tools\matlab 2020b\SM-miRNA\code\831_541_LOOCV\local_ensemble1_SM_fixed.xlsx',loc3_1_SM_fixed');
xlswrite('D:\tools\matlab 2020b\SM-miRNA\code\831_541_LOOCV\local_ensemble2_SM_fixed.xlsx',loc3_2_SM_fixed');
xlswrite('D:\tools\matlab 2020b\SM-miRNA\code\831_541_LOOCV\local_ensemble3_SM_fixed.xlsx',loc3_3_SM_fixed');
xlswrite('D:\tools\matlab 2020b\SM-miRNA\code\831_541_LOOCV\local_ensemble4_SM_fixed.xlsx',loc3_4_SM_fixed');
xlswrite('D:\tools\matlab 2020b\SM-miRNA\code\831_541_LOOCV\local_ensemble5_SM_fixed.xlsx',loc3_5_SM_fixed');
xlswrite('D:\tools\matlab 2020b\SM-miRNA\code\831_541_LOOCV\local_ensemble6_SM_fixed.xlsx',loc3_6_SM_fixed');
xlswrite('D:\tools\matlab 2020b\SM-miRNA\code\831_541_LOOCV\local_ensemble7_SM_fixed.xlsx',loc3_7_SM_fixed');
xlswrite('D:\tools\matlab 2020b\SM-miRNA\code\831_541_LOOCV\local_ensemble8_SM_fixed.xlsx',loc3_8_SM_fixed');
xlswrite('D:\tools\matlab 2020b\SM-miRNA\code\831_541_LOOCV\local_ensemble9_SM_fixed.xlsx',loc3_9_SM_fixed');

%local_miRNA_fixed Êä³ö
xlswrite('D:\tools\matlab 2020b\SM-miRNA\code\831_541_LOOCV\local_RBM_miRNA_fixed.xlsx',loc1_miRNA_fixed');
xlswrite('D:\tools\matlab 2020b\SM-miRNA\code\831_541_LOOCV\local_INBM_miRNA_fixed.xlsx',loc2_miRNA_fixed');
xlswrite('D:\tools\matlab 2020b\SM-miRNA\code\831_541_LOOCV\local_ensemble1_miRNA_fixed.xlsx',loc3_1_miRNA_fixed');
xlswrite('D:\tools\matlab 2020b\SM-miRNA\code\831_541_LOOCV\local_ensemble2_miRNA_fixed.xlsx',loc3_2_miRNA_fixed');
xlswrite('D:\tools\matlab 2020b\SM-miRNA\code\831_541_LOOCV\local_ensemble3_miRNA_fixed.xlsx',loc3_3_miRNA_fixed');
xlswrite('D:\tools\matlab 2020b\SM-miRNA\code\831_541_LOOCV\local_ensemble4_miRNA_fixed.xlsx',loc3_4_miRNA_fixed');
xlswrite('D:\tools\matlab 2020b\SM-miRNA\code\831_541_LOOCV\local_ensemble5_miRNA_fixed.xlsx',loc3_5_miRNA_fixed');
xlswrite('D:\tools\matlab 2020b\SM-miRNA\code\831_541_LOOCV\local_ensemble6_miRNA_fixed.xlsx',loc3_6_miRNA_fixed');
xlswrite('D:\tools\matlab 2020b\SM-miRNA\code\831_541_LOOCV\local_ensemble7_miRNA_fixed.xlsx',loc3_7_miRNA_fixed');
xlswrite('D:\tools\matlab 2020b\SM-miRNA\code\831_541_LOOCV\local_ensemble8_miRNA_fixed.xlsx',loc3_8_miRNA_fixed');
xlswrite('D:\tools\matlab 2020b\SM-miRNA\code\831_541_LOOCV\local_ensemble9_miRNA_fixed.xlsx',loc3_9_miRNA_fixed');

toc;
fprintf('½áÊø\n');
