# Supplementary material for: Neighborhood-based inference and restricted Boltzmann machine for small molecule-miRNA associations prediction
Source: PeerJ. 2023 Aug 24;11:e15889. doi: 10.7717/peerj.15889 (PMC10460564; doi:10.7717/peerj.15889)
Supplement: Supplemental Information 1 [file peerj-11-15889-s001.zip › Supplementary material/Code/Dataset1/831_541_LOOCV/结果/global/D__tools_matlab 2020b_SM-miRNA_code_831_541_LOOCV_global_ensemble1.csv]

1.1957e+05
135
140
140
14965
13080
76039
15387
12722
14962
17621
13241
33
35
32
137
184
47
33
1414
28
29
29
431
21
19
488
71
47
1225
386
614
1302
37
31
728
48
36
28
20
1443
246
1674
28
22
932
955
203
1437
496
37
26
38
25
98
762
910
1241
22
20
22
1148
1135
17
19
19
19
24
22
33
34
33
227
376
3518
252
2099
24
20
19
79
18
24
478
230
1201
115
92
261
650
144
11
19
32
36
272
603
2
150
3021
158
23
19
68
39
124
76
285
78
310
199
228
30
212
4
167
240
74
177
266
524
206
492
224
171
19
19
108
109
144
1470
2556
443
2061
1590
698
339
2821
1650
1300
2717
19
2144
2831
19
19
19
19
1606
20
19
36
145
142
143
16923
303
297
196
2081
1601
291
175
1711
2827
2409
296
96
146
143
142
17877
22434
1.3273e+05
1342
1086
6152
32
32
32
1002
1190
1809
1331
1382
1602
1737
815
228
466
1267
1747
1305
1227
1566
1397
318
1128
1320
1617
1077
1900
797
427
133
1488
145
1953
559
1943
257
1205
2849
978
1307
994
3543
1739
4577
3552
5426
5637
3172
1223
4191
4066
5727
1366
36
33
20
80
45
242
1400
9497
11233
4341
15124
18193
19
19
17
37
28
21
22
21
22
21
36
30
119
124
627
28
29
29
116
77
48
816
698
301
425
3137
116
38
78
437
366
1705
1513
407
652
577
384
1243
701
32
32
1031
1190
1420
1147
3835
4580
1753
1038
2431
3310
3213
2113
2375
2592
22
22
17
189
1978
35
1952
36
1250
6084
1259
985
8205
8039
28402
19362
23073
13208
6530
12675
21966
4
4
180
52
1005
20
1063
47
7914
8048
7991
9914
1456
274
3935
6694
7769
34
249
113
5902
6273
10110
10462
15263
9967
42177
46
43
10
11
14413
21405
18348
19016
20
21
31978
32115
6113
5602
9662
570
259
145
63
3205
9562
1801
1731
12216
8721
15829
20468
8013
8182
8533
3526
10542
10005
14161
1
1
4
86
81
67
749
544
475
135
7192
48
54
7968
1836
6796
7688
11681
15013
21
13300
2
21
1
22
13854
21212
11
19
15239
22
22
228
298
234
257
1238
48
32
1473
653
726
852
682
1502
578
494
51
37
40
26
755
1405
74
1093
819
730
2335
1043
1321
474
1286
714
1494
938
152
1206
414
174
311
1020
636
2621
918
1030
747
681
1399
1170
58
325
1016
3115
1778
1238
296
22
294
19
412
82
143
527
530
138
151
16056
1832
4448
33
32
24639
24992
23866
1
1
1223
6581
16559
12
8345
17905
20820
13912
17641
23179
2990
6107
20298
31099
45083
12283
113
123
126
957
392
9471
10097
113
73
352
155
1846
1409
169
1109
55
21
22
48
561
1381
140
44
261
27
28
142
464
244
1413
945
183
615
39
28
1135
958
1561
1083
484
828
1337
962
1221
1168
892
1268
481
963
1075
3551
2783
4112
2023
775
1809
1547
2057
2655
3558
3369
1992
276
5270
2326
420
278
4019
4874
20
23
17
230
1918
107
167
68
71
83
152
116
339
1
1
259
1081
19
264
242
17
21
2
28
28
1224
859
19
331
1351
1716
18
17
486
85
832
811
504
719
30
730
145
304
638
36
29
22
1286
855
1009
379
584
685
1286
1718
4122
418
2996
16096
253
268
35
32
1625
1730
5534
2036
936
1396
48
48
114
36
55
2242
4988
1128
1587
1475
1575
35
72
36
1304
3142
99
54
2342
63
60
2790
3294
4444
2279
1.1318e+05
2.3088e+05
