# Supplementary material for: Neighborhood-based inference and restricted Boltzmann machine for small molecule-miRNA associations prediction
Source: PeerJ. 2023 Aug 24;11:e15889. doi: 10.7717/peerj.15889 (PMC10460564; doi:10.7717/peerj.15889)
Supplement: Supplemental Information 1 [file peerj-11-15889-s001.zip › Supplementary material/Code/Dataset1/831_541_LOOCV/结果/global/D__tools_matlab 2020b_SM-miRNA_code_831_541_LOOCV_global_ensemble2.csv]

1.1937e+05
236
249
257
14727
13069
67093
15669
12841
14306
17917
13413
32
32
32
108
153
48
33
1328
28
29
30
339
22
18
335
61
44
1149
356
480
1219
38
30
645
47
34
28
20
1448
228
1779
29
23
950
816
145
1422
463
36
27
36
24
103
710
814
1125
25
20
22
1073
1083
5
18
13
18
25
24
32
32
33
199
351
2803
197
1805
23
19
18
70
12
25
484
194
1171
105
80
229
617
122
4
12
32
33
222
574
2
125
2255
150
27
14
67
37
107
71
254
64
300
171
199
28
170
3
148
204
68
139
240
537
172
441
188
139
18
18
101
104
124
1404
2043
413
1872
1575
670
314
2007
1439
1252
2214
13
1670
2036
18
18
15
18
1639
19
18
35
271
269
262
16713
595
561
394
3081
2209
612
357
2324
4335
3486
600
169
267
269
261
17701
22014
1.4307e+05
1201
1022
4787
32
30
31
778
1256
1580
1155
1288
1524
1458
605
195
454
1053
1627
1186
1090
1434
1214
305
1009
1222
1370
928
1660
758
460
119
1491
130
1741
482
1685
231
1139
2345
981
1272
1004
2644
1611
3112
2567
3480
4078
2420
1234
2878
2837
3987
1327
36
33
19
75
51
196
1335
9510
11282
5555
14986
18366
18
18
5
35
28
22
22
22
23
20
34
30
126
111
579
27
27
28
89
69
48
783
617
230
297
2276
107
34
76
380
216
1537
1487
297
555
449
312
1264
620
32
32
933
1130
1148
1101
2855
2877
1591
978
2051
2585
2521
1843
1852
1912
21
24
5
190
2877
52
2836
54
1814
6421
1865
1501
8229
8049
30071
19910
23857
13288
6805
12563
22494
4
5
365
94
1616
29
1672
84
8075
7846
8110
9691
1983
580
5144
6829
7670
50
505
181
6297
6358
9809
10296
13787
9196
46251
84
76
12
12
14569
21388
18479
19393
27
28
32496
33682
6615
6240
9611
1062
532
251
111
4701
9275
2561
2415
12225
8873
15501
20474
8104
8223
8488
4906
10629
9779
14185
1
1
5
142
134
111
1335
945
894
241
7198
87
102
7901
2530
6679
7687
9728
14385
29
13267
3
29
2
29
13279
19826
11
22
13625
32
32
170
218
179
229
1112
44
32
1322
598
649
743
614
1385
466
347
48
36
37
27
672
1415
58
985
773
639
1948
1080
1237
308
1184
620
1484
757
121
1255
342
152
379
898
623
2208
905
807
676
590
1238
1069
64
318
850
2641
2558
1841
606
31
612
23
792
137
262
896
989
255
290
16512
2643
5572
49
47
25771
25969
24763
1
1
1867
6824
16580
14
8433
18259
20884
13854
17880
23566
4530
6444
19945
32099
45209
12431
191
209
215
1569
776
9114
10140
102
64
257
151
1792
1403
135
1040
53
21
22
48
458
1333
122
46
248
27
29
122
375
222
1423
818
145
555
39
28
1000
789
1479
1029
426
698
1262
920
1152
1152
867
1248
461
796
1059
2454
2341
2939
1854
728
1617
1409
1832
2125
2709
2384
1813
280
3595
1929
412
256
2826
3221
19
24
5
185
1718
98
142
63
62
80
131
101
272
1
1
190
1141
18
219
190
7
21
2
28
28
1084
732
13
291
1240
1478
18
5
488
71
866
790
447
628
30
616
114
233
603
34
30
21
1261
760
850
332
519
631
1259
1579
2504
353
4229
16101
356
246
35
31
1585
1612
4206
2090
887
1195
40
48
176
33
52
2048
4123
792
1690
1197
1405
34
68
33
1299
3294
97
53
2087
65
59
2167
3145
2641
2039
1.2279e+05
2.0523e+05
