# Supplementary material for: Neighborhood-based inference and restricted Boltzmann machine for small molecule-miRNA associations prediction
Source: PeerJ. 2023 Aug 24;11:e15889. doi: 10.7717/peerj.15889 (PMC10460564; doi:10.7717/peerj.15889)
Supplement: Supplemental Information 1 [file peerj-11-15889-s001.zip › Supplementary material/Code/Dataset1/831_541_LOOCV/结果/global/D__tools_matlab 2020b_SM-miRNA_code_831_541_LOOCV_global_ensemble4.csv]

1.1809e+05
1489
1538
1580
14228
13068
54182
16343
13304
13082
18909
14069
16
18
19
79
124
61
21
1182
13
16
16
258
9
5
200
56
27
1000
366
284
1066
46
16
636
47
30
15
9
1521
287
2665
18
11
1092
641
85
1416
444
18
14
25
11
144
721
759
935
17
11
13
951
996
5
5
5
7
14
13
20
20
21
232
373
3063
175
1451
10
6
8
63
5
14
583
213
1118
123
71
257
678
104
3
5
14
28
197
622
2
125
1900
196
17
5
71
29
115
82
283
31
368
184
252
13
164
3
155
226
64
109
268
622
176
415
187
110
9
6
128
136
118
1287
1714
426
1721
1688
787
329
1522
1079
1212
2173
8
989
1428
7
5
5
4
1879
7
5
20
1597
1583
1606
16291
2369
1882
1903
4279
3894
2517
1819
3932
4705
4294
2414
1217
1581
1631
1601
17475
21114
1.6673e+05
963
914
3932
15
13
17
462
1406
1182
852
1104
1435
950
317
245
522
687
1626
963
830
1187
884
354
823
1091
900
658
1283
824
591
131
1536
134
1475
401
1361
288
1024
2312
1089
1198
1104
2483
1485
2756
2188
2582
3374
2210
1266
2315
2299
3159
1241
40
21
8
78
73
203
1235
9577
11466
5490
14708
18900
6
6
5
22
14
13
12
10
11
7
38
18
244
128
589
13
9
13
69
62
47
835
601
173
161
1826
136
27
88
322
83
1353
1485
163
446
266
246
1292
585
26
28
777
988
707
1052
2647
2015
1379
881
1865
2651
2442
1584
1426
1280
10
15
5
306
4253
337
4255
408
3985
6485
4089
3179
8254
8101
36703
22105
27814
13507
6888
12165
24922
19
17
1819
775
3998
98
3768
663
8186
7043
7820
8888
3724
2415
4970
6562
7111
302
2047
1295
6211
6017
8665
9746
11307
7703
60059
657
615
32
34
15108
21463
19176
20969
95
115
34905
39851
6856
6280
9375
3853
2326
1111
896
4756
8791
4220
4209
12319
8941
14767
20890
8335
8380
8390
5019
10798
8897
14362
1
1
22
1091
1073
870
4000
3399
3331
1537
7133
651
748
7670
4076
6305
7688
6448
13244
99
13146
10
90
5
87
11983
16653
28
68
10935
117
140
120
145
136
262
867
35
17
1034
605
629
631
591
1167
347
180
47
20
23
13
666
1464
38
815
772
587
1686
1222
1109
136
1004
544
1526
544
98
1332
261
106
666
755
761
2296
1017
498
671
506
940
888
82
356
600
3226
4204
4082
2423
133
2439
57
3215
1098
1588
2636
3295
1566
1723
17606
4230
5716
335
322
30566
30002
28666
2
2
4091
6949
16610
38
8659
19530
21451
13849
18743
25282
4880
6557
19058
35355
46947
12942
1390
1405
1444
3907
3003
8398
10313
95
62
157
239
1887
1447
94
915
50
6
9
29
303
1233
140
54
331
18
26
124
303
294
1438
684
116
511
31
12
771
606
1359
990
353
576
1133
927
1038
1110
897
1207
486
605
1062
1918
2436
2616
1753
808
1346
1159
1594
1855
2647
1867
1700
394
2987
1620
418
302
2343
2561
8
12
4
159
1499
105
130
63
61
98
150
92
216
1
1
126
1279
10
183
161
4
5
2
18
15
864
614
5
276
1059
1094
6
5
543
45
1062
874
398
559
14
508
72
172
638
25
17
11
1223
712
609
300
451
655
1211
1402
1569
307
4710
16070
864
281
40
18
1635
1555
3603
3131
850
826
15
47
787
27
52
2308
3655
336
2407
741
1087
22
77
25
1296
3804
133
53
2225
81
66
1852
3716
1714
2303
1.4679e+05
1.5582e+05
