# Supplementary material for: Neighborhood-based inference and restricted Boltzmann machine for small molecule-miRNA associations prediction
Source: PeerJ. 2023 Aug 24;11:e15889. doi: 10.7717/peerj.15889 (PMC10460564; doi:10.7717/peerj.15889)
Supplement: Supplemental Information 1 [file peerj-11-15889-s001.zip › Supplementary material/Code/Dataset1/831_541_LOOCV/结果/global/D__tools_matlab 2020b_SM-miRNA_code_831_541_LOOCV_global_ensemble7.csv]

1.1322e+05
3891
3895
3900
13013
12959
43403
21699
16730
9949
27654
18752
16
14
43
48
108
219
48
1215
18
19
32
183
13
7
70
60
20
935
496
133
1029
131
17
714
55
56
25
36
2407
594
3158
91
17
1820
495
30
1928
597
24
37
37
11
754
935
770
803
155
20
57
926
1073
3
10
2
16
49
42
37
20
52
471
529
3444
179
993
18
7
40
37
17
49
1140
392
1242
370
101
415
966
93
1
3
13
52
194
894
1
156
1560
539
90
10
142
29
244
226
426
7
679
314
518
9
203
2
334
384
70
91
456
1171
285
506
307
89
28
10
403
528
185
1426
1366
639
1939
2851
1286
447
1110
716
1449
2652
24
293
640
28
10
11
14
3438
9
5
24
3902
3901
3901
16161
3939
3729
3900
4303
4173
3943
3767
4193
4613
4167
3734
3886
3902
3905
3901
18469
19196
2.2058e+05
804
877
3776
13
6
18
159
2129
733
505
1120
1726
460
64
484
855
297
1930
759
580
1032
574
619
619
1038
429
405
788
1318
1287
268
2456
237
1345
352
1215
635
1048
2923
1677
1352
1637
2565
1606
2628
1907
2075
3101
2223
2006
1761
1829
2922
1523
126
36
12
147
374
302
1380
9920
12295
5553
14406
24155
11
8
5
36
29
42
21
22
19
8
133
53
1215
332
781
21
5
13
38
66
52
1114
639
113
42
1380
444
45
273
334
9
1326
2057
58
357
107
186
1747
626
101
109
795
914
289
1181
2713
1168
1263
893
2040
3084
2439
1407
895
467
11
43
14
696
4325
3400
4275
3877
4128
6773
4095
3941
8171
8438
66973
37789
49702
14880
7300
11036
36498
3465
3681
3912
3879
4060
3877
4098
3877
8576
5742
6786
7205
4067
3929
4241
5984
5994
3877
3910
3882
5498
4814
6678
7901
6913
5137
1.0076e+05
3588
3641
3774
3876
19342
23083
24332
30827
3869
3877
42473
62194
7036
6578
9085
4028
3936
3454
3881
4336
7518
4290
4262
12961
9332
13546
24240
9052
9089
8146
4649
11822
7017
16130
635
647
3710
3884
3882
3879
4024
3923
3985
3877
7296
3877
3877
6910
4006
4948
7571
4128
10161
3842
12738
3205
3803
2281
3872
8702
12275
3653
3800
6576
3848
3877
86
68
101
428
629
37
13
751
855
717
550
725
1008
242
61
47
32
38
28
730
2166
8
682
905
617
1493
1906
1105
30
875
563
2507
327
53
2144
223
118
2015
661
1278
2962
1469
189
746
450
652
749
421
590
353
3784
4277
4110
3945
3865
3943
2016
3989
3884
3906
3960
3995
3906
3861
26428
4250
5864
3877
3490
55776
47474
47747
701
673
4151
7633
19025
3798
9530
28513
24303
14200
25325
33716
5009
6908
18234
44637
50325
16592
3899
3875
3895
4193
3961
6677
10883
155
88
60
748
3085
2309
65
896
46
4
7
20
181
1320
317
148
696
104
261
155
238
623
2079
537
74
548
58
11
524
418
1443
1099
359
421
1157
1186
1084
1297
1199
1484
719
386
1379
1499
3082
2450
2125
1174
1084
984
1399
1750
3004
1346
2055
893
2718
1391
630
572
1915
2010
11
19
11
166
1346
221
163
85
82
305
296
143
162
1
1
49
2362
42
185
148
2
5
1
43
24
642
546
1
296
900
652
13
11
986
13
2034
1345
471
540
12
398
23
98
881
64
45
17
1454
815
385
335
474
824
1382
1383
559
299
5030
17545
2920
480
140
22
2523
1973
3446
3469
998
462
6
52
3167
73
39
3395
3493
59
3744
309
730
38
162
62
1733
3779
572
68
3215
325
165
1540
3650
635
2774
2.086e+05
1.0832e+05
