# Supplementary material for: Neighborhood-based inference and restricted Boltzmann machine for small molecule-miRNA associations prediction
Source: PeerJ. 2023 Aug 24;11:e15889. doi: 10.7717/peerj.15889 (PMC10460564; doi:10.7717/peerj.15889)
Supplement: Supplemental Information 1 [file peerj-11-15889-s001.zip › Supplementary material/Code/Dataset1/831_541_LOOCV/结果/global/D__tools_matlab 2020b_SM-miRNA_code_831_541_LOOCV_global_INBM.csv]

1.186e+05
94
100
100
15140
12958
88194
15176
12430
15614
17391
12977
36
36
32
183
231
48
33
1563
29
29
29
555
21
19
635
90
54
1386
450
738
1475
39
32
780
53
37
29
20
1504
284
1572
28
22
926
1102
281
1532
564
42
24
41
25
103
812
970
1426
21
20
21
1300
1251
18
19
19
19
22
21
35
35
35
258
441
4805
308
3215
24
20
19
102
19
23
499
261
1316
136
110
304
675
189
17
19
34
37
348
639
2
189
4544
181
22
19
76
42
154
93
338
110
357
226
251
30
252
16
196
280
96
231
317
547
237
562
260
219
19
19
121
121
179
1695
3917
490
2954
1759
689
401
4508
2261
1404
3901
19
3909
4781
19
19
19
19
1712
20
20
39
105
104
104
17154
202
202
141
1571
1080
200
128
1217
2338
2006
199
61
105
104
104
17993
22793
1.2358e+05
1616
1225
10082
33
35
35
1266
1218
2715
1608
1568
1907
2582
1052
253
487
1588
2302
1520
1473
1927
1788
372
1326
1494
2365
1274
2868
846
450
167
1563
180
2921
640
2924
290
1342
4071
1001
1428
1025
5189
2198
7638
5527
11007
9852
4558
1285
7317
7007
11038
1488
36
35
20
96
46
289
1542
8521
10740
3511
15273
18027
20
19
17
40
27
20
22
20
21
21
36
32
124
150
671
29
29
29
161
97
55
861
748
397
595
4807
134
42
93
530
611
2207
1668
569
739
701
484
1311
748
32
32
1210
1349
1909
1254
6272
8868
2512
1177
3636
4565
4464
3181
4012
4419
23
22
17
197
1482
28
1455
28
808
4641.5
817
644
6957
6717
27393
18939
22474
13029
5116
12590
21629
2
2
129
40
639
19
668
36
6669
6885
6991
9207
942
186
3257
5527
6840
28
174
77
4590
5030
9646
10026
17091
9856
39326
35
32
9
9
14282
21460
18163
18653
19
19
31589
31117
5240
4357
8734
337
180
106
44
2676
8753
1276
1200
11918
7714
16064
20454
6643
6890
7389
2908
9898
9407
14091
1
1
2
56
54
45
455
337
288
94
5692
37
40
6689
1411
5981
6322
14113
15639
19
13267
2
19
1
19
14381
22448
11
17
17313
20
20
291
399
295
301
1473
55
36
1852
692
775
953
730
1852
672
639
64
40
42
25
799
1463
101
1248
867
790
3507
1062
1476
651
1484
777
1591
1117
201
1247
524
211
315
1193
645
3771
929
1290
801
757
1745
1357
59
385
1230
4059
1237
794
199
20
198
17
275
55
104
325
313
99
107
15734
1323
3557
27
24
23936
24366
23312
1
1
779
5096
16581
12
7070
17631
20704
13878
17379
22939
2437
4671
20613
30539
44863
11920
77
89
89
597
247
8951
9250
143
90
491
175
2333
1462
222
1239
66
22
22
61
670
1511
169
46
292
23
23
179
555
264
1487
1077
235
671
42
28
1332
1117
1852
1203
573
953
1484
1017
1367
1269
923
1384
526
1156
1164
6009
3864
6810
2869
814
2617
1943
3017
3979
5089
5406
2943
299
9502
3551
480
320
6826
9014
20
23
17
281
2785
124
203
78
87
93
182
147
447
1
1
356
1064
19
334
303
19
21
9
28
29
1431
967
20
412
1539
2447
18
18
528
123
819
840
580
785
32
822
209
408
676
36
29
22
1393
933
1215
472
643
720
1398
2189
8997
511
2475
16115
215
313
34
32
1854
2124
9184
2538
987
1820
66
55
90
36
73
2912
7243
1589
1512
2039
2106
36
78
36
1399
3223
107
66
3173
67
67
4278
3816
9342
3011
1.0425e+05
3.4513e+05
