# Supplementary material for: Neighborhood-based inference and restricted Boltzmann machine for small molecule-miRNA associations prediction
Source: PeerJ. 2023 Aug 24;11:e15889. doi: 10.7717/peerj.15889 (PMC10460564; doi:10.7717/peerj.15889)
Supplement: Supplemental Information 1 [file peerj-11-15889-s001.zip › Supplementary material/Code/Dataset1/831_541_LOOCV/结果/global/D__tools_matlab 2020b_SM-miRNA_code_831_541_LOOCV_global_RBM.csv]

1.0094e+05
5424
6676.5
11574
8299
15466
27948
1.7609e+05
1.1664e+05
4976
1.4189e+05
2.2103e+05
112.5
156.5
615
80
156
1939
641
1548
248
314
560
201.5
214.5
148.5
28
291
119
1048.5
868.5
106.5
1112.5
2033
174.5
1039.5
393.5
762.5
560.5
1880
3331
1762.5
3243
2095
466.5
3200
395.5
19
2983
1086
139
672.5
266.5
284
2597
1550
852
726
3132
729
2047.5
1041
1416
67
388
132.5
731
1069.5
850
397
204
428
1446.5
1047
3523
311.5
568
247.5
164
2742.5
172
1138
1056
2914.5
954
1849.5
1770
262
916
2059
205
21
127.5
61
425.5
292
2103
47.5
404.5
894.5
2181
3154
482.5
891
313
935
1257.5
980
7
1947.5
759
1774
83.5
401.5
361.5
1023
924
271.5
124
1076.5
3130
718
765.5
810.5
187.5
1849.5
574
2333
2592
526.5
1948
928.5
1386.5
2295.5
3578
2943
869
782
400.5
2254.5
2798
1300
49
193.5
1637
629
782
1143
3722
276
209
232.5
10503
15418
20050
15254
5493
12676
11462
7582
7002
8197
12139
9086
11820
4234
5488
8805
13147
20800
13978
18848
13366
3.2876e+05
704
1019.5
3734.5
162.5
22.5
156
83.5
2495
367.5
247.5
1460
2441
192
13
1544
2390
128.5
2123
626.5
419.5
937
315.5
1368
450
1234.5
164.5
259
455.5
2014
3381.5
1131
3395
620.5
1317.5
411.5
1112
2000.5
1352
3137.5
3123.5
1924
2956
2489
1996
2332
1425
1578
2781.5
2116.5
2915
1102
1203.5
2551.5
2202
1797.5
354
414
807.5
3491
582.5
1879
40545
32062
14424
13530
52741
328
364
361.5
281.5
630
1265.5
540
687.5
629.5
94
1467
403
2482
1361.5
1550.5
107
46
132
44
220.5
370.5
2204
866.5
137
14
864.5
2222
175
1536.5
447.5
2
1430.5
3039.5
28.5
366
48.5
205
2958
771.5
1662.5
1780
985
1007
100.5
1814
2633.5
463
1224
1141
2273
3158
2417
1312.5
370.5
119
227.5
1052.5
913
1787
7748
4604
12698
7512
5930
44706
8106
10543
11656
23655
2.8061e+05
4.1401e+05
3.0776e+05
34807
1.5426e+05
7596
89938
6568
27697
41539
47144
6254
41090
1.4626e+05
1.6148e+05
34945
4155
5066
4662
5351
5030
3915
4787
4471
3938
4524
4351
4864
4024
4504
4956
4128
3907
2.5126e+05
85269
1.5833e+05
1.4906e+05
95296
1.3479e+05
23221
57569
1.0241e+05
1.3719e+05
1.8998e+05
46281
1.2114e+05
13926
41800
13130
8378
9003
5385
25037
4341
5153
22744
64293
26611
32903
9852
32555
1.0114e+05
59975
11360
4981
57907
4524
35039
36222
10159
30782
6643
5994
5468
7057
3920
11792
21999
23369
4106
4679
6179
3876
4041
16741
3873
5202
3973
13480
4515
3880
4584
3883
4528
5444
4044
4042
3974
4012
4892
137
45.5
154.5
1038
489.5
230
140
570.5
1782
1017
581
1101
911
247
27
301
252
270.5
493.5
1143
3420.5
9
603.5
1454
743
1304
3280
1386
8
868.5
712
3204
198.5
104
3278.5
244.5
289.5
2950
682
2910
3083
2768.5
67.5
1141
476.5
463.5
703
3135
1462.5
211.5
3828.5
1.1408e+05
34737
5787
5073
7885
4013
11303
13082
29184
4656
10360
4.4155e+05
1.6894e+05
1.3828e+05
20572
96402
44186
16913
3.1311e+05
1.1089e+05
1.4444e+05
46261
36773
4.4857e+05
93587
25301
30680
92751
1.0251e+05
29703
16504
63282
60708
53180
49311
13344
53063
44744
4.3785e+05
13222
4211
23818
53435
21244
4579
32299
480
432.5
39
3173
3734.5
3269
100
999
214
51
153.5
47
124.5
1879.5
1101.5
1305
2711
2803.5
3544
498
262
2217.5
3202.5
435.5
109.5
692.5
564
134.5
336
283.5
1999.5
1687.5
450.5
334
1497.5
2116
1469.5
1979
2193
2296
1540
293.5
2440
770
3318
1974.5
2899.5
2526
865
828.5
1221.5
1553
3043.5
750.5
2191
2869
2348.5
1062
1403
1632.5
1290
1203.5
254.5
431.5
176
303
1285
992.5
384
458
358
1891.5
912
465.5
171
4
518
30
3095
2476.5
280
216
66
127.5
167
1080
475.5
426.5
557
17.5
441
876
353
704.5
605.5
2816
19
2683
2732.5
703.5
635
152
392
13.5
107
1810
791.5
868
575
2272
1370
279.5
500.5
648.5
1455
2103.5
1501.5
104
423.5
47936
21362
3326
1355
2315
363.5
3306
2777
3318
3512
1531
238
7
330
3516
950.5
132
3599
3471
9
3854
114
469.5
510.5
1112
525
2781
3824
2986
484
3285
2648
1115
1174
3689
145
2918
4.3076e+05
76466
