# Supplementary material for: Neighborhood-based inference and restricted Boltzmann machine for small molecule-miRNA associations prediction
Source: PeerJ. 2023 Aug 24;11:e15889. doi: 10.7717/peerj.15889 (PMC10460564; doi:10.7717/peerj.15889)
Supplement: Supplemental Information 1 [file peerj-11-15889-s001.zip › Supplementary material/Code/Dataset1/831_541_LOOCV/结果/global/global_ensemble3.xlsx]

## Sheet: D__tools_matlab 2020b_SM-miRNA_
118840
632
645
680
14494
13085
59876
15972
13031
13664
18298
13689
32
32
32
94
140
55
33
1242
27
28
29
285
9
5
255
60
41
1060
339
362
1132
42
28
629
47
34
27
8
1454
232
2147
29
17
1005
713
111
1394
436
31
26
34
23
114
694
771
1006
27
10
19
1001
1025
5
6
5
6
24
24
32
32
33
197
351
2880
169
1625
19
7
6
66
5
25
510
187
1123
111
75
233
616
111
3
5
29
34
201
563
2
118
2068
159
28
6
69
37
108
78
255
50
315
163
202
27
159
3
147
194
68
122
235
543
162
405
174
125
7
6
106
116
115
1317
1867
400
1792
1603
708
315
1763
1238
1206
2154
7
1344
1709
6
6
6
6
1727
7
5
33
707
684
693
16552
1266
1074
964
4289
3495
1291
867
3528
4738
4372
1246
442
697
717
681
17526
21547
154520
1051
957
4040
29
27
29
591
1262
1377
976
1178
1452
1198
438
202
466
840
1578
1066
950
1291
1029
320
895
1129
1118
774
1463
768
496
116
1476
130
1600
421
1509
243
1068
2296
1022
1214
1041
2514
1530
2863
2351
2835
3530
2276
1237
2554
2528
3388
1269
39
33
7
74
58
187
1276
9553
11342
5514
14836
18556
7
6
5
33
27
17
17
13
16
8
38
30
165
113
558
25
19
27
79
64
51
782
591
197
206
2048
109
34
80
339
134
1425
1454
213
479
330
272
1257
574
32
32
834
1048
901
1060
2705
2392
1467
916
1947
2556
2462
1710
1632
1600
16
25
5
227
4216
107
4212
113
3171
6449
3248
2400
8249
8096
32646
20628
25393
13373
6832
12415
23393
7
8
886
213
2592
42
2900
172
8135
7551
8048
9273
3363
1263
5147
6759
7516
97
1077
484
6259
6244
9220
10113
12672
8403
52110
168
168
18
18
14782
21327
18736
19939
40
47
33416
36098
6737
6254
9528
1849
1179
550
268
4877
9043
4113
4057
12251
8899
15120
20576
8180
8284
8419
5071
10696
9334
14271
1
1
9
381
356
253
2138
1672
1618
654
7158
186
226
7782
3801
6491
7685
7971
13784
44
13212
5
38
2
39
12704
18235
16
32
12420
49
54
141
172
146
230
967
44
30
1156
576
624
668
575
1253
387
248
49
35
34
25
658
1420
52
887
748
605
1805
1142
1161
197
1071
563
1465
631
106
1279
291
113
482
820
667
2195
936
625
662
533
1065
960
72
327
691
2857
3971
3267
1276
54
1275
29
1565
375
692
1529
1701
668
799
17011
4151
5691
101
98
27674
27636
26343
1
1
3334
6873
16582
19
8519
18697
21024
13847
18173
24239
4873
6511
19586
33480
45773
12622
510
566
579
2619
1510
8785
10225
98
60
188
171
1815
1410
112
959
52
8
12
40
368
1271
126
50
269
27
33
116
319
238
1420
737
125
508
37
24
866
685
1407
987
370
622
1180
908
1077
1116
860
1215
456
689
1062
2143
2336
2728
1798
748
1472
1272
1704
1971
2625
2100
1738
313
3166
1776
397
257
2553
2851
8
21
4
165
1612
99
131
65
63
87
132
94
228
1
1
149
1191
7
190
173
5
8
2
30
27
952
653
5
280
1131
1274
6
5
491
58
947
818
395
572
27
545
92
189
590
34
29
17
1218
717
710
311
467
614
1208
1469
1963
323
4589
16059
542
251
37
31
1583
1558
3716
2455
855
988
33
49
353
33
51
2112
3730
524
1901
939
1221
32
73
33
1278
3825
110
54
2093
74
63
2012
3706
2123
2126
134040
177110
