# Supplementary material for: Neighborhood-based inference and restricted Boltzmann machine for small molecule-miRNA associations prediction
Source: PeerJ. 2023 Aug 24;11:e15889. doi: 10.7717/peerj.15889 (PMC10460564; doi:10.7717/peerj.15889)
Supplement: Supplemental Information 1 [file peerj-11-15889-s001.zip › Supplementary material/Code/Dataset1/831_541_LOOCV/结果/global/global_ensemble5.xlsx]

## Sheet: D__tools_matlab 2020b_SM-miRNA_
117030
3527
3594
3640
13959
13107
49975
16939
13651
12321
20120
14546
15
16
23
56
108
63
25
1167
14
15
18
227
9
5
150
43
23
988
399
226
1057
42
16
673
38
30
16
10
1650
355
3015
25
12
1232
587
58
1508
503
20
15
23
11
243
775
769
905
26
11
16
939
1020
4
6
4
8
17
17
21
19
24
293
411
3241
170
1310
10
6
10
44
7
18
710
263
1147
152
66
287
765
86
2
5
15
26
192
703
1
114
1795
274
18
6
66
20
125
84
316
17
441
211
314
12
166
2
179
263
44
91
310
746
198
454
207
90
12
6
169
207
118
1307
1605
476
1739
1895
914
367
1357
961
1245
2244
11
742
1176
9
7
6
8
2353
9
5
21
3633
3644
3647
16051
3935
3083
3488
4282
4076
3943
3334
4122
4680
4259
3366
3202
3635
3446
3845
17460
20483
179600
896
907
3813
15
13
16
343
1691
1039
749
1076
1483
777
196
291
614
561
1743
896
739
1136
786
411
755
1069
733
585
1132
910
762
150
1692
138
1417
387
1289
361
1033
2479
1231
1220
1216
2499
1505
2710
2089
2390
3241
2179
1373
2119
2140
3026
1288
37
21
8
69
83
225
1250
9616
11613
5487
14553
19620
7
8
4
24
15
14
12
11
12
7
37
22
432
155
650
14
9
13
46
52
37
922
616
150
104
1679
187
27
102
326
39
1338
1564
123
410
209
226
1372
607
32
37
781
976
557
1081
2644
1734
1347
882
1877
2835
2438
1509
1260
989
10
16
4
417
4252
1227
4258
1511
4121
6547
4090
3562
8234
8137
42934
24835
31661
13714
6961
11936
27126
86
96
3606
2250
4060
537
3988
1994
8291
6744
7578
8524
3810
3568
4705
6458
6850
1130
3818
3233
6055
5725
8200
9188
10002
6758
70036
1947
1889
154
156
15701
21779
19952
22928
549
632
36869
45535
6942
6337
9290
3999
3937
2112
2494
4633
8528
4226
4213
12498
9000
14392
21514
8523
8499
8394
4968
10938
8462
14537
3
3
105
2726
2733
2377
4027
3948
3971
3379
7134
1749
1994
7448
4085
6018
7684
5417
12523
498
13094
35
417
13
398
11002
15173
118
297
9511
567
778
103
112
110
297
797
29
16
926
671
649
613
634
1107
304
127
31
20
25
16
701
1550
24
779
818
589
1609
1359
1104
77
961
558
1678
477
66
1470
244
102
905
732
899
2551
1139
384
710
495
855
852
111
421
523
3524
4227
4093
3895
741
3898
212
3986
2897
3661
3493
3733
3620
3427
19007
4235
5738
1330
1212
35382
33675
32134
4
4
4097
7067
16815
186
8892
21118
22263
13854
20035
27007
4894
6628
18686
37985
48321
13387
3550
3334
3558
4072
3658
7978
10450
95
52
114
347
2122
1587
71
894
37
5
7
23
263
1236
155
50
412
23
37
116
275
381
1542
638
92
526
29
11
697
553
1359
1025
363
534
1145
988
1034
1150
979
1259
538
540
1133
1774
2655
2561
1804
898
1249
1109
1536
1807
2756
1708
1783
520
2868
1546
475
368
2203
2352
7
13
4
155
1449
105
128
54
52
114
174
86
202
1
1
85
1449
12
174
147
3
6
2
20
14
797
597
4
285
1002
955
6
5
660
27
1294
1001
426
568
14
478
48
138
720
30
20
11
1263
738
531
302
452
711
1248
1383
1247
296
4844
16150
1376
338
44
16
1796
1611
3505
3388
886
703
11
35
1662
28
36
2733
3543
206
3244
606
977
22
72
27
1397
3779
204
46
2564
95
60
1772
3657
1380
2528
160500
136680
