# Supplementary material for: Neighborhood-based inference and restricted Boltzmann machine for small molecule-miRNA associations prediction
Source: PeerJ. 2023 Aug 24;11:e15889. doi: 10.7717/peerj.15889 (PMC10460564; doi:10.7717/peerj.15889)
Supplement: Supplemental Information 1 [file peerj-11-15889-s001.zip › Supplementary material/Code/Dataset1/831_541_LOOCV/结果/global/global_ensemble6.xlsx]

## Sheet: D__tools_matlab 2020b_SM-miRNA_
115500
3891
3898
3900
13655
13008
46505
18311
14394
11270
22586
15520
16
16
28
46
108
108
29
1174
12
16
21
195
10
6
97
43
21
958
444
168
1034
60
15
683
42
38
19
15
1966
452
3104
38
11
1450
543
42
1679
543
20
20
28
10
417
831
749
860
49
13
26
919
1037
4
7
3
11
22
23
26
17
34
378
463
3348
164
1161
12
7
15
40
10
19
877
310
1186
222
69
340
836
82
2
3
14
32
182
768
1
125
1698
385
37
9
85
24
163
120
365
12
537
233
410
9
170
1
230
313
46
88
363
918
230
473
242
87
13
6
247
332
141
1365
1515
543
1827
2330
1054
402
1232
834
1302
2490
12
477
901
13
8
8
10
2985
9
5
23
3904
3903
3903
15874
3942
3560
3730
4288
4150
3943
3552
4178
4645
4232
3558
3885
3903
3767
3903
17729
19865
196310
839
886
3789
14
10
15
237
1920
886
628
1084
1576
590
112
372
707
400
1847
820
659
1077
680
485
672
1039
570
480
972
1046
980
196
2011
168
1398
362
1264
480
1033
2712
1392
1281
1369
2547
1552
2679
2014
2224
3176
2226
1576
1957
2006
2972
1388
61
23
10
98
174
241
1285
9706
11813
5496
14492
21122
8
8
5
28
18
17
13
12
12
8
61
32
705
210
693
15
5
12
42
52
40
1006
627
125
68
1539
268
29
152
319
17
1326
1760
88
369
147
198
1506
615
42
56
772
931
399
1123
2698
1495
1320
874
1937
2997
2457
1480
1086
702
9
25
7
517
4270
2899
4259
3877
4123
6632
4092
3754
8202
8212
52655
29228
38311
14094
7085
11456
30781
919
894
3897
3879
4059
2436
4084
3877
8411
6400
7108
8025
3934
3799
4410
6320
6520
3452
3920
3884
5840
5294
7307
8713
8514
6054
82603
3133
3370
1176
1285
16832
22268
21452
25673
2404
2821
39405
52889
6995
6415
9190
4006
3938
2998
3858
4502
8165
4240
4222
12673
9161
14073
22533
8746
8709
8299
4834
11211
7880
14979
16
16
978
3874
3867
3879
4024
3941
3976
3634
7174
3771
3824
7148
4059
5434
7588
4532
11453
1960
12963
408
1701
146
1770
9987
13944
968
1556
8061
2189
3289
98
89
106
356
709
31
15
834
743
672
572
667
1052
269
88
35
25
26
16
708
1786
15
710
853
577
1554
1547
1104
47
914
552
1959
392
61
1718
211
108
1379
683
1037
2816
1276
262
716
467
740
788
217
493
429
3726
4244
4099
3941
3180
3943
785
3987
3867
3906
3909
3953
3900
3624
22277
4234
5781
3645
3039
43072
39427
38225
22
24
4111
7228
17635
1271
9154
23739
23157
13905
22214
29636
4941
6727
18357
41150
49426
14187
3894
3662
3893
4101
3884
7222
10645
114
58
80
499
2572
1844
62
894
37
4
7
21
207
1271
222
72
533
38
82
127
255
488
1732
569
81
540
40
10
601
469
1393
1043
350
469
1138
1079
1044
1199
1076
1345
615
453
1230
1665
2923
2516
1920
988
1166
1041
1483
1781
2898
1571
1929
671
2814
1483
540
445
2103
2202
7
13
6
149
1410
140
140
60
57
168
218
101
170
1
1
65
1829
15
164
135
3
6
2
24
17
722
564
2
287
954
806
8
6
777
17
1679
1125
438
554
14
435
32
110
774
38
31
10
1336
759
441
300
447
754
1292
1387
859
297
4942
16536
2297
404
70
15
2134
1772
3475
3450
927
568
8
37
2657
34
35
3098
3500
104
3619
439
856
28
101
34
1530
3763
308
51
3027
154
88
1679
3624
1017
2682
177910
121120
