# Supplementary material for: Neighborhood-based inference and restricted Boltzmann machine for small molecule-miRNA associations prediction
Source: PeerJ. 2023 Aug 24;11:e15889. doi: 10.7717/peerj.15889 (PMC10460564; doi:10.7717/peerj.15889)
Supplement: Supplemental Information 1 [file peerj-11-15889-s001.zip › Supplementary material/Code/Dataset1/831_541_LOOCV/结果/global/global_ensemble8.xlsx]

## Sheet: D__tools_matlab 2020b_SM-miRNA_
111240
3893
3901
3899
12122
13595
39849
29803
21878
8222
37856
25846
21
22
104
43
120
451
121
1284
37
46
101
180
20
6
45
86
28
937
580
116
1030
327
33
781
120
143
58
133
2870
783
3169
269
38
2349
458
23
2278
693
44
104
61
34
1454
1065
783
768
547
54
211
944
1107
2
20
3
59
155
115
79
33
86
608
591
3485
203
829
28
14
193
43
47
141
1496
490
1370
580
143
510
1167
114
1
5
16
112
221
1091
1
214
1350
776
330
27
263
46
384
358
513
1
888
394
693
8
245
8
428
491
107
92
575
1599
381
545
397
109
100
35
677
840
244
1565
1215
774
2062
3280
1752
490
990
592
1690
2763
70
168
445
99
37
44
60
3588
21
13
38
3903
3899
3911
16466
3939
3929
3916
4375
4206
3948
3914
4226
4593
4130
3919
3898
3905
3905
3902
19273
18436
253210
755
890
3769
27
5
30
121
2282
597
390
1189
1981
332
35
651
1112
216
2010
673
508
974
466
864
541
1054
307
339
657
1693
1906
375
2978
320
1340
353
1180
826
1101
3046
2179
1494
2096
2583
1702
2548
1778
1905
3037
2235
2629
1563
1574
2862
1724
308
59
27
259
797
379
1526
10672
14043
5675
14528
29479
25
25
19
73
86
126
58
59
52
16
271
88
1841
521
933
31
11
23
36
108
71
1348
683
114
27
1135
697
69
420
354
1
1339
2450
43
342
78
181
2201
630
252
281
841
910
194
1269
2719
902
1248
908
2149
3140
2440
1371
715
305
24
151
55
989
4436
3698
4349
3877
4148
7124
4113
4120
8090
8661
90070
55025
70037
17033
7870
10082
44953
3859
3866
3926
3881
4097
3877
4165
3879
8837
5025
6326
6407
4119
3925
4111
5571
5287
3877
3905
3879
5111
4333
5666
7050
5469
4298
122960
3850
3869
3872
3876
25001
24047
29579
40009
3877
3877
45452
75068
7312
6852
9038
4127
3933
3818
3884
4261
6916
4408
4346
14845
10117
12888
26837
9623
10007
7869
4472
13485
6091
18711
3804
3348
3866
3884
3893
3877
4026
3894
4018
3905
7458
3877
3877
6648
3916
4390
7756
3966
8433
3874
13049
3864
3865
3864
3865
7177
10194
3864
3870
5068
3871
3880
95
57
117
546
559
66
18
639
1046
746
545
768
968
228
47
67
47
62
61
795
2689
6
640
1005
631
1434
2449
1127
14
846
602
2976
277
56
2584
232
154
2442
639
1758
3024
1900
119
830
451
558
714
750
712
287
3795
4369
4158
3945
3888
3953
3010
3992
3886
3914
3959
4000
3923
3921
38116
4291
6124
3877
3783
77363
60042
62942
3387
3598
4305
8333
20810
3873
10630
37682
26398
15043
31712
39817
5232
7301
17777
48968
50965
22786
3917
3883
3909
4454
3981
5735
11812
206
155
44
1278
3481
2742
68
895
53
3
11
19
149
1458
442
310
985
397
760
222
239
906
2553
492
82
559
118
20
436
357
1609
1203
357
367
1220
1399
1150
1507
1413
1731
909
335
1688
1299
3190
2291
2455
1449
1018
932
1298
1697
3074
1144
2127
1292
2620
1285
739
732
1761
1796
20
45
33
214
1305
345
195
152
138
511
404
222
170
1
1
41
2728
200
212
165
2
9
2
146
56
562
525
1
318
847
518
44
26
1313
7
2323
1649
512
525
18
386
18
89
1039
132
145
46
1651
957
323
356
509
972
1557
1373
345
321
5190
18959
3105
612
358
48
2920
2262
3421
3475
1099
349
6
76
3381
170
54
3499
3482
28
3813
216
599
88
301
108
2105
3793
959
150
3263
614
299
1404
3661
418
2851
266310
98437
