# Supplementary material for: Neighborhood-based inference and restricted Boltzmann machine for small molecule-miRNA associations prediction
Source: PeerJ. 2023 Aug 24;11:e15889. doi: 10.7717/peerj.15889 (PMC10460564; doi:10.7717/peerj.15889)
Supplement: Supplemental Information 1 [file peerj-11-15889-s001.zip › Supplementary material/Code/Dataset1/831_541_LOOCV/结果/global/global_ensemble9.xlsx]

## Sheet: D__tools_matlab 2020b_SM-miRNA_
108260
3907
3933
3956
10332
14498
35636
52326
36327
6152
59399
46203
47
64
244
56
136
875
292
1376
118
108
257
182
56
38
36
139
61
965
694
109
1064
763
82
856
208
351
192
441
3147
1148
3208
702
131
2884
416
18
2653
822
79
238
122
98
2290
1256
803
733
2146
264
643
954
1251
11
96
20
252
398
330
193
66
220
860
754
3521
232
696
78
39
769
83
283
402
2222
638
1576
925
181
660
1591
158
5
31
33
220
246
1448
3
286
1117
1300
1016
126
440
141
598
596
651
1
1309
525
1090
27
303
47
618
655
175
107
715
2384
493
647
535
147
439
171
1236
1524
342
1768
1071
1013
2172
3473
2426
630
887
481
2020
2801
306
79
308
442
167
211
293
3661
78
61
91
3943
3940
3968
16369
4021
4112
3962
4604
4397
3982
4002
4372
4859
4084
4005
3944
3977
3938
3948
19580
16515
292720
718
905
3759
67
10
65
91
2422
469
313
1354
2247
268
16
925
1606
154
2076
631
436
934
378
1152
481
1093
223
293
521
1850
2704
578
3256
419
1325
381
1148
1265
1142
3103
2762
1674
2600
2574
1853
2451
1609
1741
2955
2195
2804
1340
1376
2753
1972
692
153
108
451
2111
443
1690
14525
18269
5940
14344
38993
102
98
80
135
237
450
198
213
209
47
568
211
2234
780
1148
48
21
49
42
169
174
1719
713
129
17
936
1220
112
754
396
1
1382
2813
35
326
54
190
2632
669
679
672
912
952
131
1501
2732
652
1238
978
2220
3154
2436
1344
521
190
74
425
267
1378
4821
3896
4614
3895
4226
8436
4215
4418
8212
10550
128540
99396
111700
22385
11060
8851
61318
3869
3871
4013
3940
4296
3900
4459
3910
10122
4352
5220
5045
4203
3937
3949
4908
4605
3868
3922
3906
4695
4110
4742
5504
4376
4000
158980
3938
3919
3882
3880
40815
25098
39128
58314
3891
3900
47776
94252
8027
8651
9598
4664
3960
4048
3924
4217
5584
4937
4910
18054
12935
11475
30820
13498
15210
8122
4480
19494
4909
24296
3864
3788
3868
3896
3946
3898
4089
3891
4290
3944
8829
3886
3888
5855
3885
4136
8696
3890
6408
3866
13352
3867
3864
3879
3864
5211
7460
3864
3864
4201
3870
3929
110
50
133
707
511
137
40
589
1333
841
548
871
927
223
33
144
97
139
224
928
3121
5
624
1171
684
1373
2987
1229
9
857
637
3115
238
73
2994
240
215
2758
650
2348
3070
2387
83
954
449
492
709
1738
967
246
3813
4861
4426
4004
3964
4037
3571
4071
3904
3984
3994
4075
4050
4020
60831
4488
7307
3894
3935
118800
80559
91187
3810
3864
5010
12335
22954
3875
17372
55436
29557
15785
42350
49172
6153
8674
16251
52683
49910
44257
4121
3892
3992
4869
4113
4779
15974
304
251
46
2303
3659
3083
79
929
74
12
28
31
130
1674
701
574
1592
1108
2263
323
249
1381
2880
453
99
588
290
47
375
310
1784
1431
384
343
1364
1744
1259
1752
1777
2003
1147
299
2085
1013
3272
2132
2715
1893
944
863
1249
1624
3067
943
2180
2070
2513
1165
948
1094
1534
1541
71
148
71
254
1282
541
269
287
218
905
625
307
180
1
33
37
2955
645
238
201
15
35
21
410
182
474
526
3
356
844
430
200
151
1932
14
2545
2249
568
546
48
389
14
96
1325
341
323
165
2021
1243
286
415
556
1183
1853
1413
188
353
5841
20127
3224
834
908
137
3151
2551
3392
3495
1276
281
4
172
3433
376
74
3571
3476
13
3842
152
508
222
535
257
2494
3810
1793
291
3281
1214
551
1275
3679
261
2892
354250
89917
