# Supplementary material for: Neighborhood-based inference and restricted Boltzmann machine for small molecule-miRNA associations prediction
Source: PeerJ. 2023 Aug 24;11:e15889. doi: 10.7717/peerj.15889 (PMC10460564; doi:10.7717/peerj.15889)
Supplement: Supplemental Information 1 [file peerj-11-15889-s001.zip › Supplementary material/Code/Dataset1/831_541_LOOCV/结果/miRNA_fixed_local_LOOCV/D__tools_matlab 2020b_SM-miRNA_code_831_541_LOOCV_local_ensemble3_miRNA_fixed.csv]

676
4
3
3
78
35
749
64
19
106
68
19
1
1
1
3
3
1
1
4
1
1
1
2
1
1
4
1
1
5
3
4
5
1
2
5
1
1
1
1
5
1
6
1
1
6
5
1
4
3
1
1
1
1
3
5
5
7
1
1
1
5
6
1
1
1
1
1
1
1
1
1
1
1
1
1
1
1
1
1
1
1
2
1
2
3
1
1
3
3
1
1
1
1
2
1
1
1
1
2
1
1
1
1
1
1
1
2
1
2
1
1
1
1
1
1
2
2
3
2
1
1
2
2
1
1
1
1
1
1
1
1
1
1
1
1
1
2
2
1
3
1
3
2
1
1
1
1
2
1
1
1
4
4
3
138
4
5
5
6
8
8
3
8
7
8
5
4
4
4
3
106
151
502
4
5
7
1
1
1
4
6
6
5
4
7
6
3
1
2
7
6
4
5
7
6
2
5
5
4
6
5
3
1
2
7
1
5
1
3
1
1
2
1
3
3
4
3
7
6
4
3
7
1
3
3
5
1
1
1
1
1
2
1
7
15
52
22
84
24
1
1
1
2
2
1
1
1
1
2
2
1
2
1
2
1
1
1
3
1
1
3
3
1
2
2
2
1
1
2
1
4
4
3
2
4
3
6
3
1
2
2
7
3
4
3
8
2
2
4
3
5
6
4
4
1
1
1
2
9
1
7
3
10
10
9
7
13
13
17
31
29
48
18
77
39
1
1
7
1
10
1
9
3
25
17
20
28
6
4
34
16
23
2
7
2
9
15
15
9
11
36
54
1
1
1
1
35
69
50
27
1
1
21
21
31
18
20
7
6
5
3
19
43
9
9
11
10
31
32
38
13
40
17
28
55
34
1
1
1
3
4
3
5
7
6
5
11
2
3
33
12
18
21
32
75
1
17
1
1
1
2
47
13
1
1
44
1
1
2
3
3
3
5
1
1
3
3
2
5
1
7
4
2
1
1
1
1
4
3
1
5
1
1
4
6
6
2
3
2
4
4
3
4
1
3
1
5
1
4
3
2
2
2
3
4
1
1
1
4
11
10
2
1
4
2
9
2
2
3
4
3
3
56
10
14
1
1
30
47
35
1
1
6
9
52
1
9
14
73
57
60
16
9
8
58
21
183
46
3
3
3
8
6
49
38
1
1
3
1
2
6
1
4
1
1
1
1
2
5
2
1
4
1
1
1
2
2
5
4
2
2
1
2
3
6
4
4
2
4
3
4
2
3
2
5
2
3
3
3
4
3
3
2
3
2
2
2
1
1
2
1
4
3
1
1
2
3
1
1
1
2
2
1
3
2
2
1
1
1
2
1
1
3
6
1
1
2
1
1
1
1
1
4
4
1
2
5
5
1
1
2
1
3
4
3
3
2
4
3
3
4
2
1
1
6
4
6
1
3
2
5
6
5
2
9
103
4
2
1
1
5
6
8
8
6
4
1
2
4
1
1
7
8
4
9
4
6
2
1
2
7
8
1
2
7
1
1
7
7
6
7
169
25
