# Supplementary material for: Neighborhood-based inference and restricted Boltzmann machine for small molecule-miRNA associations prediction
Source: PeerJ. 2023 Aug 24;11:e15889. doi: 10.7717/peerj.15889 (PMC10460564; doi:10.7717/peerj.15889)
Supplement: Supplemental Information 1 [file peerj-11-15889-s001.zip › Supplementary material/Code/Dataset1/831_541_LOOCV/结果/miRNA_fixed_local_LOOCV/D__tools_matlab 2020b_SM-miRNA_code_831_541_LOOCV_local_ensemble4_miRNA_fixed.csv]

703
6
6
5
78
35
740
64
19
99
68
19
1
1
1
3
3
1
1
4
1
1
1
2
1
1
4
1
1
5
3
4
5
1
2
5
1
1
1
1
5
1
6
2
1
6
5
1
4
3
1
1
1
1
3
5
5
5
1
1
1
5
6
1
1
1
1
1
1
1
1
1
1
1
1
1
1
1
1
1
1
1
2
1
2
3
1
1
3
3
1
1
1
1
2
1
1
1
1
2
1
1
1
1
1
1
1
2
1
2
1
1
1
1
1
1
2
2
3
2
1
1
2
2
1
1
1
1
1
1
1
1
1
1
1
1
1
2
2
1
3
1
2
2
1
1
1
1
2
1
1
1
6
6
5
138
5
6
5
6
8
8
7
9
7
8
5
6
5
5
6
109
173
522
4
5
7
1
1
1
4
5
6
5
3
7
5
3
1
2
4
5
4
5
7
5
2
5
5
4
5
5
3
1
2
7
1
5
1
3
1
1
2
1
3
3
4
3
6
6
4
3
5
2
3
3
5
1
1
1
1
1
2
1
7
15
52
22
85
24
1
1
1
2
2
1
1
1
1
2
2
1
2
1
2
1
1
1
3
1
1
3
3
1
2
2
2
1
1
2
1
4
4
3
2
4
3
6
3
1
2
2
7
3
4
3
6
2
2
4
3
5
6
3
3
1
1
1
2
9
4
7
6
10
10
9
8
14
13
18
31
29
49
18
74
38
1
1
7
4
10
1
9
5
25
17
19
26
7
7
30
15
22
3
8
7
9
14
14
9
10
32
55
1
1
1
1
34
69
50
27
1
1
22
22
31
18
21
7
7
6
6
17
40
9
9
12
10
32
30
38
13
39
18
28
52
35
1
1
1
5
5
4
5
7
7
5
11
4
6
32
12
17
22
24
67
1
16
1
3
2
3
43
12
1
1
39
1
1
2
3
3
3
5
1
1
3
3
2
5
1
7
4
2
1
1
1
1
4
3
1
5
1
1
4
6
6
2
3
2
5
4
3
4
1
3
2
3
1
5
3
2
2
2
3
4
1
1
1
4
11
10
7
1
4
3
9
3
3
6
8
6
7
57
10
14
3
3
31
47
35
1
1
9
9
53
1
9
14
72
57
60
16
9
8
55
20
203
46
6
5
6
8
7
45
38
1
1
3
1
2
6
1
4
1
1
1
1
2
4
2
1
4
1
1
1
2
2
5
4
2
2
1
2
2
6
4
4
2
4
3
4
2
3
2
5
2
3
3
3
4
3
3
2
3
2
2
2
1
1
2
1
4
3
1
1
2
3
1
1
1
2
2
1
3
2
2
1
1
1
2
1
1
3
6
1
1
2
1
1
1
1
1
4
4
1
2
5
5
1
1
2
1
4
4
3
3
2
4
3
3
4
2
1
1
6
4
5
1
3
2
5
6
5
2
9
102
6
2
1
1
5
6
8
8
5
4
1
2
5
1
1
7
6
3
8
4
4
2
1
2
7
8
1
2
5
1
1
7
7
5
7
176
25
