# Supplementary material for: Neighborhood-based inference and restricted Boltzmann machine for small molecule-miRNA associations prediction
Source: PeerJ. 2023 Aug 24;11:e15889. doi: 10.7717/peerj.15889 (PMC10460564; doi:10.7717/peerj.15889)
Supplement: Supplemental Information 1 [file peerj-11-15889-s001.zip › Supplementary material/Code/Dataset1/831_541_LOOCV/结果/miRNA_fixed_local_LOOCV/D__tools_matlab 2020b_SM-miRNA_code_831_541_LOOCV_local_ensemble5_miRNA_fixed.csv]

720
6
6
6
77
35
728
64
19
93
68
19
1
1
1
3
3
1
1
4
1
1
1
2
1
1
3
1
1
5
3
4
5
1
2
5
1
1
1
1
5
1
5
2
1
6
5
1
4
4
1
1
1
1
4
5
5
5
1
1
1
5
6
1
1
1
1
1
1
1
1
1
1
1
1
1
1
1
1
1
1
1
2
1
2
3
1
1
3
3
1
1
1
1
2
1
1
1
1
2
1
1
1
1
1
1
1
2
1
2
1
1
1
1
1
1
2
1
2
2
1
1
2
2
1
1
1
1
1
1
1
1
1
1
1
1
1
2
2
1
3
1
2
2
1
1
1
1
2
1
1
1
6
6
6
141
5
6
6
7
8
8
7
9
7
7
5
6
6
6
6
113
206
557
4
5
7
1
1
1
4
5
6
5
4
7
5
3
1
2
4
5
4
5
7
5
2
4
5
4
5
5
3
1
1
7
1
5
1
3
1
1
2
1
3
3
4
3
6
6
4
3
5
2
3
3
5
1
1
1
1
1
2
1
7
16
53
22
87
24
1
1
1
2
2
1
1
1
1
2
2
1
3
1
2
1
1
1
2
1
1
3
3
1
2
2
2
1
1
2
1
4
4
3
2
4
3
6
3
1
2
2
7
3
4
3
6
2
2
4
3
5
6
3
3
1
1
1
2
9
4
7
6
10
10
9
8
15
14
20
31
29
49
18
70
38
1
1
8
4
10
4
9
6
25
17
19
25
7
8
26
14
21
7
8
7
9
13
13
9
10
26
55
5
3
1
1
34
66
50
27
1
1
22
22
31
18
21
7
7
6
6
17
39
9
9
12
10
32
29
38
14
38
18
28
52
33
1
1
1
5
6
6
5
7
7
6
11
6
6
31
11
16
22
16
64
2
16
1
4
2
4
37
12
2
1
30
1
2
2
3
3
3
5
1
1
3
3
2
5
1
7
4
2
1
1
1
1
4
3
1
5
1
1
4
6
6
2
3
2
7
4
2
4
1
3
3
3
1
6
3
2
2
2
3
4
1
1
1
4
11
10
8
4
4
4
9
9
8
8
9
7
7
57
10
14
6
6
31
47
35
1
1
9
9
53
2
10
15
65
56
59
16
9
8
52
19
241
46
6
6
6
8
7
43
38
1
1
2
1
2
6
1
4
1
1
1
1
2
4
2
1
4
1
1
1
2
2
5
4
2
2
1
2
2
6
4
4
2
4
3
4
2
3
2
5
2
3
3
3
4
3
3
2
3
2
2
2
1
1
2
1
4
3
1
1
2
2
1
1
1
2
2
1
3
2
2
1
1
1
2
1
1
2
6
1
1
2
1
1
1
1
1
3
4
1
2
5
5
1
1
2
1
4
4
3
3
2
4
2
3
4
2
1
1
6
4
5
1
3
2
5
6
5
2
9
102
6
3
1
1
5
6
8
8
5
4
1
2
6
1
1
6
6
3
8
4
4
2
1
2
7
8
2
2
4
1
1
7
7
5
7
191
25
