# Supplementary material for: Neighborhood-based inference and restricted Boltzmann machine for small molecule-miRNA associations prediction
Source: PeerJ. 2023 Aug 24;11:e15889. doi: 10.7717/peerj.15889 (PMC10460564; doi:10.7717/peerj.15889)
Supplement: Supplemental Information 1 [file peerj-11-15889-s001.zip › Supplementary material/Code/Dataset1/831_541_LOOCV/结果/miRNA_fixed_local_LOOCV/D__tools_matlab 2020b_SM-miRNA_code_831_541_LOOCV_local_ensemble7_miRNA_fixed.csv]

736
6
6
6
77
34
669
64
19
74
70
18
1
1
1
3
3
1
1
4
1
1
1
2
1
1
3
1
1
5
3
4
5
2
2
5
1
1
1
1
5
1
5
2
1
6
5
1
4
4
1
1
1
1
4
5
5
5
1
1
1
5
6
1
1
1
1
1
1
1
1
1
1
1
1
1
1
1
1
1
1
1
2
1
2
3
1
1
3
3
1
1
1
1
2
1
1
1
1
2
1
1
1
1
1
1
1
2
1
2
1
1
1
1
1
1
2
1
2
2
1
1
2
2
1
1
1
1
1
1
1
1
1
1
1
1
1
2
2
1
3
1
2
2
1
1
1
1
2
1
1
1
6
6
6
189
5
6
6
7
8
8
8
9
7
8
5
6
6
6
6
144
387
612
4
5
7
1
1
1
3
6
6
5
4
7
5
3
1
2
4
5
4
5
7
5
3
3
5
4
5
5
3
1
1
7
1
4
1
3
1
1
2
1
2
3
4
3
6
6
4
3
5
3
3
3
5
1
1
1
1
1
2
1
7
17
55
26
118
25
1
1
1
2
2
1
1
1
1
2
2
1
5
1
2
1
1
1
2
1
1
3
3
1
2
2
2
1
1
2
1
3
4
3
2
3
2
6
3
1
2
2
7
3
4
3
5
2
2
4
3
5
6
3
3
1
1
1
2
10
4
6
6
10
10
9
8
15
16
22
32
29
47
19
52
42
6
6
8
4
10
7
9
6
25
18
17
12
7
8
16
12
18
7
8
7
9
11
10
9
10
15
58
8
8
9
9
38
60
46
27
9
9
21
23
32
19
21
7
7
6
6
13
33
9
10
12
10
29
29
37
15
36
19
28
41
32
1
1
7
5
6
6
5
7
7
6
10
6
6
29
8
14
22
8
47
8
14
4
4
6
8
25
12
9
8
19
9
9
2
3
3
3
5
1
1
3
3
2
5
1
7
4
2
1
1
1
1
4
3
1
5
1
1
4
6
6
2
3
2
7
4
2
4
1
2
5
2
1
6
3
2
2
2
3
4
1
1
1
4
11
10
8
4
4
6
9
9
8
9
9
7
8
58
11
15
6
6
31
47
34
1
1
9
10
55
7
10
16
58
53
58
17
9
8
36
17
336
46
6
6
6
10
7
38
40
1
1
2
1
2
6
1
4
1
1
1
1
2
4
2
1
4
1
1
1
2
2
5
4
2
1
1
2
2
5
4
4
2
4
3
4
2
3
1
5
2
3
3
3
4
3
3
2
3
2
2
2
1
1
3
1
4
3
1
1
2
1
1
1
1
2
2
1
3
3
2
1
1
1
2
1
1
2
6
1
1
2
1
1
1
1
1
3
3
1
2
5
5
1
1
2
1
5
4
3
3
2
4
2
2
4
2
1
1
6
4
5
1
3
2
5
6
5
2
9
98
6
6
1
1
5
6
8
8
5
4
1
2
6
1
3
6
6
3
8
4
4
2
1
2
7
7
5
2
4
1
1
7
7
5
7
243
25
