# Supplementary material for: Neighborhood-based inference and restricted Boltzmann machine for small molecule-miRNA associations prediction
Source: PeerJ. 2023 Aug 24;11:e15889. doi: 10.7717/peerj.15889 (PMC10460564; doi:10.7717/peerj.15889)
Supplement: Supplemental Information 1 [file peerj-11-15889-s001.zip › Supplementary material/Code/Dataset1/831_541_LOOCV/结果/miRNA_fixed_local_LOOCV/D__tools_matlab 2020b_SM-miRNA_code_831_541_LOOCV_local_ensemble9_miRNA_fixed.csv]

739
7
7
7
78
43
568
64
20
38
71
19
1
1
1
3
3
1
1
4
1
1
1
2
1
1
3
1
1
5
3
4
5
3
2
5
1
1
1
6
5
1
5
4
1
6
5
1
4
4
3
1
1
1
5
5
5
5
5
1
1
5
6
1
1
1
1
1
1
1
1
1
1
1
1
1
1
1
1
1
1
1
2
1
2
3
1
1
3
3
1
1
1
1
2
1
1
1
1
2
1
1
1
1
1
1
1
2
1
2
1
1
1
1
1
1
2
1
2
2
1
1
2
2
1
1
1
1
1
1
1
1
1
1
1
1
1
1
2
1
3
1
2
2
1
1
1
1
2
1
1
1
7
9
7
503
5
7
6
7
8
8
8
9
7
8
5
6
8
7
6
347
567
656
4
5
7
1
1
1
3
6
6
4
4
7
5
3
1
2
4
5
4
5
7
5
3
3
5
4
5
5
4
1
1
7
1
4
1
3
1
1
2
1
2
3
4
3
6
6
4
3
5
5
3
3
5
1
1
1
1
1
2
1
7
21
109
31
399
56
1
1
1
2
2
1
1
1
1
2
2
1
6
1
2
1
1
1
2
1
1
3
3
1
2
2
2
1
1
2
1
3
4
3
2
3
2
6
3
1
2
2
7
3
4
3
5
2
2
4
3
5
6
3
3
1
1
1
3
10
4
10
6
12
11
10
11
16
17
59
40
48
44
21
30
100
6
6
8
4
12
7
9
6
24
12
11
8
7
8
7
8
11
7
7
7
9
8
9
9
9
6
85
9
9
9
9
42
39
38
28
9
9
21
26
36
18
19
8
7
6
6
11
27
11
10
13
11
20
25
36
16
34
15
29
35
28
9
9
7
5
6
6
6
7
7
6
10
6
6
14
3
11
21
7
18
8
13
4
4
6
7
13
10
9
8
11
9
10
2
3
3
3
5
1
1
3
3
2
5
1
7
4
2
1
1
1
1
4
3
1
5
1
1
4
6
6
2
3
2
7
4
2
4
1
2
6
2
1
7
3
2
2
2
3
4
1
1
1
4
11
11
9
6
6
7
11
9
8
9
10
7
8
66
16
19
6
6
45
44
44
9
9
9
13
60
7
12
16
40
31
52
17
11
9
26
17
442
49
8
6
7
10
8
30
56
1
1
2
1
2
6
1
4
1
1
1
1
2
4
2
1
4
1
1
1
2
2
5
4
2
1
1
2
2
5
4
4
2
4
3
4
2
3
1
5
2
3
3
3
4
3
2
2
3
1
2
2
1
1
3
1
4
3
1
1
2
1
1
1
1
2
2
1
3
5
2
1
1
1
2
1
1
2
6
1
1
2
1
1
1
1
1
3
3
1
2
5
5
1
1
2
1
5
4
3
3
2
4
2
2
4
2
3
1
6
4
5
1
3
2
5
6
5
2
11
141
6
6
6
1
5
6
8
8
5
4
1
4
6
1
4
6
6
3
8
4
4
2
1
6
7
7
6
2
4
1
1
7
7
5
6
424
25
