# Supplementary material for: Neighborhood-based inference and restricted Boltzmann machine for small molecule-miRNA associations prediction
Source: PeerJ. 2023 Aug 24;11:e15889. doi: 10.7717/peerj.15889 (PMC10460564; doi:10.7717/peerj.15889)
Supplement: Supplemental Information 1 [file peerj-11-15889-s001.zip › Supplementary material/Code/Dataset1/831_541_LOOCV/结果/miRNA_fixed_local_LOOCV/D__tools_matlab 2020b_SM-miRNA_code_831_541_LOOCV_local_INBM_miRNA_fixed.csv]

532
1
1
1
79
35
754
63
18
122
66
18
1
1
1
3
4
1
1
4
1
1
1
4
1
1
5
1
1
6
3
4
5
1
2
8
1
1
1
1
5
2
4
1
1
6
5
4
5
5
1
1
1
1
3
6
5
7
1
1
1
6
7
1
1
1
1
1
1
1
1
1
1
1
1
3
1
1
1
1
1
1
2
1
2
3
1
1
3
3
1
1
1
1
2
2
1
1
2
23
1
1
1
1
1
1
1
2
3
3
2
1
1
2
1
2
2
3
4
3
1
1
2
4
2
1
1
1
1
1
1
1
2
2
1
1
1
3
4
1
3
1
18
8
1
1
1
1
2
1
1
1
1
1
1
135
2
2
2
5
7
1
1
6
6
8
2
2
1
1
1
104
144
456
5
5
6
1
1
1
5
4
11
9
6
8
16
4
2
2
16
7
8
5
7
7
1
6
5
11
6
11
3
1
2
7
1
6
1
6
1
1
2
1
3
3
4
3
7
9
9
14
16
1
4
3
9
1
1
1
1
1
2
1
7
15
50
21
81
21
1
1
1
2
2
1
1
1
1
2
2
1
1
2
2
1
1
1
4
1
1
5
3
1
3
22
2
1
1
2
9
6
4
5
3
9
5
6
4
1
2
4
9
5
5
3
19
3
2
4
4
3
6
18
21
1
1
1
2
2
1
6
2
5
8.5
2
1
10
10
16
31
29
48
17
79
38
1
1
3
1
6
1
4
1
25
19
20
32
4
2
39
17
24
1
3
1
9
16
18
9
12
53
53
1
1
1
1
35
74
51
28
1
1
21
21
30
17
21
4
3
2
1
20
45
7
3
11
9
30
32
38
12
41
17
29
61
38
1
1
1
1
1
1
3
4
4
2
11
1
2
34
14
19
21
89
85
1
18
1
1
1
2
52
15
1
1
52
1
1
2
3
4
4
5
1
1
3
3
4
5
1
7
5
3
1
1
1
1
4
3
2
6
1
1
4
6
6
7
3
2
3
4
4
4
2
3
1
5
1
4
3
2
2
2
3
5
1
1
1
4
9
8
1
1
2
1
4
1
1
1
1
1
2
55
9
13
1
1
29
48
35
1
1
1
5
52
1
3
11
75
58
62
16
2
2
66
22
171
45
1
1
1
6
4
61
37
2
2
4
1
2
6
2
4
1
1
1
1
5
6
2
1
4
1
1
1
2
3
5
7
3
3
1
2
9
11
4
4
2
5
4
5
3
3
2
6
2
4
3
6
4
3
3
2
3
2
6
2
1
2
2
1
6
3
1
1
9
12
1
1
1
2
2
2
4
2
2
1
1
1
3
1
1
3
4
1
1
2
1
1
1
1
1
6
4
1
2
6
5
1
1
2
2
3
4
3
3
2
4
3
4
4
2
1
1
6
4
6
2
3
2
5
7
49
2
8
103
3
3
1
1
9
6
6
10
6
6
2
2
2
1
4
11
30
19
11
13
7
2
1
2
6
9
1
2
14
1
1
8
10
48
8
159
416
