# Supplementary material for: Neighborhood-based inference and restricted Boltzmann machine for small molecule-miRNA associations prediction
Source: PeerJ. 2023 Aug 24;11:e15889. doi: 10.7717/peerj.15889 (PMC10460564; doi:10.7717/peerj.15889)
Supplement: Supplemental Information 1 [file peerj-11-15889-s001.zip › Supplementary material/Code/Dataset1/831_541_LOOCV/结果/miRNA_fixed_local_LOOCV/D__tools_matlab 2020b_SM-miRNA_code_831_541_LOOCV_local_RBM_miRNA_fixed.csv]

715.5
33
64.5
65
88
88.5
472
258
47
5
245
34
2.5
3.5
3
3
3
4
4
4
3
5
3
3.5
3.5
3.5
2
3
3
3.5
3.5
3.5
3.5
3
2.5
3.5
2.5
3.5
2.5
6
4
3.5
5
5
2.5
4
3.5
2
4
4
3
3.5
3.5
4
6
4
3
5
6
3
3.5
3
4
3
3
1.5
3
3.5
3
3
3
3
3.5
4
4
3.5
4
2.5
2
4.5
3
3
4
4.5
4
4.5
4
1
4
3
3
2
2.5
2
3.5
2
3
2.5
3.5
3.5
3
4
2.5
4
2
3
3.5
3
2
3.5
4
4
2.5
2.5
3.5
3
4
2.5
3
3.5
4
3
3.5
3.5
2.5
3.5
2
4
4
3.5
4
4.5
3.5
3.5
4
4
4
1
3.5
3.5
4
2
3
3.5
4
3
3
3
4
3
4
2.5
244
718.5
472.5
705
7
15
13
10
8
11
11
11
9
8
7
8
536
445
172.5
524
792.5
632
4
3.5
7.5
3.5
3.5
4
2.5
6
3.5
2.5
4
4
3
2
3
3
2.5
5
3.5
3.5
4
3.5
3
2
3.5
2.5
3
3.5
4
4.5
2
4
2.5
2.5
2.5
3
4.5
4
4.5
4.5
4
4
4
4
6
4
4
3.5
4.5
6
4
4.5
3.5
4
3.5
3
3
3.5
4
3.5
4
133
686.5
690
707.5
261
3
3
3.5
2.5
4
3.5
4
3.5
3.5
3
4
1
6
3.5
4.5
1
1
4
2
2.5
2.5
4
3.5
3
2
3.5
4
1
3.5
3.5
2
2.5
4.5
2.5
3
2.5
3
4
3.5
3.5
4
2
4
2.5
4
3.5
4
2
4
4
4
5
3.5
3.5
3
1.5
3.5
3
4
18
8
38
14
66
17
15
43
30
78
544
581
543
17
576
28
485.5
29
54
39
17
30
209
51
210
10
10
9
7
8
10
5
7
12
8
8
8
10
8
8
10
9
5
195
37
73
222.5
24
124
12
24
66
85
70
21
58
93
34
14
11
10
7
10
5
31
21
14
14
18
11
14
17
83
37
19
23
28
28
55
16
131.5
7
8
8
7
7
9
11
12
9
9
8
3
10
11
7
8
9
11
6
5
8
9
10
10
10
9
8
10
12
3
2.5
3.5
3
3.5
3
3
3.5
3
4
4
4
4
3
2
3
3
3.5
3.5
4
4.5
1
3.5
3
3
4
4
4
2
3.5
4
7
2.5
2
3.5
2.5
3.5
6
2
4
7
4.5
2.5
4
3.5
3.5
4
4
3.5
2.5
4.5
571
193
13
8
13
7
572
29
177
13
39
716.5
109
540.5
713.5
682
499.5
91
378.5
43
228
93
43
719.5
32
44
130.5
35
21
18
26
16
17
15
20
14
14
472.5
717.5
704
12
716
134
23
29
684
1
3.5
2
4
4.5
4
3
3
3
2
2.5
2
2.5
3.5
3.5
4
4
4.5
4
3
3
3.5
4.5
2.5
2.5
2.5
3
3.5
2
3.5
4.5
4.5
2.5
3
3.5
4
2.5
4
4
4
4
2.5
4
3
4
4.5
3.5
4
4
2.5
4.5
4
4.5
3.5
3
4
2.5
4
1
4.5
4
2.5
3.5
3.5
1
3
4
3.5
3
5
3
3.5
3
3.5
3
1
6
2
6
4.5
3
3
2
2.5
2
3
3.5
2.5
3
2.5
3
4
3
3.5
2.5
4
2
5
4.5
3.5
3
4
3
2.5
3
4
3.5
4
4
4
4
3.5
2.5
3.5
4
3.5
4.5
3
3.5
69
226
6
6
6
3.5
5
6
8
8
5
3
2
4
6
3.5
4
6
6
2
8
4
2.5
3.5
3
6
7
7
6
4
4
4
4
4
7
3
6
626
25
