# Supplementary material for: Neighborhood-based inference and restricted Boltzmann machine for small molecule-miRNA associations prediction
Source: PeerJ. 2023 Aug 24;11:e15889. doi: 10.7717/peerj.15889 (PMC10460564; doi:10.7717/peerj.15889)
Supplement: Supplemental Information 1 [file peerj-11-15889-s001.zip › Supplementary material/Code/Dataset1/831_541_LOOCV/结果/miRNA_fixed_local_LOOCV/local_ensemble1_miRNA_fixed.xlsx]

## Sheet: D__tools_matlab 2020b_SM-miRNA_
583
1
1
1
79
35
760
63
18
116
67
19
1
1
1
3
3
1
1
4
1
1
1
4
1
1
5
1
1
5
3
4
5
1
2
8
1
1
1
1
5
2
6
1
1
6
5
3
4
5
1
1
1
1
3
6
5
7
1
1
1
6
6
1
1
1
1
1
1
1
1
1
1
1
1
3
1
1
1
1
1
1
2
1
2
3
1
1
3
3
1
1
1
1
2
2
1
1
1
9
1
1
1
1
1
1
1
2
2
3
2
1
1
2
1
1
2
2
4
3
1
1
2
4
2
1
1
1
1
1
1
1
2
1
1
1
1
2
4
1
3
1
7
2
1
1
1
1
2
1
1
1
1
1
1
136
2
3
2
6
7
1
1
8
7
8
3
2
1
1
1
104
145
469
4
5
7
1
1
1
5
4
7
8
5
7
8
4
2
2
10
6
7
5
7
7
2
5
5
4
6
6
3
1
2
7
1
6
1
4
1
1
2
1
3
3
4
3
7
8
5
8
9
1
3
3
7
1
1
1
1
1
2
1
7
15
51
21
82
22
1
1
1
2
2
1
1
1
1
2
2
1
1
1
2
1
1
1
3
1
1
5
3
1
3
10
2
1
1
2
4
5
4
4
3
6
4
6
4
1
2
2
9
3
5
3
14
2
2
4
3
3
6
5
11
1
1
1
2
3
1
7
2
9
9
2
2
13
13
16
31
29
48
17
79
39
1
1
4
1
9
1
7
1
25
18
20
30
6
2
37
16
24
2
3
1
9
16
16
9
11
50
54
1
1
1
1
35
72
51
28
1
1
21
21
30
17
21
5
4
2
1
20
45
8
7
11
10
31
32
38
12
40
17
29
59
38
1
1
1
2
2
2
4
5
4
2
11
1
2
34
13
19
21
63
83
1
18
1
1
1
2
51
15
1
1
50
1
1
2
3
3
4
5
1
1
3
3
4
5
1
7
5
3
1
1
1
1
4
3
1
5
1
1
4
6
6
5
3
2
3
4
3
4
2
3
1
5
1
4
3
2
2
2
3
5
1
1
1
4
11
9
1
1
3
2
4
1
1
1
1
1
2
55
10
14
1
1
30
47
35
1
1
1
9
52
1
9
11
73
58
62
16
2
7
65
22
172
45
1
1
1
6
4
56
37
2
2
4
1
2
6
1
4
1
1
1
1
5
5
2
1
4
1
1
1
2
3
5
6
2
3
1
2
8
8
4
4
2
5
3
5
3
3
2
5
2
3
3
5
4
3
3
2
3
2
4
2
1
1
2
1
6
3
1
1
5
6
1
1
1
2
2
1
3
2
2
1
1
1
3
1
1
3
5
1
1
2
1
1
1
1
1
5
5
1
2
6
5
1
1
2
1
3
4
3
3
2
4
3
3
4
2
1
1
6
4
6
1
3
2
5
7
17
2
8
102
3
3
1
1
9
6
6
10
6
4
1
2
2
1
1
7
19
12
12
6
6
2
1
2
6
9
1
2
10
1
1
8
9
15
7
162
25
