# Supplementary material for: Neighborhood-based inference and restricted Boltzmann machine for small molecule-miRNA associations prediction
Source: PeerJ. 2023 Aug 24;11:e15889. doi: 10.7717/peerj.15889 (PMC10460564; doi:10.7717/peerj.15889)
Supplement: Supplemental Information 1 [file peerj-11-15889-s001.zip › Supplementary material/Code/Dataset1/831_541_LOOCV/结果/miRNA_fixed_local_LOOCV/local_ensemble2_miRNA_fixed.xlsx]

## Sheet: D__tools_matlab 2020b_SM-miRNA_
629
1
1
1
78
35
755
63
19
112
68
19
1
1
1
3
3
1
1
4
1
1
1
4
1
1
5
1
1
5
3
4
5
1
2
5
1
1
1
1
5
1
6
1
1
6
5
2
4
3
1
1
1
1
3
5
5
7
1
1
1
5
6
1
1
1
1
1
1
1
1
1
1
1
1
1
1
1
1
1
1
1
2
1
2
3
1
1
3
3
1
1
1
1
2
1
1
1
1
4
1
1
1
1
1
1
1
2
1
2
1
1
1
1
1
1
2
2
3
2
1
1
2
2
1
1
1
1
1
1
1
1
1
1
1
1
1
2
3
1
3
1
3
2
1
1
1
1
2
1
1
1
1
1
1
137
3
4
3
6
7
2
1
8
7
8
4
2
1
1
1
104
148
479
4
5
7
1
1
1
5
4
6
5
5
7
7
3
1
2
8
6
4
5
7
6
2
5
5
4
6
5
3
1
2
7
1
6
1
4
1
1
2
1
3
3
4
3
7
6
4
3
8
1
3
3
5
1
1
1
1
1
2
1
7
15
51
22
83
23
1
1
1
2
2
1
1
1
1
2
2
1
1
1
2
1
1
1
3
1
1
3
3
1
2
4
2
1
1
2
3
4
4
3
3
5
4
6
4
1
2
2
8
3
5
3
9
2
2
4
3
5
6
4
5
1
1
1
2
5
1
7
3
9
10
5
2
13
13
16
31
29
48
17
79
39
1
1
4
1
10
1
8
1
25
18
20
30
6
3
36
16
23
2
3
2
9
16
15
9
11
43
54
1
1
1
1
35
71
50
27
1
1
21
21
30
17
21
6
4
3
2
19
44
8
9
11
10
31
32
38
13
41
17
28
57
35
1
1
1
2
2
2
4
6
6
3
11
1
2
34
13
19
21
42
81
1
18
1
1
1
2
50
15
1
1
48
1
1
2
3
3
3
5
1
1
3
3
2
5
1
7
5
3
1
1
1
1
4
3
1
5
1
1
4
6
6
4
3
2
4
4
3
4
1
3
1
5
1
4
3
2
2
2
3
5
1
1
1
4
11
10
1
1
3
2
7
2
1
2
2
1
2
55
10
14
1
1
30
47
35
1
1
2
9
53
1
9
12
73
57
62
16
8
8
62
22
176
45
1
1
1
8
4
54
37
2
1
4
1
2
6
1
4
1
1
1
1
3
5
2
1
4
1
1
1
2
2
5
6
2
3
1
2
4
7
4
4
2
5
3
5
3
3
2
5
2
3
3
3
4
3
3
2
3
2
3
2
1
1
2
1
4
3
1
1
2
3
1
1
1
2
2
1
3
2
2
1
1
1
3
1
1
3
5
1
1
2
1
1
1
1
1
4
4
1
2
5
5
1
1
2
1
3
4
3
3
2
4
3
3
4
2
1
1
6
3
6
1
3
2
5
6
6
2
9
103
3
2
1
1
7
6
8
9
6
4
1
2
2
1
1
7
9
6
9
6
6
2
1
2
6
8
1
2
9
1
1
7
7
7
7
163
25
