# Supplementary material for: Neighborhood-based inference and restricted Boltzmann machine for small molecule-miRNA associations prediction
Source: PeerJ. 2023 Aug 24;11:e15889. doi: 10.7717/peerj.15889 (PMC10460564; doi:10.7717/peerj.15889)
Supplement: Supplemental Information 1 [file peerj-11-15889-s001.zip › Supplementary material/Code/Dataset1/831_541_LOOCV/结果/miRNA_fixed_local_LOOCV/local_ensemble6_miRNA_fixed.xlsx]

## Sheet: D__tools_matlab 2020b_SM-miRNA_
728
6
6
6
75
34
698
64
19
84
68
19
1
1
1
3
3
1
1
4
1
1
1
2
1
1
3
1
1
5
3
4
5
1
2
5
1
1
1
1
5
1
5
2
1
6
5
1
4
4
1
1
1
1
3
5
5
5
1
1
1
5
6
1
1
1
1
1
1
1
1
1
1
1
1
1
1
1
1
1
1
1
2
1
2
3
1
1
3
3
1
1
1
1
2
1
1
1
1
2
1
1
1
1
1
1
1
2
1
2
1
1
1
1
1
1
2
1
2
2
1
1
2
2
1
1
1
1
1
1
1
1
1
1
1
1
1
2
2
1
3
1
2
2
1
1
1
1
2
1
1
1
6
6
6
153
5
6
6
7
8
8
8
9
7
7
5
6
6
6
6
120
277
584
4
5
7
1
1
1
3
5
6
5
4
7
5
3
1
2
4
5
4
5
7
5
2
3
5
4
5
5
3
1
1
7
1
4
1
3
1
1
2
1
3
3
4
3
6
6
4
3
5
3
3
3
5
1
1
1
1
1
2
1
7
17
53
24
96
25
1
1
1
2
2
1
1
1
1
2
2
1
5
1
2
1
1
1
2
1
1
3
3
1
2
2
2
1
1
2
1
3
4
3
2
3
2
6
3
1
2
2
7
3
4
3
6
2
2
4
3
5
6
3
3
1
1
1
2
9
4
5
6
10
10
9
8
15
15
21
32
29
49
18
62
38
6
6
8
4
10
7
9
6
25
18
18
22
7
8
21
14
20
7
8
7
9
11
12
9
10
21
57
8
8
1
1
36
63
48
27
6
6
21
23
32
18
21
7
7
6
6
14
36
9
10
12
10
31
28
38
15
38
18
28
49
34
1
1
7
5
6
6
5
7
7
6
11
6
6
30
10
15
21
9
54
7
16
4
4
3
8
28
12
3
5
24
6
9
2
3
3
3
5
1
1
3
3
2
5
1
7
4
2
1
1
1
1
4
3
1
5
1
1
4
6
6
2
3
2
7
4
2
4
1
2
4
2
1
6
3
2
2
2
3
4
1
1
1
4
11
10
8
4
4
6
9
9
8
9
9
7
8
57
10
15
6
6
31
47
35
1
1
9
9
54
7
10
15
63
55
58
16
9
8
43
19
274
46
6
6
6
10
7
40
39
1
1
2
1
2
6
1
4
1
1
1
1
2
4
2
1
4
1
1
1
2
2
5
4
2
2
1
2
2
5
4
4
2
4
3
4
2
3
1
5
2
3
3
3
4
3
3
2
3
2
2
2
1
1
3
1
4
3
1
1
2
1
1
1
1
2
2
1
3
3
2
1
1
1
2
1
1
2
6
1
1
2
1
1
1
1
1
3
4
1
2
5
5
1
1
2
1
4
4
3
3
2
4
2
2
4
2
1
1
6
4
5
1
3
2
5
6
5
2
9
102
6
5
1
1
5
6
8
8
5
4
1
2
6
1
1
6
6
3
8
4
4
2
1
2
7
7
2
2
4
1
1
7
7
5
7
207
25
