# Supplementary material for: Neighborhood-based inference and restricted Boltzmann machine for small molecule-miRNA associations prediction
Source: PeerJ. 2023 Aug 24;11:e15889. doi: 10.7717/peerj.15889 (PMC10460564; doi:10.7717/peerj.15889)
Supplement: Supplemental Information 1 [file peerj-11-15889-s001.zip › Supplementary material/Code/Dataset1/831_541_LOOCV/结果/miRNA_fixed_local_LOOCV/local_ensemble8_miRNA_fixed.xlsx]

## Sheet: D__tools_matlab 2020b_SM-miRNA_
739
6
6
6
75
37
625
64
19
65
70
18
1
1
1
3
3
1
1
4
1
1
1
2
1
1
3
1
1
5
3
4
5
3
2
5
1
1
1
1
5
1
5
2
1
6
5
1
4
4
2
1
1
1
5
5
5
5
1
1
1
5
6
1
1
1
1
1
1
1
1
1
1
1
1
1
1
1
1
1
1
1
2
1
2
3
1
1
3
3
1
1
1
1
2
1
1
1
1
2
1
1
1
1
1
1
1
2
1
2
1
1
1
1
1
1
2
1
2
2
1
1
2
2
1
1
1
1
1
1
1
1
1
1
1
1
1
2
2
1
3
1
2
2
1
1
1
1
2
1
1
1
6
6
6
303
5
6
6
7
8
8
8
9
6
8
5
6
6
6
6
209
491
643
4
5
7
1
1
1
3
6
6
5
4
7
5
3
1
2
4
5
4
5
7
5
3
3
5
4
5
5
4
1
1
7
1
4
1
3
1
1
2
1
2
3
4
3
6
6
4
3
5
5
3
3
5
1
1
1
1
1
2
1
7
18
60
27
199
30
1
1
1
2
2
1
1
1
1
2
2
1
5
1
2
1
1
1
2
1
1
3
3
1
2
2
2
1
1
2
1
3
4
3
2
3
2
6
3
1
2
2
7
3
4
3
5
2
2
4
3
5
6
3
3
1
1
1
2
10
4
8
6
11
10
9
8
13
18
26
34
30
47
21
45
49
6
6
8
4
11
7
9
6
24
15
17
9
7
8
13
10
16
7
7
7
9
11
10
9
9
6
62
9
9
9
9
39
57
42
27
9
9
21
23
31
18
22
9
7
6
6
12
30
10
10
13
11
25
25
37
15
35
17
28
33
32
9
8
7
5
6
6
5
7
7
6
10
6
6
27
5
12
21
8
33
8
14
4
4
6
7
20
11
9
8
12
9
9
2
3
3
3
5
1
1
3
3
2
5
1
7
4
2
1
1
1
1
4
3
1
5
1
1
4
6
6
2
3
2
7
4
2
4
1
2
6
2
1
6
3
2
2
2
3
4
1
1
1
4
11
10
8
4
4
6
9
9
8
9
9
7
8
59
14
18
6
6
32
47
33
9
8
9
11
57
7
12
16
47
43
58
17
9
9
29
17
390
47
7
6
6
10
7
35
42
1
1
2
1
2
6
1
4
1
1
1
1
2
4
2
1
4
1
1
1
2
2
5
4
2
1
1
2
2
5
4
4
2
4
3
4
2
3
1
5
2
3
3
3
4
3
2
2
3
2
2
2
1
1
3
1
4
3
1
1
2
1
1
1
1
2
2
1
3
5
2
1
1
1
2
1
1
2
6
1
1
2
1
1
1
1
1
3
3
1
2
5
5
1
1
2
1
5
4
3
3
2
4
2
2
4
2
2
1
6
4
5
1
3
2
5
6
5
2
9
109
6
6
5
1
5
6
8
8
5
4
1
2
6
1
4
6
6
3
8
4
4
2
1
2
7
7
6
2
4
1
1
7
7
5
7
308
25
