# Supplementary material for: Neighborhood-based inference and restricted Boltzmann machine for small molecule-miRNA associations prediction
Source: PeerJ. 2023 Aug 24;11:e15889. doi: 10.7717/peerj.15889 (PMC10460564; doi:10.7717/peerj.15889)
Supplement: Supplemental Information 1 [file peerj-11-15889-s001.zip › Supplementary material/Code/Dataset1/831_541_LOOCV/结果/SM_fixed_local_LOOCV/D__tools_matlab 2020b_SM-miRNA_code_831_541_LOOCV_local_ensemble2_SM_fixed.csv]

102
1
1
1
45
19
23
133
39
135
216
48
2
2
2
5
9
2
2
135
1
1
2
23
1
1
21
4
2
109
23
38
118
2
1
59
2
2
1
1
143
13
143
1
1
90
82
10
143
21
2
1
1
1
5
67
86
98
1
1
1
110
106
2
3
3
3
5
4
6
7
7
67
98
389
64
229
4
3
3
17
2
5
116
64
170
33
26
72
139
38
2
2
7
7
70
136
2
41
281
45
7
3
15
7
33
18
75
14
84
54
65
7
50
2
45
67
15
43
72
129
50
107
58
41
3
3
31
34
39
198
253
109
239
210
147
85
299
199
182
283
3
218
265
3
3
3
3
215
3
3
8
1
1
1
30
1
1
1
4
2
1
1
5
6
7
1
1
1
1
1
82
70
178
111
78
458
2
2
2
49
144
196
104
151
185
162
30
15
25
81
208
112
89
162
109
20
80
117
146
69
207
50
27
10
173
10
233
27
227
15
106
285
78
133
78
323
198
373
323
432
438
292
112
360
360
453
134
2
2
1
7
6
14
139
8
12
1
119
232
1
1
1
2
1
1
1
1
1
1
2
2
4
5
61
1
1
1
4
4
2
87
65
12
16
263
4
1
4
32
10
203
182
19
56
39
21
148
64
2
2
101
141
140
130
333
340
202
124
248
292
276
233
248
231
1
1
1
11
19
1
22
1
16
127
16
6
130
130
393
194
255
88
18
82
281
1
1
20
1
48
1
47
1
102
101
119
192
11
1
13
54
108
1
1
1
40
45
224
223
316
187
285
1
1
1
1
20
273
162
143
1
1
457
476
6
26
103
2
1
1
1
11
99
3
3
215
103
316
420
30
34
28
9
101
67
254
1
1
1
1
1
1
4
2
2
1
85
1
1
94
6
77
88
176
256
1
192
1
1
1
1
186
449
1
1
256
1
1
19
25
22
28
143
7
6
170
74
81
87
80
170
57
45
8
7
7
5
83
177
10
121
96
81
212
133
155
43
150
82
175
95
18
158
47
19
45
117
78
231
111
96
85
73
158
135
13
44
102
265
1
1
2
1
2
1
1
1
1
2
2
1
1
104
1
2
1
1
172
351
350
1
1
9
21
113
4
30
286
332
95
160
364
11
13
323
489
88
135
1
1
1
1
1
27
38
12
6
24
17
258
219
15
158
6
1
1
6
58
205
13
5
22
1
2
13
41
22
215
120
17
71
4
2
158
113
220
160
48
100
198
134
189
176
131
193
58
116
163
340
320
379
278
100
233
211
261
301
352
320
280
28
464
283
57
24
373
426
1
1
1
20
254
9
17
7
7
10
14
10
38
1
1
22
106
3
26
22
3
3
1
4
4
116
69
3
38
121
144
3
3
56
9
89
84
54
68
4
66
13
30
67
4
4
3
121
71
91
45
58
70
119
147
211
46
32
83
2
2
1
1
33
36
252
62
5
15
1
1
1
1
1
109
214
7
46
7
29
1
1
1
12
158
1
1
97
1
1
156
162
206
35
166
531
