# Supplementary material for: Neighborhood-based inference and restricted Boltzmann machine for small molecule-miRNA associations prediction
Source: PeerJ. 2023 Aug 24;11:e15889. doi: 10.7717/peerj.15889 (PMC10460564; doi:10.7717/peerj.15889)
Supplement: Supplemental Information 1 [file peerj-11-15889-s001.zip › Supplementary material/Code/Dataset1/831_541_LOOCV/结果/SM_fixed_local_LOOCV/D__tools_matlab 2020b_SM-miRNA_code_831_541_LOOCV_local_ensemble4_SM_fixed.csv]

105
1
1
1
28
18
19
139
44
70
218
55
1
1
2
5
7
4
2
135
1
1
2
19
1
1
15
3
2
107
35
22
121
2
1
72
2
2
1
1
167
23
159
1
1
123
71
6
157
20
1
1
1
1
6
80
82
72
1
1
1
113
117
2
2
2
3
6
5
6
7
7
68
95
424
50
210
5
3
3
14
2
6
131
64
172
36
23
73
146
32
2
2
6
7
65
146
2
44
259
56
7
2
17
7
36
22
82
8
96
57
70
6
50
2
48
70
14
34
79
140
53
102
55
32
4
3
41
45
39
199
233
114
240
241
152
85
305
176
190
322
4
169
212
3
2
2
1
279
3
2
7
1
1
1
23
1
1
1
4
3
1
1
6
6
7
1
1
1
1
1
67
70
197
99
97
463
1
1
2
34
223
150
93
166
202
100
20
15
38
56
212
106
84
154
82
23
93
126
97
61
159
84
49
14
217
14
238
29
230
17
115
313
130
157
129
347
205
344
301
422
436
306
150
326
313
457
163
3
2
1
6
6
16
161
9
9
1
98
227
1
1
1
2
1
1
1
1
1
1
2
1
13
5
69
1
1
2
3
4
2
110
72
10
8
241
6
1
4
35
4
203
198
8
50
25
20
175
68
2
2
83
135
89
144
354
272
205
119
252
353
286
232
232
169
1
1
1
43
19
1
22
1
16
127
16
6
130
130
394
201
266
90
18
61
270
1
1
19
1
48
1
47
1
103
86
108
190
10
1
12
59
113
1
1
1
59
42
237
226
281
141
305
1
1
1
1
22
295
191
145
1
1
447
486
5
27
98
2
1
1
1
10
87
3
3
218
111
295
421
30
33
25
7
109
50
247
1
1
1
1
1
1
4
2
2
1
88
1
1
92
6
62
94
96
239
1
228
1
1
1
1
133
487
1
1
183
1
1
18
22
21
37
127
8
5
152
81
87
85
82
162
51
26
9
6
7
5
92
192
9
112
105
86
211
175
152
21
144
79
181
81
16
180
37
18
84
117
111
245
143
68
91
68
133
126
16
53
85
376
1
1
1
1
1
1
1
1
1
2
2
1
1
104
1
2
1
1
176
355
350
1
1
9
21
101
4
30
307
330
95
188
364
11
13
277
478
97
135
1
1
1
1
1
19
38
11
8
15
30
294
237
9
152
5
1
1
2
47
207
13
4
43
1
3
14
41
42
232
117
13
83
2
1
131
96
219
164
51
91
189
150
198
186
148
197
76
95
181
316
367
370
285
133
217
200
246
288
378
294
288
64
459
259
78
43
346
414
1
1
1
15
240
11
16
7
9
13
23
12
31
1
1
18
136
4
25
21
2
3
1
4
4
106
58
3
42
116
120
3
3
67
7
106
108
54
69
4
65
11
23
80
4
4
3
131
63
80
42
58
80
130
146
168
43
27
81
2
2
1
1
61
53
246
73
8
16
1
1
1
1
1
132
196
2
136
5
45
1
1
1
26
243
2
1
73
1
1
159
187
134
18
181
531
