# Supplementary material for: Neighborhood-based inference and restricted Boltzmann machine for small molecule-miRNA associations prediction
Source: PeerJ. 2023 Aug 24;11:e15889. doi: 10.7717/peerj.15889 (PMC10460564; doi:10.7717/peerj.15889)
Supplement: Supplemental Information 1 [file peerj-11-15889-s001.zip › Supplementary material/Code/Dataset1/831_541_LOOCV/结果/SM_fixed_local_LOOCV/D__tools_matlab 2020b_SM-miRNA_code_831_541_LOOCV_local_ensemble5_SM_fixed.csv]

107
1
1
1
21
16
20
142
51
54
221
61
1
1
2
2
8
6
2
133
2
1
2
19
1
1
11
2
2
107
43
19
121
2
1
76
2
3
2
1
184
34
175
1
1
142
66
5
165
19
1
2
1
1
10
86
85
63
2
1
2
116
122
2
2
2
2
6
6
6
7
8
79
91
438
46
198
5
3
4
13
2
6
137
70
170
38
26
75
150
26
2
2
6
7
61
148
1
41
247
75
7
3
18
7
38
27
82
6
105
59
77
5
48
2
53
73
13
28
82
144
57
99
58
28
5
4
51
57
39
202
215
114
249
282
160
85
309
162
198
338
5
145
184
5
3
3
3
355
3
2
7
1
1
1
14
1
1
1
4
4
1
1
6
6
7
1
1
1
1
1
59
70
203
96
99
462
1
1
1
28
286
129
83
175
210
87
13
19
65
48
227
96
73
150
78
32
89
127
75
60
134
105
76
15
249
15
239
34
228
24
129
335
154
167
159
357
205
317
294
413
436
304
173
306
298
453
175
3
3
1
6
8
17
169
8
9
1
83
220
1
1
1
2
1
1
1
1
1
1
2
1
23
10
80
1
1
2
3
4
2
117
74
12
6
225
14
1
9
35
2
208
208
8
48
17
19
185
73
2
2
78
130
65
144
372
242
205
111
260
391
288
228
220
127
1
1
1
55
19
1
22
1
16
128
16
7
130
130
395
206
275
92
18
49
267
1
1
19
1
48
1
47
1
106
79
103
194
10
1
12
62
113
1
1
1
66
41
255
227
267
95
312
1
1
1
1
27
300
214
149
1
1
442
491
5
27
96
2
1
1
1
10
78
3
3
216
112
282
433
33
33
26
7
113
45
246
1
1
1
1
1
1
4
2
2
1
89
1
1
89
6
53
98
64
225
1
245
1
1
1
1
101
493
1
1
127
1
1
17
19
20
42
115
9
5
130
87
91
84
86
154
45
21
11
7
8
7
98
202
8
108
114
86
211
189
151
17
137
79
192
72
14
198
38
18
107
114
127
265
159
55
100
68
115
118
19
64
76
433
1
1
1
1
1
1
1
1
1
2
2
1
1
104
1
2
1
1
177
358
349
1
1
9
21
99
4
30
316
326
92
208
368
11
14
240
471
97
136
1
1
1
1
1
16
39
12
7
14
53
321
263
9
146
3
1
1
1
45
209
18
6
61
1
3
13
41
57
242
108
10
82
3
1
118
85
219
163
52
83
182
154
202
193
159
202
87
79
190
301
396
367
301
150
199
194
235
286
393
278
295
81
461
250
96
58
328
402
1
2
1
15
235
12
16
7
11
17
25
14
26
1
1
13
151
4
24
20
2
3
1
5
4
103
52
2
39
107
112
2
3
84
6
131
117
58
71
4
62
10
18
85
6
4
3
138
59
70
41
60
86
140
145
136
39
25
79
2
2
1
1
75
56
239
84
12
17
1
1
1
1
1
146
179
2
202
5
49
1
1
1
34
305
2
1
66
1
1
152
221
99
14
187
531
