# Supplementary material for: Neighborhood-based inference and restricted Boltzmann machine for small molecule-miRNA associations prediction
Source: PeerJ. 2023 Aug 24;11:e15889. doi: 10.7717/peerj.15889 (PMC10460564; doi:10.7717/peerj.15889)
Supplement: Supplemental Information 1 [file peerj-11-15889-s001.zip › Supplementary material/Code/Dataset1/831_541_LOOCV/结果/SM_fixed_local_LOOCV/D__tools_matlab 2020b_SM-miRNA_code_831_541_LOOCV_local_ensemble6_SM_fixed.csv]

108
1
1
1
16
16
21
145
57
42
223
71
1
1
2
2
11
12
2
137
2
1
2
17
1
1
9
2
2
109
50
15
115
2
1
82
3
3
2
1
228
53
206
3
1
174
65
2
185
18
1
2
1
1
16
92
84
59
4
1
2
119
128
2
3
2
4
6
7
7
6
10
87
91
441
41
183
4
4
5
12
4
7
148
75
171
50
26
76
148
22
2
2
5
10
55
151
1
45
230
81
12
4
20
11
41
31
79
4
113
59
84
4
47
1
59
76
13
26
83
154
60
95
58
23
5
4
63
69
38
203
206
119
265
343
171
83
304
146
202
357
5
100
156
6
4
4
3
421
3
2
9
1
1
1
11
1
1
1
4
6
1
1
8
6
7
1
1
1
1
1
53
69
205
89
103
461
1
1
1
24
374
108
78
187
232
67
9
38
87
37
243
95
69
144
70
46
85
125
63
54
113
141
124
21
294
15
244
40
230
51
133
359
185
177
189
360
210
295
273
397
432
302
203
286
274
452
193
5
3
1
7
13
22
183
9
8
1
66
214
1
1
1
2
1
1
1
1
1
1
3
3
35
21
86
1
1
2
3
4
2
130
78
11
4
208
30
2
16
35
1
211
228
6
45
12
20
207
78
3
2
76
128
49
147
384
210
207
112
269
412
283
225
200
93
1
2
1
76
19
1
22
1
16
130
16
7
130
130
396
214
278
96
19
46
254
1
1
20
1
48
1
47
1
110
76
97
193
10
3
14
64
119
1
1
1
78
42
278
229
249
72
326
1
1
1
1
37
309
242
155
1
1
422
496
6
29
94
2
1
1
1
8
68
3
3
216
115
274
444
38
37
27
7
120
36
237
1
1
1
1
1
1
4
2
2
1
94
1
1
86
5
43
105
40
200
1
263
1
1
1
1
78
494
1
1
97
1
1
16
18
18
55
105
11
6
118
99
97
81
97
148
42
16
12
7
7
7
99
225
4
103
123
89
205
214
149
15
129
80
209
59
15
224
35
22
154
112
145
279
170
43
102
69
106
110
40
74
67
471
1
1
1
1
1
1
1
1
1
2
2
1
1
105
1
2
1
1
181
361
346
1
1
9
21
97
4
31
329
320
94
229
366
11
16
196
466
98
139
1
1
1
1
1
16
36
18
6
9
84
369
298
8
142
4
1
1
1
38
210
34
9
77
4
12
18
45
72
265
94
7
87
5
1
99
73
219
162
53
81
179
164
207
193
173
206
105
71
198
283
415
352
317
164
185
184
220
279
395
253
307
112
460
243
117
72
309
386
1
2
1
18
229
16
19
7
15
23
30
16
24
1
1
11
200
4
24
22
2
3
1
6
6
98
46
1
40
107
96
3
2
90
5
161
129
59
70
4
57
8
17
90
6
7
3
149
55
56
41
58
91
150
145
107
38
24
78
5
3
1
1
87
62
224
92
16
19
1
1
6
1
1
169
155
1
286
4
52
1
1
1
51
368
3
1
63
3
1
155
247
65
14
202
531
