# Supplementary material for: Neighborhood-based inference and restricted Boltzmann machine for small molecule-miRNA associations prediction
Source: PeerJ. 2023 Aug 24;11:e15889. doi: 10.7717/peerj.15889 (PMC10460564; doi:10.7717/peerj.15889)
Supplement: Supplemental Information 1 [file peerj-11-15889-s001.zip › Supplementary material/Code/Dataset1/831_541_LOOCV/结果/SM_fixed_local_LOOCV/local_ensemble1_SM_fixed.xlsx]

## Sheet: D__tools_matlab 2020b_SM-miRNA_
102
1
1
1
57
20
24
128
36
161
216
46
2
2
2
6
9
2
2
137
1
1
1
24
1
1
32
4
2
109
22
44
120
2
1
57
2
2
1
1
128
13
140
1
1
78
86
10
138
24
2
1
1
1
5
60
82
110
1
1
1
109
108
2
3
3
3
4
3
6
7
7
62
97
349
68
240
5
3
3
19
2
5
108
63
169
33
27
71
135
37
2
3
7
8
75
133
2
41
293
43
4
3
14
8
32
17
77
19
78
51
62
7
53
2
44
66
15
46
73
119
50
112
59
44
3
3
31
31
38
197
259
106
238
206
140
84
306
209
182
272
3
245
284
3
3
3
3
207
3
3
8
1
1
1
38
1
1
1
4
2
1
1
5
6
7
1
1
1
1
1
85
71
170
114
67
448
2
2
2
56
93
207
115
138
173
193
43
15
24
102
201
110
86
166
119
20
75
105
175
69
217
40
25
10
143
10
231
28
228
15
95
270
61
116
62
315
196
388
340
430
426
292
89
373
375
449
125
2
2
1
7
5
14
124
8
12
1
130
234
1
1
1
2
1
1
1
1
1
1
2
2
4
5
56
1
1
1
5
4
2
81
64
12
24
269
4
2
4
29
20
202
175
25
57
46
22
135
67
2
2
112
134
166
128
324
368
198
120
247
281
274
235
255
256
1
1
1
8
19
1
22
1
16
127
16
7
130
130
391
190
255
89
18
86
283
1
1
20
1
48
1
47
1
101
105
117
193
11
1
13
53
110
1
1
1
33
47
220
224
333
208
279
1
1
1
1
19
260
150
141
1
1
458
470
6
26
105
2
1
1
1
12
105
3
3
213
101
318
419
30
34
28
9
95
71
254
1
1
1
1
1
1
4
2
2
1
82
1
1
94
6
82
86
219
261
1
174
1
1
1
1
212
428
1
1
288
1
1
21
35
24
24
153
8
6
176
71
80
88
78
177
66
54
8
7
7
4
85
167
13
124
92
81
212
112
152
56
155
82
170
102
18
142
46
19
32
118
73
227
105
117
83
77
168
138
10
38
118
245
1
1
2
1
2
1
2
1
1
2
2
1
1
104
1
2
1
1
171
347
350
1
1
9
21
120
4
30
279
336
95
151
361
11
13
336
489
88
135
1
1
1
1
1
34
38
12
7
26
16
250
208
17
160
6
1
1
6
61
203
14
4
19
1
2
15
47
22
202
125
19
68
4
2
170
128
221
158
49
104
200
129
185
172
113
185
50
129
158
347
313
385
268
94
243
212
266
305
343
334
273
23
463
290
45
22
384
429
1
1
1
21
256
10
17
7
7
9
13
11
40
1
1
24
98
3
25
22
3
3
1
4
4
119
75
3
40
122
146
2
3
53
9
77
76
53
70
4
70
13
36
63
4
4
4
118
74
96
45
59
69
118
146
244
46
39
83
1
2
1
1
23
34
255
57
6
16
1
1
1
1
1
101
220
7
18
13
27
1
1
1
8
137
1
1
102
1
1
157
151
236
61
158
531
