# Supplementary material for: Neighborhood-based inference and restricted Boltzmann machine for small molecule-miRNA associations prediction
Source: PeerJ. 2023 Aug 24;11:e15889. doi: 10.7717/peerj.15889 (PMC10460564; doi:10.7717/peerj.15889)
Supplement: Supplemental Information 1 [file peerj-11-15889-s001.zip › Supplementary material/Code/Dataset1/831_541_LOOCV/结果/SM_fixed_local_LOOCV/local_ensemble3_SM_fixed.xlsx]

## Sheet: D__tools_matlab 2020b_SM-miRNA_
102
1
1
1
37
19
20
137
40
99
218
54
2
2
2
5
10
3
2
135
1
1
2
21
1
1
19
4
2
108
28
28
123
2
1
68
2
2
1
1
156
17
152
1
1
110
76
7
149
16
1
1
1
1
5
73
85
78
1
1
1
117
108
2
3
2
3
5
5
6
7
7
67
95
412
55
221
5
3
3
15
2
6
123
62
172
33
25
73
142
37
2
2
7
7
70
139
2
41
272
50
7
3
16
7
34
21
80
10
87
55
66
7
49
2
46
65
15
40
76
135
52
105
57
40
3
3
33
38
38
197
238
112
238
220
149
86
298
186
186
296
3
198
231
3
3
3
3
232
3
2
7
1
1
1
28
1
1
1
4
3
1
1
5
6
7
1
1
1
1
1
75
70
187
102
89
461
2
2
2
37
178
174
96
157
195
131
25
15
27
66
210
109
87
157
95
21
88
120
121
65
187
65
29
11
197
14
237
28
232
16
111
299
104
145
108
341
199
363
312
428
438
300
136
339
329
456
154
2
2
1
6
6
14
155
8
11
1
105
229
1
1
1
2
1
1
1
1
1
1
2
2
7
5
64
1
1
2
4
4
2
98
69
11
10
254
4
1
4
32
6
204
189
12
51
32
21
156
67
2
2
92
141
120
140
346
295
202
124
249
314
281
234
243
212
1
1
1
25
19
1
22
1
16
127
16
6
130
130
394
197
260
88
18
73
276
1
1
20
1
48
1
47
1
102
92
119
189
10
1
12
56
109
1
1
1
47
42
228
227
298
167
295
1
1
1
1
22
288
180
143
1
1
451
481
6
27
102
2
1
1
1
10
91
3
3
217
105
309
421
30
33
26
9
105
59
251
1
1
1
1
1
1
4
2
2
1
86
1
1
94
6
71
90
138
246
1
213
1
1
1
1
161
475
1
1
224
1
1
20
23
21
31
135
9
5
163
75
83
79
81
169
55
35
8
7
7
5
87
186
9
121
100
83
211
155
157
28
145
82
178
85
17
168
43
19
59
121
91
238
131
80
86
71
151
129
15
48
91
318
1
1
1
1
1
1
1
1
1
2
2
1
1
104
1
2
1
1
173
354
351
1
1
9
21
109
4
30
293
333
96
173
363
11
13
301
487
93
135
1
1
1
1
1
22
38
11
6
22
21
272
228
12
153
6
1
1
4
50
208
13
5
25
1
2
13
39
27
224
120
13
76
3
1
143
107
218
160
47
96
196
141
195
183
139
199
70
108
177
327
346
377
278
117
228
210
255
292
367
310
281
41
462
271
64
31
361
426
1
1
1
18
251
10
17
7
9
11
16
11
30
1
1
20
115
3
25
24
3
3
1
4
4
112
62
3
41
119
133
3
3
59
8
102
94
52
66
4
65
12
26
72
4
4
3
126
66
85
44
57
73
121
147
194
44
28
83
2
2
1
1
45
46
249
66
6
14
1
1
1
1
1
122
208
3
90
5
35
1
1
1
14
183
1
1
75
1
1
160
173
172
25
172
531
