# Supplementary material for: Neighborhood-based inference and restricted Boltzmann machine for small molecule-miRNA associations prediction
Source: PeerJ. 2023 Aug 24;11:e15889. doi: 10.7717/peerj.15889 (PMC10460564; doi:10.7717/peerj.15889)
Supplement: Supplemental Information 1 [file peerj-11-15889-s001.zip › Supplementary material/Code/Dataset1/831_541_LOOCV/结果/SM_fixed_local_LOOCV/local_ensemble7_SM_fixed.xlsx]

## Sheet: D__tools_matlab 2020b_SM-miRNA_
112
1
1
1
9
15
22
154
74
27
225
92
1
1
2
4
13
27
5
148
2
2
2
16
1
1
6
7
2
112
59
16
116
5
1
85
3
5
3
1
306
76
238
3
2
222
58
2
219
17
1
2
2
1
25
105
88
45
10
2
7
126
135
1
4
2
4
15
9
8
7
11
95
88
443
33
163
4
4
9
10
6
13
170
75
175
63
33
79
155
23
1
2
4
12
51
164
1
46
216
96
18
4
29
12
50
44
80
3
123
63
91
4
46
2
66
75
15
22
85
174
62
87
58
22
8
5
78
92
45
208
190
122
287
398
197
82
296
121
222
366
8
58
117
7
5
5
3
447
3
3
8
1
1
1
7
1
1
1
5
11
1
1
10
8
4
1
1
1
1
1
46
69
215
88
107
459
1
1
1
20
425
94
64
198
253
55
5
62
127
30
257
87
66
142
61
69
88
131
54
47
92
174
169
49
350
29
246
45
228
72
137
376
226
185
238
360
214
268
255
379
427
296
241
260
247
452
201
10
5
1
17
42
38
201
9
8
1
48
198
1
1
1
2
1
2
2
1
2
1
14
12
42
38
95
3
1
2
4
6
4
144
80
12
2
179
54
4
30
36
1
219
262
5
43
11
21
245
79
7
9
73
126
35
152
395
160
206
121
286
422
275
213
171
58
1
3
1
100
19
1
22
1
16
133
16
6
131
130
397
227
294
95
19
43
243
1
1
20
1
47
1
47
1
111
70
88
194
12
3
16
75
124
1
1
2
95
41
317
239
214
43
339
1
1
1
1
50
313
273
155
1
1
404
501
8
31
89
2
1
1
1
7
53
3
3
220
125
240
451
44
38
27
7
126
29
226
1
1
1
1
1
1
4
1
2
1
102
1
1
85
5
37
121
29
171
1
293
1
1
1
1
65
500
1
1
81
1
1
16
15
20
66
94
10
6
107
117
103
76
103
143
40
15
14
9
10
8
100
269
2
101
135
92
208
256
148
9
122
84
233
52
16
282
38
24
233
110
183
302
192
35
110
67
96
103
65
87
50
480
1
1
1
1
1
1
1
1
1
2
2
1
1
108
1
2
1
1
186
362
345
1
1
9
23
98
4
34
347
305
95
244
362
10
20
161
459
98
144
1
1
1
1
1
12
33
40
11
8
122
407
345
11
143
5
1
1
2
31
213
51
20
111
12
36
21
38
104
302
91
7
92
9
2
88
63
221
163
52
73
175
174
219
199
190
222
119
60
214
258
437
339
346
187
169
170
203
266
397
214
323
141
459
227
146
84
276
369
2
3
3
22
213
32
23
11
16
45
41
19
23
1
1
8
267
8
27
24
2
2
1
9
6
85
38
1
43
104
80
4
3
113
5
208
152
56
68
5
54
7
16
105
10
10
5
171
53
48
45
57
99
161
148
74
40
22
79
9
8
1
1
99
70
206
106
21
24
1
1
17
3
1
192
152
1
384
4
59
1
4
1
60
409
11
2
60
16
6
153
280
44
12
209
531
