# Supplementary material for: Neighborhood-based inference and restricted Boltzmann machine for small molecule-miRNA associations prediction
Source: PeerJ. 2023 Aug 24;11:e15889. doi: 10.7717/peerj.15889 (PMC10460564; doi:10.7717/peerj.15889)
Supplement: Supplemental Information 1 [file peerj-11-15889-s001.zip › Supplementary material/Code/Dataset1/831_541_LOOCV/结果/SM_fixed_local_LOOCV/local_ensemble8_SM_fixed.xlsx]

## Sheet: D__tools_matlab 2020b_SM-miRNA_
119
1
1
1
3
13
22
161
96
21
230
121
1
2
14
4
14
59
15
166
3
4
13
19
1
1
5
12
3
114
72
15
118
12
1
100
16
18
7
4
382
102
259
8
4
306
55
1
273
16
1
16
8
5
43
122
98
41
30
6
26
140
142
2
7
2
11
26
16
15
7
16
106
88
443
30
126
5
6
30
10
10
25
195
74
181
78
38
75
173
22
1
1
3
17
46
184
1
49
190
113
51
8
37
15
63
52
81
1
140
61
103
2
41
2
68
78
21
17
87
224
65
76
59
20
21
11
103
124
48
220
167
126
296
430
256
84
282
100
245
375
16
31
64
16
10
12
9
449
4
4
9
1
1
1
4
1
1
1
6
20
1
1
18
17
6
1
1
1
1
1
42
69
238
84
108
452
2
1
3
15
454
77
59
216
283
41
4
90
186
24
269
87
63
129
54
96
91
136
40
48
84
224
252
85
415
53
254
53
222
108
146
388
284
200
296
360
223
230
236
357
419
296
284
232
206
448
230
34
9
3
33
101
52
219
14
8
1
27
177
2
2
1
7
9
15
5
5
6
1
33
17
77
64
118
4
1
2
5
12
5
172
86
13
2
146
91
11
53
39
1
227
307
4
44
9
24
306
82
27
32
73
129
25
169
404
122
226
120
294
431
263
214
138
37
3
17
7
144
20
1
22
1
16
140
11
5
131
131
397
243
313
100
21
36
218
1
1
20
1
47
1
47
1
117
67
82
195
20
6
19
77
146
1
2
3
132
42
357
242
160
35
370
1
1
1
1
67
319
322
160
1
1
371
509
11
35
80
2
1
6
1
3
34
5
8
225
138
188
452
53
44
28
7
138
15
199
1
1
1
1
1
1
6
2
3
1
120
1
1
79
2
33
143
18
136
1
356
1
1
1
1
56
501
1
1
65
1
1
19
13
20
85
85
13
6
94
137
105
75
108
140
38
10
16
13
13
13
111
339
2
91
146
97
204
334
148
7
123
89
275
45
16
357
44
29
325
105
251
313
248
23
118
66
83
99
113
103
41
482
1
1
1
1
1
1
1
1
1
1
2
1
1
107
1
2
1
1
198
375
338
1
1
9
24
91
5
41
379
279
92
268
358
9
31
126
448
99
151
1
1
1
1
1
10
27
62
21
7
200
438
392
12
134
8
1
2
3
26
227
69
47
155
57
115
29
36
138
338
83
15
92
17
4
74
51
230
169
51
63
175
193
236
226
212
243
141
48
248
225
440
308
389
215
158
160
183
253
396
171
336
201
456
196
179
101
241
331
2
8
7
26
196
53
30
15
22
68
52
29
27
1
1
7
346
29
28
26
1
4
1
23
10
83
36
1
49
102
67
8
7
155
2
277
192
63
65
6
52
5
10
124
18
13
8
206
51
42
46
63
124
193
153
47
40
22
81
21
24
5
2
128
79
194
118
35
27
1
1
39
10
1
225
141
1
456
4
62
4
23
1
80
434
28
9
61
56
21
150
304
34
14
229
528
