# Supplementary material for: Neighborhood-based inference and restricted Boltzmann machine for small molecule-miRNA associations prediction
Source: PeerJ. 2023 Aug 24;11:e15889. doi: 10.7717/peerj.15889 (PMC10460564; doi:10.7717/peerj.15889)
Supplement: Supplemental Information 1 [file peerj-11-15889-s001.zip › Supplementary material/Code/Dataset1/831_541_LOOCV/结果/SM_fixed_local_LOOCV/local_ensemble9_SM_fixed.xlsx]

## Sheet: D__tools_matlab 2020b_SM-miRNA_
96
1
1
1
2
17
22
170
133
19
241
174
5
9
31
6
16
113
42
183
14
9
36
21
7
5
3
18
7
127
92
14
128
21
8
115
26
47
28
16
435
154
292
38
19
393
53
3
327
17
4
31
14
14
69
150
106
37
97
40
84
150
170
2
17
6
34
55
41
25
10
32
132
102
444
25
92
10
7
92
15
44
55
266
86
195
112
40
81
217
21
2
3
4
29
41
248
1
54
147
171
127
24
51
27
73
77
89
1
176
67
151
3
44
6
83
92
22
17
96
327
68
72
65
17
60
36
168
210
49
237
129
139
294
442
334
88
263
64
274
376
64
11
38
56
25
38
43
450
8
9
17
1
1
1
3
12
7
1
17
56
2
14
39
50
9
7
2
1
1
1
15
30
279
83
112
448
10
4
11
16
474
66
56
245
316
38
3
130
272
23
276
86
58
131
47
136
87
140
35
45
71
263
342
145
447
81
260
61
220
162
159
389
348
227
361
356
236
203
207
324
409
284
336
193
175
432
269
91
23
17
62
267
65
240
20
10
1
10
146
10
12
7
16
28
51
21
26
22
5
76
35
123
109
145
6
2
5
6
22
18
214
96
16
2
117
172
16
101
47
1
237
352
4
43
7
27
363
90
96
88
76
133
18
196
414
87
233
131
306
429
256
209
108
20
15
49
32
196
22
1
18
1
5
161
7
7
131
134
393
282
348
95
25
33
175
1
1
20
5
47
1
48
2
140
64
81
193
44
20
16
94
158
1
12
13
187
51
392
257
102
29
414
1
1
1
1
109
323
393
157
1
1
263
515
24
52
63
1
1
21
1
3
21
13
20
227
164
110
445
81
51
22
7
152
9
170
1
1
1
1
1
1
11
11
5
2
157
1
2
79
1
30
189
13
68
1
413
1
1
1
1
50
496
1
1
52
1
1
19
10
21
105
80
21
11
93
168
115
78
121
134
36
6
26
22
26
35
133
399
3
94
168
106
196
414
164
3
127
93
321
41
18
413
43
38
399
111
330
328
302
15
136
73
71
92
242
139
40
485
1
1
1
1
1
1
1
1
1
1
3
1
1
110
1
2
1
1
224
375
301
2
1
9
36
72
5
58
441
250
78
297
342
16
56
89
411
49
172
1
1
1
1
1
6
23
90
33
8
326
456
426
13
137
11
3
5
7
26
238
100
89
240
146
325
46
40
192
369
78
17
99
44
7
66
48
234
192
57
60
181
218
254
245
257
259
168
44
297
162
445
276
411
270
136
144
170
231
389
135
349
298
454
171
235
149
199
279
10
25
16
39
184
73
39
25
31
122
87
39
27
1
2
4
399
82
31
27
2
6
4
52
25
72
42
1
52
109
56
29
28
240
2
332
279
69
73
11
51
2
10
168
47
32
22
269
55
35
53
65
164
247
173
23
44
21
82
36
43
29
13
164
97
183
138
45
32
1
5
71
40
1
263
133
1
485
4
67
23
64
6
107
453
64
34
66
151
61
156
322
28
15
354
490
