# Supplementary material for: Neighborhood-based inference and restricted Boltzmann machine for small molecule-miRNA associations prediction
Source: PeerJ. 2023 Aug 24;11:e15889. doi: 10.7717/peerj.15889 (PMC10460564; doi:10.7717/peerj.15889)
Supplement: Supplemental Information 1 [file peerj-11-15889-s001.zip › Supplementary material/Code/Dataset1/831_541_LOOCV/结果/SM_fixed_local_LOOCV/local_INBM_SM_fixed.xlsx]

## Sheet: D__tools_matlab 2020b_SM-miRNA_
101
1
1
1
69
21
29
127
35
175
216
43
2
2
2
6
8
2
2
137
1
1
1
31
1
1
37
4
2
106
20
52
122
2
2
53
2
2
1
1
118
12
137
1
1
66
88
12
134
31
2
1
1
1
4
56
75
119
1
1
1
111
108
2
3
3
3
4
3
7
7
7
61
94
327
71
249
5
3
3
21
3
5
104
63
170
33
26
68
132
40
2
3
7
8
77
129
2
40
310
39
4
3
13
8
32
18
77
26
78
49
56
7
56
2
42
64
18
50
72
113
50
114
63
48
3
3
29
29
38
196
269
105
240
199
137
85
311
211
182
268
3
274
323
3
3
3
3
197
3
3
8
1
1
1
42
1
1
1
4
2
1
1
5
6
7
1
1
1
1
1
95
71
167.5
112
65
429
2
2
2
73
69
219
116
115
156
211
51
14
24
115
199
110
95
160
132
21
74
106
195
76
227
40
23
10
110
10
230
29
229
15
87
264
49
101
51
309
187
399
345
440
422
286
72
381
385
442
105
2
2
1
7
5
14
110
9
12
1
137
235
1
1
1
2
1
1
1
1
1
1
2
2
5
5
50
1
1
1
5
4
2
79
64
14
37
275
4
2
4
30
40
199
166
34
61
52
24
123
64
2
2
116
135
185
125
315
405
197
119
245
273
276
237
262
271
1
1
1
7
18
1
22
1
16
127
16
7
130
130
388
190
252
89
18
88
284
1
1
20
1
48
1
47
1
100
109
120
192
11
1
13
51
109
1
1
1
29
43
213
222
358
221
270
1
1
1
1
19
250
140
137
1
1
459
458
6
26
106
2
1
1
1
12
108
3
3
212
98
325
414
30
34
29
9
94
79
254
1
1
1
1
1
1
4
2
2
1
81
1
1
96
6
85
86
248
275
1
158
1
1
1
1
227
404
1
1
308
1
1
25
36
28
26
156
8
7
183
70
81
91
72
182
68
63
9
7
7
4
83
156
13
128
91
81
213
105
151
67
159
80
166
114
18
130
51
19
28
121
67
220
100
136
83
77
175
144
8
36
131
230
1
1
2
1
2
1
2
1
1
2
2
1
1
103
1
2
1
1
169
342
351
1
1
9
21
120
4
30
269
334
96
143
359
11
13
347
491
90
135
1
1
1
1
1
36
40
12
7
36
14
241
195
20
162
6
1
1
6
62
200
14
4
19
1
1
15
51
22
195
127
20
61
4
2
179
138
219
154
51
111
198
119
183
168
107
181
47
144
146
360
305
391
267
87
245
212
271
309
334
346
270
22
461
296
37
22
390
437
1
1
1
21
261
11
15
7
7
8
12
11
43
1
1
32
86
3
28
25
3
3
1
4
4
120
81
3
39
126
155
2
3
52
10
74
75
52
70
4
74
16
39
63
4
4
4
111
78
101
46
59
67
115
146
301
45
39
87
1
2
1
1
18
30
262
54
6
18
1
1
1
1
1
82
230
14
9
24
24
1
1
1
9
111
1
1
108
1
1
162
137
273
97
142.5
531
