# Supplementary material for: Neighborhood-based inference and restricted Boltzmann machine for small molecule-miRNA associations prediction
Source: PeerJ. 2023 Aug 24;11:e15889. doi: 10.7717/peerj.15889 (PMC10460564; doi:10.7717/peerj.15889)
Supplement: Supplemental Information 1 [file peerj-11-15889-s001.zip › Supplementary material/Code/Dataset1/831_541_LOOCV/结果/SM_fixed_local_LOOCV/local_RBM_SM_fixed.xlsx]

## Sheet: D__tools_matlab 2020b_SM-miRNA_
85
1
3
10
2
20
22
176
397
13
234
532
14
20
83
9
21
276
92
221
35
20
82
22
29
20
3
33
16
151
125
16
144
41
21
147
54
97
82
61
459
254
326
110
73
445
55
3
381
19
7
98
37
34
120
198
123
36
267
115
292
183
208
9
50
21
79
129
100
41
24
44
200
126
442
28
59
24
27
315
21
166
125
335
116
206
195
51
104
258
21
2
11
6
43
38
338
5
63
88
275
366
71
88
47
104
146
114
1
242
87
224
8
47
32
122
109
30
16
125
396
81
74
81
14
262
107
297
329
56
249
94
159
292
449
378
99
220
41
288
357
312
8
19
179
75
156
153
451
27
20
25
2
3
13
3
141
153
84
67
255
173
363
212
274
24
122
309
5
21
5
11
5
361
84
132
437
27
5
39
18
480
61
51
269
342
34
4
216
417
21
276
88
60
136
46
189
92
159
31
45
66
323
421
329
460
131
269
68
217
251
189
391
388
266
406
344
249
178
181
290
382
267
375
158
155
403
305
226
59
77
109
436
91
264
56
17
5
4
91
36
50
44
37
74
158
67
83
77
8
206
69
164
190
193
12
3
16
6
27
48
275
118
18
2
109
308
19
214
54
1
258
379
4
49
6
28
408
108
230
248
80
143
14
230
392
63
246
156
316
432
247
204
83
11
47
129
127
274
21
11
16
31
9
474
19
34
23
39
295
516
492
101
219
23
88
9
39
84
99
6
69
484
399
200
63
88
199
136
203
15
119
171
33
96
95
334
51
420
269
77
18
432
189
343
120
376
411
319
477
163
328
460
132
500
64
164
47
52
49
140
315
3
7
106
516
225
286
47
385
428
94
16
5
242
3
96
47
68
29
57
56
76
130
42
106
248
432
14
37
72
1
27
431
9
28
12
462
57
5
11
2
40
482
30
42
39
6
13
22
9
25
155
79
31
21
87
230
137
81
147
135
38
4
44
49
45
69
165
436
3
92
213
115
190
455
183
2
130
98
349
33
22
455
40
48
437
123
409
335
355
10
168
76
69
94
440
213
32
487
100
60
8
5
12
1
9
20
40
5
24
507
387
109
10
73
36
20
366
356
186
207
85
533
135
50
31
217
516
157
59
336
250
152
403
48
241
37
490
3
2
12
76
57
5
16
140
56
10
427
459
436
17
142
33
10
23
11
28
259
150
181
381
341
466
70
41
300
393
76
18
112
84
22
60
45
249
207
66
60
184
257
299
265
300
284
212
43
331
124
442
247
424
340
118
132
152
215
371
105
338
389
437
149
399
200
157
208
35
56
47
49
178
125
54
37
48
270
127
60
25
2
36
4
445
317
34
26
9
15
22
136
56
69
48
1
67
112
48
100
93
360
3
378
349
89
91
23
52
2
13
256
113
49
70
321
60
31
63
75
211
301
193
14
49
76
25
51
68
84
51
205
118
170
155
52
37
1
17
134
132
5
291
128
1
497
5
76
73
153
20
129
467
139
69
74
354
154
163
332
20
15
518
152
