# Supplementary material for: Neighborhood-based inference and restricted Boltzmann machine for small molecule-miRNA associations prediction
Source: PeerJ. 2023 Aug 24;11:e15889. doi: 10.7717/peerj.15889 (PMC10460564; doi:10.7717/peerj.15889)
Supplement: Supplemental Information 1 [file peerj-11-15889-s001.zip › Supplementary material/Code/Dataset2/39_286_five_fold/five_fold_ensemble1.xlsx]

## Sheet: Sheet1
1386	264	3	334	5616	592	922	1145	5073	363	1613	3362	3252	1687	20	924	418	902	2632	2067	559	1814	1011	716	671	147	1478	977	202	554	1008	1373	3618	1229	2124	111	858	4091	3018	493	1728	50	1887	6769	4576	9377	275	406	380	1322
152	185	5534	51	2270	1020	1494	10	2587	100	2501	105	4002	529	56	70	1624	1503	254	12	1173	51	19	635	161	2409	234	1422	840	3443	2156	1468	528	3405	2113	2523	87	515	430	193	20	1533	359	2746	20	2494	109	340	1418	58
1439	225	2586	2029	1300	94	128	430	145	828	177	1368	334	1196	420	218	1	1153	1367	1828	1563	9338	2313	8968	1683	220	1201	9790	1993	2283	1610	108	293	55	2741	623	523	1597	72	439	831	2363	2972	274	1	403	301	1	1140	2999
2270	734	408	1209	1462	2105	2780	1578	318	376	476	5008	1349	256	1962	31	138	2183	736	415	1	34	322	1986	9585	2182	221	273	8137	192	1665	414	1973	2837	123	348	7	4601	533	391	612	1808	710	2701	2987	3491	5149	788	674	2
125	379	89	4434	1611	15	135	1657	133	942	2249	205	12	89	5959	5364	849	20	50	1259	842	7612	1307	55	675	902	13	4468	4411	248	3418	3	36	982	23	455	2894	1902	12	49	616	18	264	881	115	34	3604	1984	63	470
235	1971	845	102	1126	6	154	903	1103	10	8986	870	4	393	558	55	841	52	292	9895	2056	233	17	15	709	278	136	828	88	3481	52	49	1336	10	9694	1780	41	5142	50	3310	1756	2259	1595	1138	4257	173	757	5192	305	357
10061	61	8223	105	599	762	189	35	1955	1734	2411	23	2206	1704	1695	585	926	51	182	2135	21	42	1777	271	10117	1762	1954	819	25	1382	1780	115	27	1128	2	1316	3103	21	10	791	9430	19	1186	3900	637	977	128	1524	1060	903
8	34	1595	1489	50	731	9	479	2066	29	4	2492	471	70	652	9778	4433	33	55	13	9698	1363	2	53	19	17	17	2077	13	4804	9	23	1669	1905	777	257	1510	9234	639	1596	8	1783	5758	1165	1316	50	8	370	6696	532
13	30	23	170	10222	9	1698	1314	43	5012	516	1901	1631	322	94	1335	50	31	3	2658	8001	1022	764	9	1014	838	744	1180	3003	7	63	1708	31	1088	2440	13	5	629	881	9903	1684	49	757	2023	3	3648	212	760	7	114
627	17	1493	1828	287	1	181	2049	4	433	351	801	32	208	1517	3	618	457	132	2963	1630	17	515	10	1570	508	9313	1639	50	3	677	2	10073	1804	1292	4887	52	348	1336	977	22	4	779	428	34	1746	1461	2	2312	3982
1356	2428	1379	6835	2927	425	2428	459	839	3905	1	823	391	119	1606	514	688	2	40	694	229	291	1766	93	201	3469	1575	10241	4967	16	2037	1	145	550	208	388	611	382	4898	1627	4444	3233	9	235	2014	1091	331	84	9977	676
3066	4439	2005	1035	556	2858	67	210	9	2110	815	1358	1045	5433	1317	3127	1118	4105	799	84	2980	951	740	1	7490	298	839	2745	1402	1341	4276	1143	6	3	8	179	22	6257	444	3186	4217	2069	42	2517	3432	57	1475	458	3716	10
3260	4562	169	1704	445	385	2601	1894	150	5732	1036	337	1888	169	316	228	1363	1885	1662	269	9978	240	1122	226	244	346	2	2645	87	112	235	103	794	7881	74	263	530	314	85	3917	583	883	9028	1294	3720	132	11	100	41	3345
21	735	1	504	3532	421	1728	55	7	65	11	867	15	1586	872	5	5051	5	2171	250	1347	773	1669	1184	279	7234	749	4	80	85	3559	1118	229	31	1058	7	1304	5375	239	2102	1636	2945	11	477	2447	315	6470	247	6819	5
78	13	672	374	488	2122	663	310	4	50	4006	1156	11	968	32	1988	25	9066	1399	11	1584	379	5070	1117	420	685	1289	39	701	3	418	49	10483	199	8	207	107	2607	370	381	672	3885	32	952	8629	18	1149	326	3923	8506
885	517	1803	3243	9052	394	36	880	2349	1557	2524	893	1856	1409	775	716	147	2059	589	14	2199	8413	813	2330	9538	853	2	1177	53	456	1	4899	2270	1774	5	3	1600	80	2192	673	1473	2904	367	479	1185	9324	7	126	429	75
119	13	2823	1652	274	4202	1181	610	3028	1898	483	707	4258	1036	1414	1985	287	229	450	321	2094	864	1146	7822	170	230	1	6886	262	140	1137	3369	2588	267	299	1333	6849	156	1925	2450	6	985	3	1137	125	9367	824	2485	2743	1753
245	341	216	492	971	3053	180	2434	508	3441	305	1307	5301	688	2122	1667	4910	911	1661	1661	1273	7316	37	976	1514	346	13	3010	6284	1227	1573	3707	1873	239	387	1842	1545	1846	260	8464	490	2782	25	1314	1202	445	81	1560	4082	1919
1407	615	91	1776	550	448	32	391	2346	501	1077	1	28	107	65	1948	15	4731	3202	295	1	117	1863	69	8509	1225	2	1583	2126	1147	61	878	226	1024	20	47	197	167	2838	1574	2468	449	9360	2290	3144	90	2	2064	364	954
1976	9	7407	35	3507	20	814	884	7769	2703	595	2745	1809	346	538	4165	292	23	52	1550	9	132	5258	392	1614	906	1617	19	4331	1299	1679	3895	156	402	1095	998	4541	3863	591	294	203	4645	6640	46	221	3878	87	771	11	833
1822	1854	73	1022	2425	395	1950	2	1920	795	11	381	1502	852	1665	2444	420	1134	278	814	3297	978	2136	1049	5751	340	2029	12	792	4940	5949	291	74	2138	171	1825	354	1756	986	7885	1	8888	336	2796	1208	550	978	2040	6358	55
2436	1541	462	132	672	9723	57	3	1870	1749	1322	89	963	9193	9870	3731	1728	132	8855	2173	97	1439	10430	166	6920	65	3255	397	214	1104	2078	440	2082	2953	1828	257	2128	60	3093	8	1868	467	13	567	2164	85	1427	7680	1380	1985
41	8533	62	13	358	261	139	161	147	566	93	111	10162	1052	881	19	7	1	2045	4516	135	151	2453	669	366	1427	17	100	4236	6704	2963	543	20	7406	2226	2148	20	216	131	19	184	965	5060	315	2208	2014	498	7831	14	69
1389	1450	2815	1184	312	5	2376	1921	3	1250	1808	17	3693	72	2135	42	918	896	501	1582	237	352	2476	72	1	1548	804	1625	619	77	1848	835	152	688	406	1933	352	2678	4545	1192	7585	1764	1804	4034	1920	304	43	39	9825	221
2098	507	596	33	135	79	4137	12	997	10052	1859	1368	83	2	64	513	967	252	1655	2450	7	159	682	8016	1198	166	212	1390	1655	33	3605	14	1188	849	248	2	5298	1702	724	39	245	1	7	3681	78	1000	421	1188	388	48
2004	590	32	1896	9588	24	2309	134	9285	1803	479	2596	382	1964	2263	115	1066	99	9174	649	1245	2855	10097	104	3088	2	435	5	268	5517	1836	1807	76	597	401	2181	1500	772	2291	7833	2224	5458	1	4809	400	2688	410	513	4	871
2312	2256	5047	3086	3106	230	7161	924	133	1861	1	1385	226	190	20	47	303	323	92	7712	4550	4787	1367	342	2372	1796	596	10	15	10116	5139	691	1508	6	20	1902	24	4469	62	830	1308	2	1	2976	1468	106	9798	1844	232	1551
166	10	7514	84	809	2538	2110	8989	2053	2093	8213	5	278	435	709	2926	1815	551	2051	2644	1185	3368	1144	2979	5240	1371	1723	1330	2468	3	32	194	520	4304	6338	4684	15	49	2	1707	377	43	359	106	2	854	1230	101	1962	1
70	2349	54	199	173	2224	1763	625	847	3533	1942	2262	1726	12	51	917	2	16	2404	6610	23	327	274	629	388	2149	1872	18	826	315	2138	6	8	47	113	4	20	1207	1489	9123	57	998	1321	4810	2386	2378	516	288	860	49
3243	972	11	11	1838	24	7417	3516	63	32	536	4057	1803	764	235	1412	31	7170	2021	2750	38	8	1781	83	1634	6042	3	1808	1257	352	337	38	2609	622	2934	8644	1504	858	1735	38	1898	392	18	588	24	48	1737	3	3142	546
3190	320	2047	61	478	225	1823	2490	1326	414	344	1802	1222	272	2245	123	791	469	10148	387	2165	29	925	4350	1320	3661	453	1920	1499	523	117	1868	169	3537	1785	1	1657	236	1559	40	368	8263	1165	1324	1647	1667	1964	966	171	850
1568	621	682	110	1780	1426	65	94	3584	60	808	2145	5542	143	1560	2	10	650	4	9	1914	595	635	307	8399	1957	30	2332	395	2651	6480	2	972	1512	252	10	337	26	1766	899	227	1168	2884	2676	69	787	586	807	641	1558
29	31	2419	2138	581	1710	60	1955	1686	202	54	9850	1845	9	65	377	43	45	1319	112	4565	1836	266	1328	47	5415	2337	2	2327	2504	922	94	9	3176	629	1445	53	676	1354	589	54	3429	375	1397	4	1886	21	841	1056	917
2000	17	1166	3253	54	3285	383	1017	1694	782	937	234	3424	572	525	6	184	3	928	821	1096	12	1750	997	402	18	911	173	762	5914	1900	1644	38	3	293	392	44	4875	16	4213	2384	3262	95	5	128	106	38	501	413	7
1648	1063	2193	609	3037	2	2021	113	9916	244	26	953	68	4437	684	572	2240	4046	1507	94	9676	2376	93	26	300	1129	12	199	129	1866	4031	10	2	2114	244	10266	2	1280	54	1552	7661	41	342	1287	1062	10285	1573	878	546	1189
41	1745	1324	4863	57	2588	361	2058	2300	69	8063	1930	1504	1114	1570	1423	317	1653	352	2297	13	366	1890	10087	40	523	34	1227	33	1219	3683	49	29	150	1210	2	1424	145	683	387	2324	2221	3500	1085	10273	3618	3154	4562	729	1592
2	421	9196	38	1971	1058	840	1097	50	1075	218	14	1101	8	228	5313	1467	837	5533	677	1968	786	544	218	1687	9675	1614	507	10467	2852	313	1277	11	16	9	1601	565	53	244	2924	233	10133	995	2376	314	1700	535	1029	209	1187
1374	101	93	230	241	1769	368	7644	918	3560	2925	708	190	1366	35	242	1381	1694	1524	592	19	7523	33	108	2059	380	1066	934	1	417	9100	250	1416	1442	486	1734	542	1168	1153	1702	78	280	15	33	2020	1613	1982	2117	2311	1052
1548	93	4675	190	2	7	182	240	321	114	6	7862	1249	3	4575	5536	3356	1562	23	53	995	6	1408	1	864	20	1575	9	209	266	2	307	299	2768	50	10	2	14	6465	426	6535	23	125	2265	589	21	565	2106	1579	1076
2162	2533	396	1319	2893	17	974	11	726	8005	22	321	832	159	1249	613	8833	632	1414	330	1365	494	1433	956	981	2106	4415	4376	2204	19	591	100	21	3748	10047	2410	2930	170	2136	2083	1172	8334	1	121	343	258	2649	158	1234	993
1681	103	921	60	1856	493	86	120	414	55	60	3092	85	726	35	1620	1652	907	10237	432	791	2691	3	2786	61	1496	239	111	46	55	86	1858	11	8	10107	3084	796	2173	5675	8084	203	3	459	425	196	2702	1438	226	2955	117
18	4949	1752	715	10056	545	207	3944	1559	212	1559	2	2197	49	8687	2444	1531	5904	2017	2212	3468	2003	1351	228	1875	447	865	12	2278	4831	7920	487	3407	879	1997	1487	9925	711	6	2504	158	101	1590	13	731	3973	485	6191	1268	4590
11	3730	9098	1042	1001	1734	571	2127	1312	3	15	9667	3302	1206	1	4231	16	16	1294	1598	9946	1593	217	1	10	15	35	9880	1441	1474	5360	282	317	5494	29	1861	1080	10148	29	80	968	808	106	63	6049	26	17	368	3788	287
8218	4153	3163	119	951	4	498	2102	696	1310	1968	20	214	58	1317	1774	154	1531	46	1711	1452	398	1306	1014	345	10448	858	2077	594	765	344	1120	350	66	59	1073	145	910	93	2902	7	9602	3832	63	580	1149	1913	4078	1103	145
329	1097	1324	77	5968	34	57	2295	2904	20	3037	72	1623	62	77	16	342	1103	1072	3463	324	2	304	71	12	86	70	3088	41	61	30	1745	4953	306	155	2	9647	1222	2200	270	9849	25	7623	635	4139	2	10020	153	41	234
3428	1549	403	466	2089	323	400	259	3412	214	129	35	826	516	130	246	9980	1473	1558	877	418	929	1629	176	4901	318	539	452	360	1	692	597	2044	112	1846	3798	1876	512	452	2	127	1606	541	467	747	34	304	3601	304	2041
2164	28	1004	1125	309	3377	1147	1584	5127	6337	63	62	162	5304	54	2230	9581	128	3421	1717	573	10000	2059	6	9774	1109	1287	15	4409	1160	653	1602	49	1321	2795	852	1735	6	976	38	20	63	251	3817	2205	26	1178	1156	1680	3102
2936	2859	126	465	2815	580	2393	314	1501	853	5627	128	2041	2642	603	155	2264	80	4758	124	2909	53	3360	6112	2465	1	5028	11	1845	1980	305	794	966	3956	886	1887	2006	479	3435	29	605	11	8884	185	66	2981	9805	709	165	1881
4663	111	344	127	145	16	874	178	10	914	32	14	5442	1	127	19	292	999	17	9	1117	1327	1998	106	19	21	8	108	5703	44	1537	410	21	3081	3005	143	166	443	920	31	960	2332	43	45	1921	285	162	1	86	131
1328	199	311	754	1416	1046	3004	231	311	1556	2015	351	416	2034	525	1680	111	111	509	1697	468	362	1	1614	432	2368	1649	8853	1885	10	452	843	1833	1199	1349	1769	2825	1141	453	163	8240	36	1812	988	5	1728	1289	5450	850	2836
3108	311	470	7	1	4589	524	61	1288	2762	2202	6	6	3097	702	7088	3479	323	5757	3879	28	4572	2333	3809	2813	1	791	19	355	1921	5241	430	1680	15	851	891	581	1471	152	907	35	23	2288	1686	3201	4	3947	567	180	3460
146	345	4446	861	1481	210	20	373	3359	297	1220	1334	232	1951	233	9393	1846	1422	37	91	350	6899	2061	768	2	151	1256	37	215	991	2110	1341	1	6255	2	1567	58	20	2	131	929	292	13	228	224	739	2	4429	799	5281
2072	4086	5388	1636	105	564	2661	726	243	1161	837	1931	2226	1435	1	1609	2465	1850	1768	2420	627	689	7542	1339	8874	59	385	296	207	3533	1246	2008	3202	3656	39	1872	1275	528	77	2351	7910	413	86	279	4954	135	356	2880	1145	1196
128	628	307	624	5439	3823	1148	140	3748	529	3059	6	3073	1387	1027	34	437	1697	1928	8702	361	1101	102	592	8818	3551	97	63	1922	24	6533	2111	4068	856	1771	2549	745	3272	10451	302	55	33	3273	341	631	6	675	672	87	7
2	1	1069	2266	2521	3188	1322	253	1815	160	1390	52	9765	8	4855	716	62	59	22	2896	9189	315	8	10178	22	5	714	3600	1371	121	2263	254	435	23	7413	5849	5	560	4040	42	31	763	1647	541	5	4227	830	10034	4163	3361
2474	284	878	9	780	189	608	843	565	531	30	293	1519	808	783	13	9118	1619	152	1543	1380	823	1195	1637	97	458	1934	76	2370	2068	1047	294	943	2375	2371	1127	7396	200	466	360	392	2385	1569	253	1882	3194	398	850	3567	5209
6078	6707	1760	1103	2083	1437	506	2011	192	1519	1335	1380	5134	842	1626	1937	46	856	10214	58	971	381	17	1090	826	1244	55	4033	582	369	73	254	1166	5951	1225	1178	270	1363	1266	750	3281	66	1749	3318	2168	29	991	121	1663	2491
9006	1953	428	6727	808	10051	16	4300	53	499	158	3985	20	3108	1585	7791	1	5257	1019	658	442	77	1775	1	22	968	4565	785	859	1907	2190	314	367	3607	741	7061	4	89	963	108	2745	1155	19	74	145	2142	4383	110	727	102
69	1881	79	22	126	3175	38	1626	1584	348	155	53	1226	128	6498	1811	3	53	67	3	1268	596	471	1576	1201	1567	180	2551	499	9257	3835	117	2941	78	4486	1268	6952	1037	759	2231	2777	2256	3360	128	131	377	13	7511	3	2897
1012	91	6613	1720	884	94	2405	354	14	156	498	357	1263	82	145	2419	2103	984	1702	809	2225	2517	473	1283	1911	178	3103	1322	961	496	492	408	1093	1834	356	127	1897	367	108	2031	91	9389	97	1484	1017	1	373	139	464	3771
1946	26	2526	628	876	75	642	751	4846	1459	32	842	1025	2112	344	200	165	1648	294	2	626	1334	1511	66	894	26	746	445	10124	2	1600	219	62	26	26	62	17	128	732	4931	1383	17	63	2783	85	5061	4550	608	375	298
324	426	1640	1907	9257	286	332	10	9117	1818	3	446	2691	2753	968	1136	5703	6	30	437	1140	1688	1531	1590	732	46	741	3150	1861	638	5855	652	271	8684	1113	119	8037	977	1790	800	285	320	6	20	450	1640	93	1284	393	4909
2431	1591	495	121	4162	1419	24	499	162	187	858	717	276	2537	3	260	1588	1151	1346	3346	83	4423	2556	5259	3273	268	1442	3026	1181	1	591	1180	2402	17	1	1470	546	3014	1433	864	1317	210	945	109	186	915	1759	1271	2849	491
3133	2053	147	10	1727	4848	6252	411	1095	745	6	91	441	233	1210	407	310	129	10282	5238	2918	328	1278	1090	1567	423	1879	924	362	301	999	3726	472	3706	896	9694	2564	926	1846	227	1780	671	1639	6375	7962	158	7564	442	4726	242
1864	1383	7	1	4814	46	2	2495	1031	31	2	1245	1387	1783	467	10477	3	17	1057	468	10156	5488	10113	315	5833	2001	2	2027	2278	295	1629	9975	10	21	393	197	1213	854	317	12	133	87	2223	1194	34	226	893	1311	2180	313
211	88	1017	17	443	4553	2116	440	437	1249	126	689	1047	2067	1849	5860	1034	250	1014	2602	8877	310	1973	545	2090	172	1024	429	2490	75	3	519	405	156	2041	4439	306	3	145	3586	3906	10432	2309	2195	1843	8586	2141	1	464	336
3718	137	1787	350	17	54	1	1485	1426	540	293	5502	10	2464	562	1253	1112	60	594	2	1839	26	5637	47	1275	677	3030	1361	8677	26	150	1	1686	654	3755	2980	17	5	39	6416	1799	9579	1459	4047	56	1853	227	2941	564	799
133	1277	38	1971	17	236	1225	2239	148	17	1268	403	169	285	804	962	12	1659	10306	2886	1748	11	208	7	1293	133	353	26	339	1503	331	7156	170	6094	2092	2	17	1874	23	138	1058	37	19	830	44	2	484	1782	3357	28
1057	2	1466	3585	1872	1720	264	1843	1269	1631	3702	710	692	122	66	4570	407	304	19	304	199	6048	828	20	1272	139	1150	2360	270	1054	1714	34	1269	23	901	329	9473	1755	979	14	8254	379	4275	292	788	138	1351	113	969	1405
2623	387	642	407	14	1051	1040	2349	1729	1480	515	276	1876	414	65	1204	898	167	9995	140	1025	518	9985	1999	1650	286	853	1	499	990	472	40	2113	898	1042	417	1111	1959	1237	1946	132	516	17	5205	6481	162	5521	2711	3302	1493
193	1096	934	3076	191	185	7	104	1825	499	249	608	2461	2029	481	1701	10280	1937	4502	1454	847	416	7320	5388	834	1815	53	8079	1071	882	2792	128	802	2517	3736	2942	140	7747	328	324	286	456	2410	449	418	262	1	420	1	3192
98	28	78	6498	6244	433	823	767	3818	6333	206	504	1	10214	1	139	1317	1116	522	50	132	1771	766	498	122	1558	2236	893	113	6937	330	718	1033	2562	268	99	678	520	778	40	221	6557	575	3391	10133	5098	1958	72	1340	999
1679	21	533	4842	400	2371	375	1065	1243	60	162	421	2243	3636	2934	25	1602	1753	3736	2823	2406	1167	848	1717	250	788	1603	241	1675	2510	1173	1	693	5942	470	1	643	41	125	40	1974	2205	442	13	1444	452	2444	1676	2120	58
496	2307	5915	2133	5401	973	239	431	7821	2376	514	956	1808	1400	405	108	7572	957	80	271	7970	450	27	7053	536	5223	2810	153	372	1251	779	78	545	2025	2493	1721	644	1310	1798	464	1739	1503	884	375	302	4116	1517	1267	1471	1377
1352	591	1	1215	620	3	130	1614	3	306	1132	185	1107	1213	636	1133	1856	2095	2430	87	1598	599	525	5184	2314	502	566	3526	1846	1698	1723	53	3402	83	1903	188	20	1195	3	1558	2476	2027	8758	937	113	650	3740	100	2004	742
1255	190	2760	183	6989	1302	1773	1501	337	16	9559	1160	1355	9049	4326	3986	1052	370	75	3923	2046	1574	1490	30	135	9917	425	86	256	229	427	125	380	20	4882	119	403	17	12	515	5939	191	3227	53	10236	718	1307	10	76	43
2036	46	2629	6	9934	196	148	12	221	1335	5446	46	351	1206	624	1618	4	1257	1	182	455	2374	1655	339	9	1737	22	603	8685	357	1713	1104	2757	1060	4178	41	166	8550	1279	9	1502	288	900	283	4	7084	10	9501	1230	14
2157	9859	4871	166	1822	5	2588	1950	201	3	51	49	1687	87	117	269	76	1157	1014	11	1813	1753	6787	3	3708	303	17	5	21	5046	708	1882	1628	77	4962	161	1507	29	1102	1243	2925	3866	86	1295	1	7172	124	1835	1400	457
368	1695	171	605	151	2294	1130	502	64	984	1695	790	864	1326	2619	2171	2843	2488	5082	107	113	793	365	408	335	2054	2213	352	654	1433	1545	893	311	697	32	34	7266	790	165	34	824	8	5154	59	14	524	406	5113	470	1
1629	2763	260	1424	1961	3146	2066	1402	114	5741	440	1900	26	235	5032	383	157	415	301	79	285	132	2954	214	407	1787	447	420	3677	2518	8139	616	12	2433	610	897	8694	10099	6325	841	4606	405	1741	1586	132	2555	242	1165	606	7
1553	5454	560	76	707	1	1529	7	1067	1371	9878	1609	2630	1642	3178	5	2520	239	989	16	181	1875	449	1034	1756	1587	401	419	1589	2720	4	1058	2525	401	448	1105	1048	1360	2	2	145	409	1040	1222	21	2	10414	2124	76	22
1492	1832	1828	287	1066	88	2690	368	311	1621	4009	317	293	175	1471	1	319	3913	267	1616	642	1969	3	447	1397	294	1679	1797	2334	2650	256	1284	969	1702	512	1	3870	397	2230	77	1719	98	4270	738	6635	2005	17	261	3808	253
1034	65	9022	198	108	2731	3	7691	7273	3	3179	1370	14	2020	2162	75	58	1691	27	970	1116	3210	3	9410	1028	8	2421	2746	65	3784	2263	1336	1189	2023	1104	394	3680	339	1	2785	519	2023	2403	3	66	4218	32	21	1641	58
101	2786	36	9708	1869	2266	4874	1271	1022	1102	1205	592	94	10131	2668	1224	286	240	2235	3652	244	28	4027	39	179	27	1974	2164	440	345	345	289	970	5208	280	1857	1783	72	111	3362	1191	19	52	112	276	99	1452	2377	230	1164
623	228	61	826	1498	1898	1619	6	14	1	89	38	16	2575	351	8	211	5866	2	33	470	3275	45	25	3758	900	5867	4093	3753	96	38	885	16	133	111	5347	4690	1920	3563	11	490	497	3252	2	3797	10154	5	9903	132	2104
55	673	1694	2127	8539	2926	554	8094	5	37	711	2	55	339	23	2238	257	444	7207	996	2028	680	2248	1040	2968	4039	1452	253	2974	87	120	2042	2	2335	792	308	2559	10078	1015	1925	72	621	763	26	106	40	100	3530	70	88
537	841	8172	65	3334	416	103	2347	2662	1203	3819	2070	214	3262	1440	986	318	326	871	2581	1282	3464	1344	1810	10439	3021	628	1	1	230	532	1793	134	2208	10049	1089	8226	888	327	2171	2919	494	1063	4701	429	90	125	395	3794	1452
3	100	838	68	2077	35	2423	66	630	80	1028	111	20	948	1601	28	62	10065	320	62	34	1410	1962	1944	589	1391	1500	451	1605	1015	267	1002	429	1263	8881	30	9756	78	200	2128	417	55	144	315	10014	46	196	357	1501	602
2104	566	412	1991	1363	323	345	1407	102	7438	2979	309	1412	1546	2711	2464	386	437	1657	5	3518	632	371	1776	2834	19	10213	1812	4159	469	977	564	3725	1139	236	452	1543	462	684	347	232	7904	2874	460	707	270	1478	1564	1585	79
1800	2981	471	1523	14	2068	84	214	170	364	24	7	902	10073	15	54	1778	102	1631	2824	842	1472	2493	3842	4	1285	906	373	1324	1106	18	3028	625	3002	2395	1183	10320	522	790	70	354	1153	211	472	239	7830	2275	44	4745	1746
10273	13	1844	1128	530	1	1257	1284	212	1047	148	478	3263	470	306	8260	962	2445	1751	604	531	496	2274	619	4605	1420	1448	165	663	263	819	1027	967	2426	1213	411	449	2743	52	2713	719	1529	229	3604	52	2868	615	564	645	1486
2149	421	9958	499	1846	419	95	2404	860	3830	93	1265	1361	409	6	2	331	1382	1068	2401	22	863	152	1507	475	8299	526	1778	1359	2872	1853	1220	454	1358	2517	803	10059	397	751	518	7492	1217	816	319	2411	1271	1609	1427	1278	369
122	621	1749	3515	293	542	431	7975	9912	1246	1568	792	1097	2252	621	1231	5305	2223	215	704	5	660	7802	2102	1708	475	488	282	2172	1574	1590	7113	933	574	10386	502	27	2187	106	1861	3924	348	294	33	170	1464	685	94	833	72
3165	22	2112	1996	8	3202	3422	61	2079	1650	787	2627	506	2691	8758	2513	70	1777	282	29	27	10242	106	43	439	39	1445	1969	62	66	740	171	1157	6430	1105	3	436	7437	270	100	2248	1612	262	43	1181	10044	2359	7919	1250	184
7	10175	1331	32	90	4870	659	6	550	1687	2276	1021	1950	22	14	241	692	1684	888	13	334	8800	5876	258	553	3073	3	6814	120	40	1939	978	13	89	4676	261	1077	729	4521	71	2998	70	167	11	510	1	1556	421	53	216
99	2419	411	426	6107	1166	15	1791	10	817	4792	856	4760	374	22	28	499	63	2	2515	14	585	2896	5	5996	1229	118	1836	20	140	3022	407	243	604	1	816	26	1	455	3679	224	925	233	26	880	1226	4865	895	467	19
5046	1330	35	313	279	1747	690	444	1651	2018	314	444	653	425	344	2899	1429	558	4639	1416	2253	874	4311	1	475	2720	784	2898	705	4017	86	4900	449	2851	3215	2473	1697	159	1135	3661	368	58	3092	1121	2793	1133	2088	275	1281	15
132	6387	373	2807	36	7081	37	182	1513	2073	523	18	263	1273	553	2116	1095	696	323	708	14	1337	2	183	23	328	57	420	8	18	1344	1541	21	556	34	1204	10245	770	1029	58	7	432	3885	223	1631	394	500	45	1761	654
128	360	611	45	1157	1711	124	906	10	160	114	2900	79	6927	3	33	1803	1384	2747	461	238	1906	1977	38	174	232	20	2479	109	6000	355	471	1392	478	2176	1602	518	2925	1255	38	247	2006	126	138	2622	1102	1470	507	248	1336
6767	72	1	48	117	5549	5	212	2942	294	16	1669	3	9959	58	87	10256	9	1875	4	767	76	6755	669	2341	447	9720	164	139	1120	393	884	18	483	1750	1684	2136	17	1190	81	306	3507	1757	5253	174	125	3824	2176	854	343
[truncated: 614 more columns]
