# Supplementary material for: Neighborhood-based inference and restricted Boltzmann machine for small molecule-miRNA associations prediction
Source: PeerJ. 2023 Aug 24;11:e15889. doi: 10.7717/peerj.15889 (PMC10460564; doi:10.7717/peerj.15889)
Supplement: Supplemental Information 1 [file peerj-11-15889-s001.zip › Supplementary material/Code/Dataset2/39_286_five_fold/five_fold_ensemble2.xlsx]

## Sheet: Sheet1
1223	182	1	295	5837	530	1039	1048	5252	326	1375	3317	3026	1541	33	878	386	681	2738	1912	531	1585	671	680	596	61	1576	723	229	501	809	1485	3502	1211	2235	86	965	3874	3205	485	1536	51	1860	7050	4355	9343	291	439	415	1513
167	172	5947	80	2256	873	1381	19	2654	76	2754	82	4310	517	47	109	1506	1353	369	23	1101	33	12	695	129	2339	255	855	838	3581	2460	1331	427	3507	1313	2466	122	411	372	140	34	1424	432	2004	12	2569	123	341	1317	57
1341	96	2511	2129	1513	100	146	410	147	655	141	1290	311	1325	403	228	1	1142	1452	1795	1352	9414	2141	9110	1580	147	1096	9836	2066	2248	1590	83	286	64	2856	714	544	1493	78	459	952	2455	2709	223	1	409	332	1	1087	3129
2417	645	472	1220	1151	1879	2716	1381	278	408	457	5090	1474	281	2231	33	110	2161	577	492	1	56	252	2059	9668	1962	203	318	8499	142	1338	503	1845	2399	111	350	10	4829	631	350	508	1617	651	2494	3241	3606	5004	551	550	3
137	395	128	4322	1463	13	205	1399	129	1014	2188	254	14	85	4590	5312	840	13	55	1180	888	7683	1433	26	723	1028	17	4584	4214	256	2686	3	70	1165	31	358	2455	1736	13	58	716	22	205	988	137	41	3731	2169	98	595
272	2078	799	195	1051	7	243	1177	964	10	9040	1020	5	371	502	40	658	34	341	9909	1465	239	16	30	920	386	153	809	97	3580	56	38	1160	10	9697	1501	34	5305	47	3278	1971	1839	1536	1057	4197	176	682	3920	305	402
10083	57	8405	118	609	767	191	61	2146	1935	2039	25	2346	1479	1232	778	976	60	175	1990	23	35	1943	258	10129	1996	1479	905	35	1424	1441	105	40	1366	2	1201	3198	20	9	777	9456	28	1333	4176	780	1039	121	1087	1033	871
12	61	1313	1527	46	753	9	436	2149	37	5	2368	561	109	726	9811	4592	46	76	17	9707	1205	3	47	25	17	19	2122	12	4881	10	37	1235	2157	845	381	1096	9279	602	1354	7	1855	5711	1401	1113	72	12	516	6778	517
23	27	23	267	10241	11	1486	1121	39	5060	453	1973	1676	467	103	1220	46	50	2	2780	8033	1046	599	11	799	1029	432	957	2963	11	111	1517	46	1115	1869	25	6	586	838	9929	1458	53	762	1483	2	3787	211	892	13	105
626	24	1147	1935	299	2	178	1960	11	417	331	823	56	213	1515	2	849	676	110	2327	1556	21	372	10	1232	441	9365	1527	50	2	595	2	10115	1804	962	3202	66	300	1161	1142	19	4	905	365	56	1919	1197	2	2332	4200
1340	2640	1463	6674	2676	469	2583	401	981	4134	1	767	406	94	1252	427	530	2	29	566	238	249	1472	100	208	3716	1382	10233	5191	17	2102	1	136	475	136	384	726	340	5150	1511	4171	2789	6	157	2124	925	334	69	9996	518
2808	3441	1647	1142	745	2942	76	324	7	1914	621	1297	1043	5553	1505	3229	1183	4209	769	85	3001	1116	843	1	7634	201	731	2225	1635	1221	4177	1190	7	2	9	254	19	5427	460	2481	2969	2201	43	1959	3583	103	1157	398	3546	20
3113	4787	215	1786	376	439	2256	2167	142	5269	1001	316	1586	139	294	163	985	1634	1329	165	10052	160	852	180	254	287	2	2256	134	175	182	85	1163	7887	53	182	479	305	58	4004	575	1120	9210	1111	4037	134	6	84	67	3289
30	762	1	509	3783	596	1799	68	12	106	21	943	14	1131	1093	10	5157	5	1943	395	1322	773	1510	1108	336	7102	798	2	87	116	3629	1141	204	46	925	10	1440	5233	197	1873	1588	2904	17	443	1866	386	6006	373	6633	3
74	20	849	466	583	1982	681	282	3	70	4225	1148	13	771	53	1892	30	9130	1524	13	1584	447	5290	1259	377	610	1013	34	728	3	414	52	10483	193	13	199	138	2453	546	368	858	3785	29	925	8796	15	1435	207	4132	8462
673	560	1764	3163	9155	379	55	1023	2550	1254	2798	756	2016	1696	643	517	127	2347	482	19	2417	8741	692	2089	9599	631	2	967	40	482	1	5367	2275	1818	5	2	1111	120	1798	766	1364	2493	405	561	1177	9300	7	143	501	53
119	13	3017	1778	309	4427	1238	576	3028	1795	431	730	4434	873	1245	2163	267	198	358	301	2170	696	1016	7667	148	252	1	7145	287	128	1218	2808	2642	257	232	1197	7069	137	1874	2266	6	1126	3	1085	118	9471	833	2534	2841	1595
160	387	122	432	875	3110	81	2389	419	3349	290	944	5650	643	2266	1805	4874	1210	1669	1494	859	7171	38	635	1675	377	12	2552	6685	937	1790	3928	1960	211	330	1816	1661	1780	164	8730	535	2507	44	1063	906	461	75	1478	4453	2188
1059	746	134	1278	590	300	28	338	2364	342	994	1	51	91	67	1445	21	4702	3192	237	1	188	1936	51	8491	1351	2	1530	2380	1234	77	647	215	1155	16	41	150	119	2716	1752	1741	342	9410	2479	2790	103	2	2094	327	970
1920	9	7333	31	2452	18	781	937	7897	2889	574	2597	1683	352	554	4197	214	36	72	1327	9	136	5173	561	1403	611	1445	26	4483	1381	1315	3948	195	574	869	841	4671	3922	661	226	195	4602	5169	64	322	3942	92	695	11	1018
1960	1683	52	1150	2523	465	1855	2	1589	579	13	324	1760	955	1729	2085	462	1115	282	900	3494	746	1735	980	5969	339	2193	16	513	4902	5954	214	104	2214	128	1776	240	1539	1199	8136	1	8787	275	2798	917	455	1076	2154	6521	34
1846	1362	512	141	574	9824	54	2	1605	1538	1000	132	745	9245	9869	3793	1900	69	9023	2196	80	1570	10430	184	7131	48	3483	441	155	1275	1864	480	1934	2611	1535	140	2020	54	2951	7	1602	533	22	454	2300	111	1363	7566	1028	1833
39	8624	68	15	525	275	137	181	120	512	158	107	10175	920	760	21	7	1	2042	4634	201	228	1967	587	357	1353	25	124	3372	6832	2949	456	39	7508	2169	1761	40	299	147	25	195	891	4633	462	2392	1633	536	7949	16	77
1472	1346	2545	1319	298	3	2521	1612	3	1347	1553	14	3744	30	2193	27	767	770	574	1453	284	344	2359	76	1	1727	661	1367	722	83	2033	717	167	781	433	1735	376	2411	4770	799	7771	1433	1578	4136	1877	271	41	33	9903	177
2015	650	602	33	152	75	4151	13	1037	10065	1886	1109	91	2	117	554	1151	326	1700	2445	10	137	669	8194	1067	143	226	1701	1684	57	3883	20	1152	988	391	3	3674	1154	973	43	216	1	13	3957	111	1316	458	1455	623	42
1595	481	25	2122	9677	18	2476	155	9394	1394	437	2731	409	1514	2425	153	716	85	9297	646	1295	2926	10126	85	2958	2	382	7	265	5678	1508	1918	74	521	301	2151	1658	639	2442	7185	2362	5487	1	4517	397	2765	286	468	3	791
2240	1898	5116	3152	2615	299	7272	1077	138	1650	1	1375	293	252	21	69	338	433	115	7542	4619	4916	1220	303	2341	1859	718	11	19	10132	5065	770	1515	8	21	2016	30	4585	54	964	1421	2	1	2851	1521	138	9801	1884	290	1649
138	17	7685	70	537	2525	2049	9105	1898	2087	8081	4	297	364	521	2904	1898	440	2138	2781	1204	3111	1203	2845	5274	1514	1298	1255	2456	3	23	234	393	4383	5852	4912	13	70	3	1732	412	68	385	94	2	1033	1131	71	1761	1
115	2091	63	152	197	2153	2043	708	729	3748	1962	1928	1681	22	43	1212	2	12	2626	6248	22	301	237	617	616	2293	1842	36	876	299	1798	11	10	43	215	4	32	1302	1200	9228	110	920	1450	4589	2549	2313	389	414	925	90
3175	1180	14	11	2035	24	7473	3554	78	51	495	4260	1780	682	201	1217	51	7321	2108	2597	47	8	1537	186	1590	6167	4	1762	1353	484	319	45	2573	607	2293	8331	1591	817	1659	28	2136	372	34	645	27	73	1453	2	2988	500
3165	314	1459	40	390	183	1547	2604	1436	494	330	2132	1233	218	2264	92	821	442	10199	360	1969	31	547	4492	974	3936	460	1916	1693	573	75	1770	152	3048	1911	1	1728	205	1556	32	335	8547	1168	1373	1637	1337	1737	1121	211	535
1479	524	572	158	1427	1071	83	144	3376	40	598	2412	5063	155	1565	2	12	518	2	5	1589	773	698	301	8575	1551	31	2323	346	2346	6507	2	760	1432	296	6	363	22	1735	579	280	1347	2366	2622	65	557	498	1170	636	1387
41	32	1766	2419	460	1801	93	1880	1301	183	48	9894	1378	19	58	350	75	15	792	180	4799	1315	350	1593	63	5512	2320	2	1923	1837	962	102	6	2488	595	1672	40	864	944	474	42	3641	393	1680	4	1506	21	655	887	781
2046	18	1021	2525	69	2723	345	1082	1312	788	1008	229	3056	728	437	11	214	5	776	715	1031	12	1443	1116	487	20	939	178	677	5986	1991	1363	65	3	443	416	45	4145	18	3402	2013	2895	115	5	157	121	37	491	404	7
1485	1175	2418	772	2568	2	1893	125	9916	231	30	1018	135	4412	880	492	2240	3959	1119	140	9698	2016	150	28	244	1056	15	185	173	1905	2451	9	2	1966	254	10304	1	1262	46	1681	7660	42	381	1296	1048	10313	1779	975	524	1249
42	1769	1531	4943	44	2082	365	1791	1870	62	8239	1615	1554	955	1638	1216	219	1297	256	1867	14	264	1911	10099	58	447	30	1308	31	1402	3909	51	48	174	1139	2	1181	178	714	408	1897	1814	2915	960	10290	3842	3271	4687	851	1602
4	489	8496	34	1933	1236	685	1085	46	840	272	9	1328	9	227	5533	1036	696	5511	551	1588	727	592	223	1278	9416	1457	474	10464	2339	341	1010	6	13	9	1537	431	53	277	2382	285	10088	828	1869	309	1285	443	867	96	1118
1623	110	62	205	221	1887	370	6764	661	3724	3023	522	142	1201	28	165	1656	1342	1429	717	18	7855	45	92	2224	422	1029	625	1	423	8973	205	1019	1079	625	1909	537	1203	1084	1937	52	171	14	50	1579	1529	2278	2136	1795	730
1648	90	4827	189	2	8	177	311	320	139	8	7946	1305	4	4271	5636	3392	1726	24	70	1212	13	1436	1	707	23	1696	9	263	341	1	386	319	2525	63	15	1	22	6437	376	6662	24	106	2055	746	24	492	2082	1493	1148
2197	2239	348	1535	2707	14	1069	11	631	8249	21	358	672	159	1079	581	9115	514	1027	255	1645	463	1294	1028	764	2235	4514	4369	2053	16	469	99	24	3744	10059	2502	2919	163	2107	1888	891	8537	1	95	265	230	2478	111	869	791
1852	103	922	76	1966	342	103	115	389	76	79	2895	103	628	37	1342	1797	776	10237	304	507	2548	3	2316	79	1414	225	97	27	76	96	1928	16	9	10112	3134	617	1821	5841	8268	214	3	460	266	199	2321	1481	186	2727	107
28	5227	1792	875	10116	491	164	4224	1527	199	1690	2	2341	31	8908	2569	1569	5531	2243	2004	3002	2101	1189	141	1815	362	671	14	2325	4973	8176	444	2984	628	2124	1526	9931	492	9	2156	191	97	1252	16	787	4213	476	6497	1235	4580
12	3351	9157	1180	1085	1474	531	2302	1040	3	17	9656	2824	1318	1	4476	24	23	1230	1435	9955	1585	203	1	14	24	33	9910	1186	1213	5281	269	257	3830	33	2091	1145	10163	38	78	1242	639	94	58	6205	32	13	342	4062	271
8344	3677	3197	178	1203	4	428	1671	891	1094	2057	19	200	74	1466	1408	231	1233	34	1681	1163	441	1190	864	391	10448	956	1994	752	550	367	903	412	77	61	894	201	998	87	2797	9	9664	2937	89	444	954	1131	4242	1278	206
196	1036	1354	82	5816	34	78	2363	2918	13	2580	49	1205	89	110	13	353	1141	885	3630	288	2	300	55	18	122	48	2759	45	72	37	1853	3989	208	185	3	9694	1059	2163	306	9860	28	7789	579	4299	2	10009	164	45	178
2985	1788	351	501	1939	311	371	263	3333	256	106	27	736	430	181	178	9967	1377	1500	987	351	749	1950	205	4799	351	528	482	346	1	715	510	1875	86	2110	3054	1761	442	413	2	106	1281	514	413	628	54	261	3547	312	1977
2294	44	1021	1106	311	3405	1140	1372	5221	6389	62	66	254	5423	89	2056	9593	102	3335	1847	594	10012	2068	6	9778	1195	1272	23	3704	1173	646	1714	66	1199	2271	853	1484	4	1083	57	27	55	313	2815	2213	29	890	1238	1853	2851
3137	2618	115	430	2860	581	2527	373	1338	891	5573	118	2248	2693	691	99	2392	63	5000	122	3030	50	3321	6278	2390	1	5291	15	1498	1988	339	633	827	4187	848	2008	1791	493	3476	15	729	3	8993	134	60	3197	9868	807	99	1595
4685	89	352	203	197	26	941	135	8	978	55	18	5310	1	174	33	359	1129	16	8	1174	1459	2046	154	30	38	14	132	5544	63	1240	346	38	2362	2990	209	240	424	1114	33	1121	2297	41	65	1952	259	164	3	81	220
1264	144	265	849	1016	1292	2490	215	370	1668	2059	407	366	2342	438	1689	163	75	439	1614	501	358	1	1565	415	1911	1321	7967	2074	8	424	655	1541	930	1168	1606	3089	1031	389	138	8466	68	2082	747	9	1482	1452	5777	684	2269
3107	414	622	7	1	4355	500	91	1104	2180	2042	7	6	2571	658	7210	3589	383	4697	3975	31	4653	2018	3925	2940	4	970	20	356	2050	5108	500	1588	16	936	846	510	1618	121	900	56	17	2284	1732	3045	6	3938	526	278	3622
133	399	4116	860	1401	165	31	312	3440	376	1386	1560	378	2026	221	9454	1901	1201	49	140	540	7001	1850	725	3	257	1057	46	171	964	2159	1300	1	6319	2	1283	47	32	2	135	682	375	28	243	365	745	2	4612	862	3503
1809	3939	5523	1302	90	548	2529	605	192	1144	727	1884	2324	1463	1	1474	2270	2058	1854	2377	520	769	7834	1441	9060	59	333	270	222	3370	1278	2038	3419	3929	64	1916	1419	473	88	2262	8174	451	70	316	4399	163	317	3005	1218	1103
207	605	341	552	4770	3879	909	145	3479	551	3047	8	2815	1290	824	31	516	1541	1639	8772	382	1093	111	553	8884	3528	92	87	2003	32	5053	2064	3770	974	1607	2551	779	2739	10451	271	79	37	2636	318	649	7	796	844	99	6
3	1	996	1748	1889	2226	1007	323	1982	183	1555	51	9774	7	5059	916	60	70	22	3191	8819	487	13	10204	28	4	633	3553	1362	240	2502	225	577	26	7057	5936	6	577	2621	73	38	804	1278	662	6	4369	752	10085	4135	3472
2545	292	704	6	708	157	607	659	498	465	34	313	1561	553	557	13	9246	1534	183	1578	1303	626	1248	1590	71	510	1757	61	2273	1965	998	312	1037	2448	2574	1160	6642	152	473	328	389	2244	1365	180	1849	3444	370	745	3399	5491
5184	7026	1497	1045	1771	1660	462	2155	164	1480	1045	1034	5458	778	1543	2004	48	665	10233	41	1108	381	12	1230	882	1230	37	3856	448	354	78	271	1228	6330	979	1060	296	1514	963	633	3364	102	1905	3179	2216	33	1028	147	1438	2468
9062	1681	429	6398	736	10061	19	4319	54	743	167	3931	23	3080	1802	8001	2	3816	1183	757	728	78	1696	4	35	1345	4340	1145	762	1557	2390	268	351	3701	1054	7295	6	110	907	103	2542	1297	20	174	137	2131	2573	123	700	205
83	1870	66	19	103	3221	31	1743	1654	352	144	36	1250	99	6686	1661	3	56	69	3	1295	601	325	1350	1285	1287	144	2273	542	9352	3354	150	2981	81	4562	1274	7055	951	644	2218	2448	2139	3482	162	140	256	10	7703	3	2564
708	135	6499	1391	720	77	2193	376	10	172	399	290	1307	121	168	2504	2162	898	1881	496	2274	2494	437	1029	1352	190	2716	1279	535	434	507	476	1040	1749	232	151	1581	232	85	2278	80	9404	99	1388	907	1	252	110	444	3844
1336	31	2288	462	888	66	524	899	4627	1198	23	607	998	2203	238	149	146	1287	372	2	508	1420	1474	92	1029	23	636	446	10152	6	1198	301	65	37	20	99	27	122	777	4806	1233	16	75	2925	99	5225	4542	743	403	268
350	482	1230	1936	9461	296	296	11	9282	1564	6	499	2336	2857	718	1100	5206	6	23	501	901	1790	1804	1786	947	35	506	2566	1800	516	5508	549	307	8912	853	92	8299	727	1723	526	211	322	5	6	422	1348	93	1460	362	4878
1858	1823	465	160	4469	1456	10	453	124	150	733	625	293	2640	3	145	1290	910	1391	3567	116	4272	2596	5074	3402	240	1236	3219	859	1	737	1023	2472	9	3	1231	474	3229	1009	648	1203	116	1121	81	155	995	1516	1331	2420	460
3290	2205	168	17	1441	4934	5627	368	1316	733	4	122	388	182	1111	445	323	136	10296	5532	2612	325	1434	1164	1600	359	1752	683	386	303	864	3583	494	3642	789	9804	2344	793	1980	168	1653	644	1271	6192	8063	146	7769	451	4483	278
1770	1331	9	1	4910	46	3	1928	914	36	2	1016	1165	1393	420	10471	2	36	1207	380	10169	5414	10118	300	5266	2202	2	2345	2128	297	1511	10022	11	17	372	219	1147	1158	367	11	142	75	1823	1072	38	248	830	1118	2015	246
243	79	951	18	431	4797	2033	380	464	1208	72	576	750	2301	1811	6124	999	237	617	2543	9009	237	2163	455	2178	164	800	424	2401	113	3	514	356	135	1577	4459	191	3	188	3481	4171	10415	2518	2223	1431	8813	2296	1	417	345
3740	152	1810	374	29	77	2	1258	1533	502	292	5638	13	2263	538	1361	1257	85	499	2	1998	32	5669	65	1254	592	3109	1242	8753	40	229	1	1763	690	3887	2711	21	7	56	5734	1551	9614	1592	4200	65	1921	294	2410	595	908
117	1365	44	2247	17	351	1255	2107	136	18	1272	405	180	209	712	938	15	1868	10308	2741	1719	11	210	11	965	252	464	36	454	1648	314	7249	267	6121	1998	2	17	1993	38	141	1066	49	17	958	40	2	446	1780	2288	39
991	2	1448	3915	1811	1565	151	1434	1122	1440	3395	586	578	158	98	4793	406	328	21	276	169	6321	1059	24	873	170	924	2496	259	710	1717	16	1037	47	1143	280	9613	1686	1133	10	7773	332	4565	201	692	151	1159	75	1211	1755
2650	399	800	400	12	702	997	1924	1538	1631	493	261	1903	460	70	1090	753	151	10008	113	909	475	9903	1719	1139	243	964	1	542	854	430	25	1708	828	790	447	1263	1772	871	1971	125	460	20	5131	6663	138	5264	2560	3317	1198
258	1358	651	3069	191	165	11	90	2087	621	209	515	1875	2117	661	1420	10105	1689	4601	1079	662	419	7848	5803	672	1798	47	8188	694	665	2737	121	954	2379	3372	3062	124	7972	347	353	206	489	2694	474	405	161	1	363	1	3069
100	25	62	5949	6396	376	586	608	4073	6457	174	507	1	10254	2	120	1514	848	509	66	116	2020	770	460	188	1473	1931	774	145	5538	222	603	850	2408	294	80	564	659	596	33	143	6265	723	3553	10173	5413	1809	67	1294	696
1308	38	472	4584	400	2181	376	800	982	100	157	365	2356	3683	2785	28	1621	1831	3702	2744	2081	1329	1009	1868	252	1016	1805	206	1500	2277	958	1	774	6114	372	1	769	28	87	32	2049	1921	431	13	1502	345	2256	1451	1980	92
577	2256	6091	1991	5318	932	271	452	8090	2180	630	854	1536	1304	459	60	7896	767	67	211	8301	460	50	7302	517	5215	2594	165	334	1195	712	63	454	1835	2590	1589	763	1361	1845	459	1389	1320	729	349	331	4058	1309	1224	1258	1326
1467	454	1	978	517	2	106	1566	5	333	1002	145	859	1070	714	1255	1917	2123	2188	64	1639	509	478	5471	2451	444	576	3259	1533	1718	1482	42	3404	76	2028	131	23	1380	2	1555	2648	2154	8698	823	108	712	3813	91	2095	543
1079	267	2971	237	7116	1271	1689	1641	353	19	9569	1367	1179	9151	4450	4042	1293	366	105	3595	2229	1723	1363	45	198	9930	410	57	360	246	416	168	488	19	4859	136	354	19	12	534	5635	161	2278	60	10251	669	1095	15	138	69
2067	63	2639	6	9968	246	254	9	182	1080	5428	49	527	1430	516	1550	6	1055	1	149	527	2379	1442	496	9	1595	32	590	8796	390	1774	1057	2150	1061	2953	57	173	8451	1262	11	1435	223	1065	356	4	7214	26	9383	1062	17
2250	9873	3295	164	1330	3	1931	2128	237	3	47	86	1479	82	123	431	92	1427	727	13	2020	1826	6727	3	2505	239	27	5	21	5208	666	1607	1762	82	3762	197	1386	20	1126	1112	2418	3923	120	1363	1	7117	236	1649	1126	445
307	1544	161	542	189	2040	1229	480	69	1152	1754	618	591	1044	2640	2338	2717	2527	5011	116	114	489	241	239	251	2237	2162	273	457	1605	1379	607	344	496	17	35	7514	961	191	43	702	4	5272	68	15	550	417	4769	374	1
1292	2668	275	1622	1830	2704	1703	1297	152	5296	398	1931	50	272	5260	414	139	380	307	68	285	124	2669	169	396	1616	403	491	3560	2638	8469	601	19	2017	493	585	8966	10079	6618	943	4750	350	1523	1519	183	2199	218	869	585	6
1367	5642	531	58	936	1	1702	7	1297	1180	9940	1708	2562	1713	3424	6	2463	367	927	23	264	1744	412	1150	1752	1326	432	430	1343	2806	3	730	2657	427	505	1359	1055	1374	2	6	179	349	986	1354	20	5	10363	2071	80	21
1217	1631	1808	291	886	74	2197	415	312	1675	4197	343	173	147	1209	1	345	4324	274	1371	486	1891	3	548	1101	303	1774	1619	2413	2114	244	934	1097	1811	539	1	4203	370	1920	82	1790	68	4201	813	6790	1905	22	156	3531	194
900	76	9026	185	134	2056	2	8022	7605	3	3354	1072	16	1669	2206	92	53	1208	52	1041	833	3260	3	9525	1015	8	2495	2614	82	2870	2531	1207	1208	1585	1360	499	3520	393	1	2922	574	2083	2189	6	53	3925	31	24	1101	43
95	2421	36	9841	1912	2467	5119	853	759	886	1230	700	126	10163	2644	1094	369	234	2313	3453	252	18	4306	38	239	20	1814	2054	460	265	334	361	1098	5452	347	1658	1398	69	109	3369	1017	26	84	147	331	109	1033	2400	281	1266
601	224	101	785	1486	1667	1624	8	22	1	92	45	20	2434	424	9	201	5820	2	37	471	3169	37	30	3937	1010	6020	3169	3913	101	37	1113	20	228	190	5151	4876	2064	3715	13	601	606	3420	3	3697	10168	6	9906	203	1794
69	588	1444	2087	8611	2987	563	7910	5	34	753	3	60	403	26	2264	217	540	6878	871	1958	821	2030	1120	3081	4204	1237	313	2924	123	160	2159	5	1967	738	253	2514	10079	1034	1885	111	503	640	20	155	34	124	3353	57	126
485	723	8239	65	3408	367	67	2458	2600	951	3802	2167	184	3383	1531	619	140	349	681	2640	1256	3720	1127	1605	10434	3194	641	1	1	176	433	1688	178	2277	10072	897	7156	731	240	2125	2559	453	1281	4939	383	134	108	422	3149	1429
3	164	925	102	2199	58	2244	95	801	107	994	86	26	1046	1701	44	89	10094	328	47	47	1257	1870	1479	657	1084	1731	569	1572	1005	293	1009	523	950	8983	26	9769	105	309	1535	413	76	226	374	10038	54	209	293	1335	699
2349	457	437	2256	1093	342	362	1430	78	7581	3016	307	1542	1308	2697	2016	308	507	1706	6	3548	564	384	1644	2445	15	10234	1779	4390	406	985	502	3632	1189	215	454	1123	492	814	376	178	8122	3065	480	853	221	1499	1631	1604	103
1914	3180	359	1566	14	1977	145	261	132	353	38	11	902	10096	14	42	2118	167	1503	2658	568	1462	2593	3928	9	1619	773	315	964	1054	18	3092	873	3175	1802	988	10300	416	1079	42	291	808	227	418	230	8028	1842	49	4829	1436
10292	8	1809	1153	459	1	1204	1185	258	675	164	431	2686	500	260	8367	1041	2039	1968	544	480	543	1941	525	4735	1375	1421	214	681	295	809	869	981	2211	913	399	404	2587	49	2182	765	1702	106	3539	34	2514	656	470	559	1383
1926	385	10033	429	1885	458	79	2061	626	4188	85	1170	1153	411	5	2	349	1153	756	2507	38	778	139	1812	477	8566	452	1570	1364	3020	2076	1610	439	1717	2584	723	10116	462	586	459	7758	842	732	206	2190	1381	1190	1266	1099	251
113	500	1527	3561	224	557	428	8192	10004	881	1085	620	734	2345	500	1023	5202	2222	172	602	7	507	8098	2349	1430	457	437	183	2289	1226	1515	6348	1074	476	10365	464	30	2254	143	1713	3599	353	292	44	135	1085	591	53	1129	87
3308	25	2395	1772	7	2488	3054	60	1953	1770	626	2037	376	2806	8894	2631	120	1980	278	25	21	10068	178	37	298	40	1140	1497	44	115	974	187	1292	6680	1130	2	390	6767	250	164	2397	1626	226	44	947	10057	2614	8185	1172	196
10	10190	1400	54	99	4911	591	6	608	1831	2332	803	1991	23	21	260	852	1385	786	21	315	8888	5948	352	727	3086	3	6777	228	71	2140	1113	18	82	3428	281	990	776	3851	74	2917	68	178	12	497	1	1315	352	75	236
139	2655	308	372	6104	978	19	1928	14	930	4992	808	4788	343	22	55	659	64	1	1812	17	704	3118	10	5925	1397	214	1503	17	124	2920	351	383	549	2	704	34	1	575	3811	226	940	213	48	935	1021	3650	617	376	18
5288	1225	37	324	235	1273	705	514	1548	2208	311	406	706	496	375	3127	1628	438	4631	1218	2390	709	4526	1	415	2194	685	2839	567	4096	67	5059	376	3011	3200	2650	1705	161	950	2953	378	53	3073	903	2887	974	2181	308	1408	26
132	6511	400	2677	57	7178	32	164	1505	2031	773	20	259	1203	513	1795	1098	681	321	624	22	1375	2	267	20	312	127	637	12	23	1094	1710	22	501	65	951	10267	798	873	65	8	300	4166	370	1796	597	424	82	2050	840
128	328	739	29	890	1198	100	822	11	138	136	2955	63	6926	3	43	1722	1216	2487	510	225	1670	1013	51	106	275	19	2282	156	6096	417	543	1030	395	1939	1707	507	2745	890	30	292	1878	88	121	2658	905	1289	439	325	1117
6729	72	1	79	126	5607	5	231	2544	298	16	1757	3	9961	39	136	10286	7	1592	4	678	143	6887	544	1735	398	9729	271	132	943	299	770	17	720	1650	1615	1568	27	1284	146	392	3719	1457	4068	194	157	3817	2316	1043	434
[truncated: 614 more columns]
