# Supplementary material for: Neighborhood-based inference and restricted Boltzmann machine for small molecule-miRNA associations prediction
Source: PeerJ. 2023 Aug 24;11:e15889. doi: 10.7717/peerj.15889 (PMC10460564; doi:10.7717/peerj.15889)
Supplement: Supplemental Information 1 [file peerj-11-15889-s001.zip › Supplementary material/Code/Dataset2/39_286_five_fold/five_fold_ensemble3.xlsx]

## Sheet: Sheet1
970	121	1	207	6077	503	1222	906	5480	280	1076	3273	2892	1454	58	892	340	553	2828	1742	542	1444	483	653	578	21	1671	564	230	483	672	1603	3383	1135	2294	82	1163	3671	3463	489	1404	42	1815	7320	4166	9258	294	517	503	1718
198	184	6338	137	2179	825	1240	53	2664	52	2991	58	4592	567	44	171	1376	1193	630	53	1010	15	8	837	125	2219	273	577	914	3714	2763	1176	346	3618	784	2339	167	330	325	124	54	1312	572	1222	8	2646	141	373	1199	58
1209	38	2428	2210	1712	116	170	388	170	558	135	1119	281	1417	376	210	1	1083	1544	1729	1102	9419	1857	9250	1543	120	894	9862	2140	2143	1598	57	260	64	2979	899	626	1401	83	525	1109	2534	2520	147	1	436	359	1	970	3266
2517	643	574	1191	844	1688	2590	1112	197	525	423	5164	1548	307	2473	37	98	2102	519	623	1	98	164	2124	9700	1754	215	383	8766	120	998	682	1759	1901	110	386	17	5037	856	246	459	1400	691	2195	3560	3709	4847	445	512	3
160	412	215	4173	1313	12	308	1196	131	1060	2115	322	29	92	3478	5200	851	6	59	1125	965	7766	1561	11	800	1128	34	4729	3951	264	2092	4	121	1306	43	296	2103	1611	14	74	857	43	153	1077	168	51	3875	2382	148	755
322	2189	762	355	993	7	366	1449	856	10	9059	1179	9	375	468	29	521	29	405	9923	1039	246	15	54	1168	567	190	799	115	3668	84	29	1029	12	9700	1256	30	5447	53	3238	2173	1539	1479	987	4081	189	655	2850	317	460
10095	57	8532	135	632	784	209	116	2360	2113	1767	29	2471	1333	946	990	1023	80	183	1864	29	33	2088	247	10139	2251	1136	1003	68	1466	1197	106	73	1590	3	1141	3308	19	9	779	9494	48	1472	4422	946	1093	110	816	999	873
17	123	1092	1563	44	786	9	401	2237	48	9	2235	706	200	801	9840	4703	67	116	21	9725	1065	4	47	46	21	27	2165	9	4929	9	72	915	2466	921	563	807	9289	606	1168	9	1913	5652	1618	947	116	20	789	6878	552
42	24	19	446	10251	11	1295	994	33	5073	416	2025	1725	660	113	1151	42	101	3	2892	8063	1068	492	11	650	1222	242	795	2870	11	192	1347	72	1155	1432	42	11	572	812	9956	1248	77	786	1074	2	3907	230	1017	29	101
630	46	956	1999	318	2	185	1854	21	444	331	855	123	254	1496	2	1120	1004	96	1928	1473	42	274	12	1019	409	9394	1415	50	2	503	1	10152	1798	773	2268	98	280	1058	1324	22	2	1018	330	112	2044	1034	2	2325	4394
1301	2856	1533	6540	2476	587	2707	277	1190	4331	1	776	416	72	884	300	467	1	18	538	245	233	1179	118	207	3983	1150	10214	5424	15	2136	2	155	439	105	344	997	251	5416	1405	3949	2512	7	128	2215	779	315	51	9989	450
2586	2635	1357	1255	1008	2975	102	497	8	1795	498	1286	1020	5673	1705	3297	1244	4263	774	102	3009	1265	980	1	7811	141	654	1885	1875	1130	3992	1231	8	2	8	386	17	4592	496	2053	2165	2302	46	1595	3736	212	928	367	3374	45
3009	4981	261	1818	249	659	1868	2396	127	4891	1070	243	1224	118	226	152	766	1315	1005	128	10097	134	735	182	255	194	3	1827	197	238	174	62	1629	7820	44	166	447	245	42	4083	674	1438	9313	1010	4347	140	4	64	119	3244
43	778	5	537	3958	807	1849	94	20	216	61	1034	14	842	1316	14	5239	7	1741	607	1291	771	1394	1065	414	6973	842	2	108	159	3629	1191	189	66	836	12	1584	5116	161	1679	1551	2893	42	423	1463	487	5393	556	6441	5
72	33	1011	563	710	1883	718	278	4	114	4407	1154	18	642	119	1834	33	9151	1639	18	1575	517	5506	1402	343	552	847	33	755	5	412	53	10483	199	21	191	171	2324	792	377	1030	3662	26	905	8928	18	1728	132	4305	8400
612	670	1714	3110	9156	298	93	1286	2727	939	3122	760	2104	1876	625	380	109	2621	380	36	2599	8952	709	1773	9600	556	2	813	28	558	1	5807	2211	1828	4	2	749	180	1365	1032	1161	2058	505	785	1134	9189	7	191	683	41
117	23	3241	1916	366	4707	1322	553	3024	1733	370	837	4644	754	987	2334	194	186	282	226	2230	633	859	7469	149	285	1	7409	318	117	1354	2508	2675	225	126	964	7306	126	1841	2002	8	1354	3	996	108	9536	896	2532	2951	1435
135	504	67	379	871	3160	34	2297	297	3277	234	732	6003	686	2385	1931	4808	1566	1596	1222	624	6977	35	517	1713	456	24	2133	7039	774	1953	4115	2024	215	205	1814	1655	1715	131	8941	670	2206	62	898	753	489	82	1262	4869	2449
788	964	190	924	713	220	29	306	2344	266	906	1	101	70	82	1054	38	4634	3125	207	1	277	1942	37	8434	1414	2	1468	2625	1324	135	491	214	1275	16	32	131	79	2586	1882	1195	285	9409	2690	2462	132	1	2090	310	1012
1869	10	7235	30	1706	17	757	1017	8058	3108	541	2461	1580	357	566	4194	163	59	106	1118	10	136	5107	756	1217	396	1263	42	4638	1461	1011	3976	278	770	708	733	4843	3948	754	177	198	4536	3969	93	466	3987	95	659	12	1248
2075	1544	34	1271	2614	621	1756	2	1230	506	30	220	2008	1156	1812	1642	538	1055	327	1075	3695	636	1352	939	6245	348	2273	35	365	4848	5989	179	156	2185	120	1744	179	1284	1429	8393	1	8657	223	2795	683	341	1202	2199	6719	27
1137	1133	625	155	550	9890	58	1	1340	1304	713	193	634	9262	9861	3802	2006	32	9160	2171	72	1672	10430	201	7282	29	3693	550	120	1472	1636	580	1781	2351	1235	77	1896	46	2866	7	1333	704	43	319	2366	158	1244	7418	716	1665
43	8727	81	15	755	301	132	200	93	480	272	97	10176	847	670	31	8	1	2013	4768	310	359	1580	517	373	1308	52	161	2630	6972	2874	388	73	7657	2082	1457	76	403	178	52	209	860	4283	675	2568	1348	587	8076	19	105
1538	1191	2307	1480	286	3	2659	1340	3	1429	1333	16	3761	10	2206	19	663	684	724	1306	331	309	2206	81	1	1872	575	1092	904	101	2197	665	177	937	512	1564	449	2125	5007	522	7933	1129	1419	4197	1818	256	44	30	9956	155
1930	815	627	37	187	69	4063	14	1132	10072	1897	947	100	4	229	626	1336	439	1735	2429	14	108	659	8347	1024	121	251	1965	1712	126	4102	31	1154	1159	602	10	2536	841	1256	50	193	1	26	4195	162	1636	518	1722	924	37
1260	360	17	2250	9728	10	2612	179	9462	998	334	2891	476	1105	2561	200	530	70	9379	747	1310	3011	10130	65	2860	2	263	7	291	5826	1186	1999	72	479	218	2097	1814	610	2552	6551	2452	5436	1	4299	362	2847	189	384	2	815
2158	1581	5185	3217	2211	398	7426	1257	152	1431	1	1364	393	315	31	123	403	590	151	7344	4672	5045	1094	274	2274	1912	837	13	25	10150	4992	835	1504	12	31	2146	43	4709	44	1121	1552	4	1	2662	1552	189	9811	1909	361	1734
134	26	7821	64	402	2443	1953	9192	1659	2030	7905	5	337	339	442	2880	1942	387	2185	2925	1199	2877	1235	2757	5293	1629	972	1227	2344	3	19	274	337	4462	5331	5114	10	117	8	1690	469	121	436	106	2	1285	1016	50	1508	1
201	1910	87	105	236	2098	2291	821	659	3930	1972	1699	1642	40	34	1495	2	8	2879	5837	28	289	211	615	935	2398	1812	65	941	293	1563	29	17	38	384	5	43	1383	1007	9312	245	883	1567	4264	2723	2239	324	615	994	208
3082	1375	39	11	2204	25	7522	3570	117	104	483	4467	1755	632	167	1074	108	7487	2184	2468	62	9	1349	315	1593	6266	4	1722	1442	670	311	53	2516	607	1857	7960	1687	811	1597	19	2360	361	61	698	36	181	1206	3	2760	489
3153	243	957	29	267	189	1263	2733	1485	702	324	2389	1206	204	2228	70	877	396	10226	338	1836	33	386	4615	747	4187	466	1913	1851	743	48	1698	125	2822	1975	1	1781	211	1520	22	297	8750	1148	1338	1579	968	1557	1290	268	389
1325	479	526	218	1069	853	114	209	3278	25	501	2651	4692	170	1471	2	21	451	2	5	1202	1184	907	253	8631	1130	32	2226	250	1989	6532	3	698	1280	344	5	426	23	1628	454	308	1394	1877	2509	72	451	437	1571	722	1151
63	34	1312	2667	390	1881	178	1836	1028	180	45	9900	1031	52	47	355	168	4	439	283	5041	956	533	1815	103	5570	2245	2	1602	1373	1025	116	5	1898	616	1854	36	1130	638	408	41	3847	449	1909	4	1215	34	542	795	716
2104	31	933	2026	89	2275	312	1164	1013	812	1073	226	2681	936	378	22	259	13	681	662	987	15	1173	1237	611	27	971	205	613	6038	2106	1110	124	4	681	451	45	3486	30	2698	1748	2579	148	4	203	150	34	502	394	9
1335	1275	2638	983	2229	2	1819	149	9908	218	42	1083	293	4308	1065	442	2212	3839	854	221	9722	1746	265	33	208	1013	23	180	228	1944	1665	10	2	1853	276	10324	1	1298	45	1786	7666	45	445	1351	1052	10318	1956	1065	516	1334
45	1769	1681	5011	27	1676	375	1579	1514	59	8383	1320	1615	797	1685	1029	149	1022	197	1509	14	200	1891	10112	100	402	24	1359	26	1561	4130	56	74	220	1111	2	983	242	770	454	1524	1499	2330	842	10301	4077	3388	4834	1107	1624
7	782	7792	33	1885	1393	578	1130	49	737	323	7	1468	10	160	5690	802	595	5451	444	1251	723	695	179	999	9079	1290	508	10456	1890	390	876	5	10	10	1427	349	62	292	1897	321	10006	765	1412	298	1001	389	816	57	1104
1719	129	51	201	203	1941	422	6091	539	3899	3097	421	145	985	14	161	1769	1009	1235	1033	20	8077	62	77	2343	534	1079	478	1	425	8793	188	745	802	1034	2003	585	1180	1064	2060	35	127	26	66	1193	1374	2511	2085	1322	550
1765	98	4962	193	2	11	173	398	314	189	10	8069	1353	6	3868	5763	3432	1923	30	94	1409	29	1451	1	582	30	1859	12	322	431	1	486	334	2317	91	26	2	42	6387	349	6801	32	94	1893	974	30	446	2056	1404	1229
2235	1876	258	1702	2549	16	1266	9	605	8420	20	437	626	170	866	563	9333	453	697	217	1887	429	1104	1192	648	2357	4634	4369	1843	18	341	101	43	3697	10065	2560	2917	173	2025	1685	678	8690	1	75	224	205	2272	86	607	676
1936	102	920	98	2062	243	133	113	388	99	103	2674	126	537	51	1132	1862	639	10233	222	311	2376	4	1790	102	1364	214	77	14	98	102	1981	26	11	10121	3186	462	1461	6046	8430	228	3	505	177	210	1892	1561	168	2445	104
44	5463	1838	1121	10145	486	146	4507	1463	191	1820	2	2447	22	9084	2669	1568	5195	2393	1754	2761	2144	942	100	1762	206	571	25	2342	5087	8407	395	2769	514	2195	1541	9909	360	15	1633	226	102	874	30	870	4457	494	6773	1163	4593
9	2969	9226	1321	1163	1258	490	2477	823	4	22	9632	2442	1394	2	4701	39	32	1178	1313	9963	1592	202	1	26	34	30	9946	1007	1020	5194	268	216	2623	49	2318	1195	10160	70	74	1528	499	79	52	6321	47	8	326	4332	270
8452	3314	3188	270	1512	7	407	1340	1181	874	2153	18	183	109	1570	1116	349	956	30	1673	918	502	1088	743	453	10448	1133	1916	993	410	419	715	510	90	69	741	281	1134	94	2664	13	9702	2188	148	372	788	628	4365	1447	301
130	979	1360	92	5667	25	123	2398	2900	9	2160	34	899	133	165	18	383	1153	734	3806	265	2	307	47	42	170	34	2396	48	87	47	1922	3405	166	243	7	9751	904	2121	361	9861	32	7968	500	4451	2	9974	174	47	158
2732	2002	252	590	1843	243	358	235	3275	283	84	19	695	363	232	163	9935	1165	1320	1165	227	680	2222	240	4677	413	579	574	323	1	762	458	1778	59	2303	2728	1678	386	391	2	94	927	557	369	605	92	189	3475	287	1940
2430	78	1012	1096	314	3424	1150	1174	5310	6460	59	77	371	5557	174	1896	9604	82	3257	1973	628	10033	2072	6	9783	1286	1268	34	3054	1184	656	1804	90	1099	1896	865	1251	4	1189	90	35	46	384	2038	2203	33	682	1320	2035	2571
3387	2434	112	371	2905	607	2690	461	1141	973	5527	117	2468	2739	833	66	2509	51	5271	132	3148	51	3265	6414	2256	1	5589	28	1131	1956	364	565	719	4381	821	2112	1522	530	3505	5	931	3	9063	115	52	3481	9908	972	62	1321
4664	67	374	323	262	47	1029	113	5	1019	93	42	5130	1	216	50	437	1259	18	11	1224	1618	2092	216	49	60	35	170	5335	104	982	307	59	1830	2939	302	369	416	1305	38	1287	2210	41	115	1954	239	162	4	73	367
1192	124	220	1050	798	1541	2097	242	518	1639	2116	569	266	2651	310	1585	228	57	333	1420	546	319	1	1411	438	1454	1014	7219	2256	6	418	582	1191	807	1051	1344	3301	1028	287	127	8597	132	2341	680	20	1146	1486	6065	633	1791
3074	567	798	12	1	4071	503	155	987	1787	1886	22	7	2177	630	7340	3725	457	3734	4054	40	4682	1741	4031	3060	6	1183	27	363	2187	4993	598	1514	17	1025	787	469	1750	112	889	106	12	2283	1773	2798	6	3911	512	406	3847
127	473	3739	876	1339	126	46	282	3468	490	1534	1783	643	2063	215	9491	1952	1044	79	230	803	7114	1694	688	5	469	930	64	127	950	2191	1246	2	6357	5	1076	39	46	2	144	502	492	42	261	614	761	2	4785	926	2402
1596	3793	5668	948	88	578	2343	540	178	1092	679	1830	2397	1426	1	1343	1945	2261	1896	2292	443	939	8100	1469	9180	62	248	191	221	3205	1292	2066	3659	4226	94	1909	1507	424	106	2070	8416	552	61	363	4029	209	238	3141	1341	950
336	577	394	487	4086	3929	743	156	3238	577	2968	23	2554	1228	676	30	590	1393	1372	8840	405	1091	126	510	8943	3499	105	115	2087	63	3894	2018	3467	1098	1452	2549	824	2275	10451	257	109	55	2155	298	684	18	920	1059	130	7
6	1	941	1365	1446	1743	808	462	2104	221	1688	55	9779	7	5271	1106	57	98	25	3448	8281	756	29	10227	54	4	610	3471	1385	498	2727	214	789	35	6716	6021	5	636	1886	184	53	873	1042	835	5	4473	714	10108	4082	3570
2616	250	584	7	717	175	621	530	481	458	48	315	1579	454	472	19	9339	1402	244	1587	1102	497	1279	1539	51	640	1609	43	2120	1837	943	308	1215	2500	2790	1229	6015	140	498	298	385	2041	1065	138	1837	3745	353	689	3312	5819
4477	7359	1155	979	1517	1818	428	2251	177	1355	756	719	5851	827	1435	2044	62	581	10241	38	1256	410	11	1366	1078	1150	28	3739	356	363	91	253	1257	6707	772	925	312	1574	740	585	3424	146	1975	3084	2253	37	1052	182	1125	2393
9073	1488	425	6018	698	10063	25	4330	52	1092	189	3803	31	3000	1981	8172	3	2761	1311	903	1168	86	1653	15	73	1654	4101	1489	704	1304	2586	225	343	3726	1355	7589	6	143	891	96	2382	1404	31	380	138	2084	1791	130	691	412
107	1794	50	15	90	3278	28	1800	1708	391	138	28	1274	81	6945	1541	3	63	75	2	1293	606	230	1203	1345	1075	115	1924	613	9437	2979	206	3003	81	4627	1259	7133	882	530	2146	2100	1992	3600	213	151	181	6	7923	3	2223
581	195	6336	1020	670	54	1857	428	11	184	230	222	1253	185	185	2555	2160	874	2020	297	2224	2453	361	796	824	198	2466	1149	311	327	562	630	962	1643	174	178	1208	168	62	2478	69	9409	125	1219	874	2	181	89	428	3914
884	54	1991	363	964	60	449	1193	4398	972	20	431	996	2290	170	134	143	992	527	2	431	1515	1437	131	1255	25	546	473	10185	11	892	439	77	60	17	152	52	116	884	4681	1092	14	109	3078	109	5411	4502	967	480	236
401	650	847	1945	9566	288	190	20	9394	1232	7	637	1912	2946	583	1101	4744	13	14	694	782	1861	2049	1933	1291	22	396	2079	1789	463	5206	531	342	9055	716	81	8511	591	1643	417	150	270	5	5	386	1024	112	1527	323	4834
1296	1967	447	228	4784	1396	7	417	116	158	706	612	273	2686	1	93	950	742	1342	3813	169	4128	2556	4881	3525	201	948	3402	680	1	1078	922	2494	8	4	922	427	3447	707	572	1023	79	1416	62	169	1257	1252	1347	1997	445
3437	2359	187	41	1126	5014	5040	304	1537	797	3	177	304	170	989	531	285	153	10320	5804	2258	260	1547	1187	1596	252	1657	594	453	252	797	3508	521	3619	789	9865	2029	765	2077	151	1555	689	911	6021	8053	150	7905	489	4299	285
1713	1315	7	1	5011	51	5	1596	836	43	2	839	1008	1121	384	10446	2	68	1378	324	10170	5318	10124	289	4797	2366	3	2673	1997	323	1426	10057	14	15	365	257	1115	1470	423	12	148	65	1581	984	45	271	802	984	1883	173
283	71	898	43	354	5073	1874	226	523	1104	42	552	607	2488	1769	6387	951	252	474	2445	9070	216	2303	338	2209	160	658	367	2256	173	4	553	248	107	1130	4455	159	4	252	3367	4447	10373	2715	2148	1013	8984	2383	1	281	327
3740	172	1858	419	49	145	8	1052	1653	463	304	5764	24	2074	520	1461	1397	142	416	4	2187	35	5681	111	1206	537	3198	1119	8852	58	324	2	1841	737	4066	2406	35	8	95	4981	1335	9632	1726	4369	87	2004	384	1983	656	1025
118	1484	55	2522	26	547	1299	2003	139	35	1296	441	201	151	666	943	15	2076	10317	2623	1675	8	210	13	788	463	612	44	616	1792	319	7373	425	6094	1917	2	24	2096	61	164	1078	74	17	1098	41	2	423	1767	1661	55
978	2	1296	4256	1763	1315	106	985	948	1172	3223	564	562	223	150	5011	413	335	34	191	191	6544	1411	40	625	225	790	2620	216	540	1687	7	854	85	1430	159	9699	1580	1279	9	7248	239	4841	141	689	188	943	52	1422	2014
2679	425	1070	400	11	525	974	1533	1303	1764	538	214	1918	593	84	898	701	157	9999	96	844	459	9797	1505	684	156	1153	1	709	795	371	17	1384	844	657	534	1410	1615	628	1995	137	417	23	5004	6832	136	4987	2363	3299	867
329	1580	523	3012	197	158	16	87	2282	869	201	454	1354	2162	1015	1126	9781	1348	4700	853	569	483	8304	6237	595	1764	34	8144	509	555	2602	116	1188	2173	3204	3128	121	8086	349	419	178	578	2979	539	445	124	1	244	1	2939
110	20	47	5470	6540	255	478	569	4364	6526	162	561	1	10287	4	108	1655	696	526	86	109	2186	853	367	252	1341	1615	751	193	4680	190	608	759	2160	352	62	561	984	542	31	94	6028	1046	3684	10192	5698	1685	69	1202	592
980	72	444	4379	450	1985	408	614	748	169	168	329	2485	3731	2614	29	1599	1797	3658	2626	1741	1518	1221	1953	239	1389	1891	162	1364	1945	767	1	975	6307	294	1	1029	24	63	31	2100	1665	465	15	1569	264	1990	1268	1797	172
712	2160	6236	1858	5236	948	321	488	8306	1953	851	819	1262	1119	589	26	8193	668	63	179	8601	488	82	7552	524	5199	2409	181	277	1054	677	58	376	1697	2703	1482	991	1377	1911	448	1053	1076	652	335	363	4017	1037	1121	994	1196
1538	358	1	726	479	1	92	1541	11	365	871	147	684	891	907	1380	1924	2135	1843	32	1714	472	466	5819	2579	390	652	3082	1278	1744	1226	44	3355	65	2167	126	37	1534	1	1575	2833	2272	8589	756	117	866	3898	97	2193	454
966	396	3205	292	7255	1255	1602	1777	363	18	9589	1580	1063	9220	4541	4081	1546	370	146	3292	2403	1872	1268	82	327	9941	395	38	502	257	405	237	639	16	4834	157	294	20	16	587	5220	131	1717	80	10254	639	946	35	243	133
2083	109	2646	8	9999	317	430	6	162	908	5385	60	808	1683	433	1509	6	919	1	127	655	2382	1276	739	11	1496	49	602	8882	430	1846	1031	1746	1084	2139	114	190	8268	1271	23	1354	181	1229	457	4	7367	51	9036	952	30
2319	9890	2219	166	997	3	1534	2268	279	3	45	176	1327	78	131	667	131	1643	510	14	2245	1914	6656	3	1844	189	64	7	23	5367	622	1404	1925	87	2710	250	1282	8	1196	1038	2071	3982	170	1407	1	7009	428	1511	969	438
235	1361	157	516	215	1692	1344	490	71	1406	1792	538	468	733	2648	2505	2641	2548	4932	137	127	294	155	111	195	2399	2060	204	285	1724	1186	475	390	376	6	37	7748	1246	204	71	647	2	5397	72	20	614	468	4441	224	1
943	2522	252	1782	1706	2385	1343	1125	204	4926	356	1940	93	264	5434	512	129	350	258	55	248	133	2396	159	413	1409	363	692	3479	2749	8713	684	41	1584	432	462	9171	10025	6927	1141	4848	244	1255	1351	248	1841	226	711	667	2
1226	5835	511	42	1201	1	1904	9	1519	1058	9986	1825	2525	1794	3656	6	2418	557	911	37	420	1642	364	1283	1759	1116	491	454	1146	2844	4	540	2826	469	567	1613	1080	1372	1	9	244	306	968	1468	21	6	10310	2066	96	21
902	1376	1814	253	792	63	1672	519	259	1648	4325	407	114	135	900	1	410	4770	240	1072	388	1830	4	823	823	273	1835	1401	2439	1586	239	711	1300	1912	643	1	4508	370	1659	94	1842	50	4140	1034	6886	1820	32	115	3365	183
797	85	8972	184	184	1536	2	8358	7916	6	3512	814	19	1372	2236	122	57	859	89	1197	619	3308	5	9595	1056	9	2519	2449	120	2090	2797	1097	1244	1239	1576	683	3347	460	2	3053	751	2104	1961	9	47	3695	36	28	728	28
110	1950	36	9931	1849	2604	5396	591	619	761	1239	915	154	10180	2496	986	631	216	2298	3260	261	12	4575	36	323	12	1651	1885	546	173	357	591	1294	5726	554	1477	1072	83	122	3365	880	48	150	181	494	132	740	2373	394	1323
584	228	177	781	1466	1474	1662	13	29	1	101	65	22	2275	518	12	195	5735	2	54	483	3058	32	36	4079	1103	6157	2485	4022	102	45	1372	25	393	343	4935	5080	2154	3847	18	720	753	3601	3	3554	10176	6	9924	310	1547
98	484	1256	2045	8662	3033	591	7680	5	37	813	5	68	484	30	2270	205	700	6543	783	1901	1040	1749	1163	3173	4349	1042	420	2821	175	218	2282	8	1585	702	220	2457	10064	1057	1835	159	410	500	16	220	33	160	3148	37	189
479	700	8282	61	3433	228	36	2552	2540	729	3791	2245	172	3466	1615	456	59	352	615	2667	1183	3993	841	1445	10403	3396	744	1	1	154	299	1611	230	2286	10086	734	6169	683	203	1972	2269	416	1534	5153	239	183	99	500	2805	1363
5	281	1013	179	2321	92	2124	152	984	162	973	65	54	1172	1777	77	151	10118	337	30	73	1191	1764	1123	739	871	1960	724	1519	1000	339	1013	634	727	9040	26	9780	153	492	1100	415	102	334	459	10059	66	231	252	1227	805
2599	377	486	2516	881	353	397	1352	68	7654	3052	255	1574	1047	2667	1562	178	743	1737	11	3567	541	425	1506	2009	11	10241	1722	4658	342	1060	502	3560	1171	228	446	786	607	1049	421	170	8222	3261	565	1103	206	1420	1624	1553	141
1984	3365	299	1541	13	1913	257	366	96	351	68	22	945	10133	13	40	2378	257	1368	2425	394	1407	2659	3969	10	1856	681	295	698	1061	22	3109	1290	3309	1374	853	10277	339	1470	22	260	597	260	398	240	8184	1520	70	4906	1153
10298	6	1815	1149	412	1	1093	1032	292	482	193	370	2250	550	175	8363	1122	1656	2185	533	459	642	1660	478	4852	1233	1329	275	768	330	915	768	1004	1942	656	383	356	2389	49	1664	916	1837	49	3517	21	2132	748	409	522	1191
1684	290	10052	302	1884	508	60	1628	548	4505	69	1057	915	398	2	2	388	902	604	2557	75	828	133	2029	477	8658	325	1323	1270	3175	2237	1917	384	1977	2630	744	10145	599	529	351	7931	631	763	156	1908	1416	827	1066	904	182
125	429	1259	3609	188	689	420	8308	10047	684	775	548	543	2416	429	899	5071	2174	172	593	18	420	8344	2602	1122	462	391	136	2397	915	1360	5732	1263	419	10331	446	39	2319	192	1467	3360	402	240	57	118	833	582	39	1458	129
3428	28	2657	1631	4	1862	2676	71	1849	1881	522	1541	302	2913	8972	2652	221	2146	311	22	17	9805	301	30	215	40	880	1188	30	203	1269	215	1422	6968	1180	1	387	6137	268	285	2527	1641	210	45	731	10056	2862	8391	1123	216
18	10209	1474	106	109	4912	544	8	684	1972	2344	647	2003	25	41	279	1070	1176	710	38	306	8953	6011	497	940	3048	3	6717	382	148	2342	1237	35	85	2476	300	917	863	3268	79	2801	63	199	15	492	1	1147	290	139	254
196	2916	255	325	6089	841	30	2075	18	1023	5178	783	4768	328	21	132	899	77	1	1357	23	862	3346	17	5841	1565	383	1253	17	117	2818	319	587	508	3	625	52	1	766	3943	231	945	198	109	970	882	2730	431	309	19
5558	1086	46	308	209	863	774	715	1430	2318	255	372	836	658	466	3387	1801	349	4638	949	2464	647	4781	1	349	1627	659	2778	537	4129	42	5220	245	3195	3202	2888	1719	154	799	2606	433	50	3066	752	2979	851	2206	349	1537	49
132	6639	446	2622	104	7292	29	153	1513	1961	1100	33	250	1149	488	1574	1124	682	328	579	51	1441	2	408	20	309	264	968	20	41	945	1838	23	454	141	797	10284	822	763	69	12	232	4396	602	1921	916	369	163	2315	1055
138	306	945	18	667	801	102	752	17	135	188	3008	52	6884	3	59	1613	1078	2039	568	194	1433	505	79	72	344	22	1973	240	6205	535	658	744	360	1651	1799	511	2574	628	22	362	1706	65	119	2684	732	1118	425	439	898
6672	70	2	144	142	5662	4	258	2255	302	15	1849	3	9957	30	226	10307	7	1360	4	626	284	7012	445	1331	376	9750	446	133	804	227	676	16	1034	1577	1565	1168	54	1373	284	545	3929	1208	3059	227	217	3769	2474	1247	588
[truncated: 614 more columns]
