# Supplementary material for: Neighborhood-based inference and restricted Boltzmann machine for small molecule-miRNA associations prediction
Source: PeerJ. 2023 Aug 24;11:e15889. doi: 10.7717/peerj.15889 (PMC10460564; doi:10.7717/peerj.15889)
Supplement: Supplemental Information 1 [file peerj-11-15889-s001.zip › Supplementary material/Code/Dataset2/39_286_five_fold/five_fold_ensemble4.xlsx]

## Sheet: Sheet1
808	93	1	150	6305	475	1416	828	5714	203	851	3249	2758	1276	105	897	224	463	2935	1608	544	1213	349	692	554	5	1720	458	282	466	610	1648	3313	1031	2365	80	1416	3504	3744	499	1190	44	1779	7550	3989	9127	312	645	657	1893
309	227	6764	263	2058	829	1166	124	2620	33	3289	46	4849	641	44	332	1262	1118	1015	119	1003	10	9	993	124	2053	384	387	1003	3770	3146	1115	308	3675	514	2177	271	288	314	115	110	1230	783	851	5	2656	178	440	1143	82
1020	15	2267	2287	1910	140	195	385	187	487	131	972	210	1485	382	223	1	1020	1544	1710	865	9405	1619	9331	1427	90	778	9872	2196	1987	1537	45	208	77	3149	1141	778	1223	91	613	1287	2617	2271	107	6	491	481	1	895	3418
2631	663	795	1180	691	1437	2422	971	174	781	344	5207	1540	379	2767	48	90	2056	434	858	4	179	123	2190	9729	1482	250	564	8983	104	810	988	1576	1404	115	419	60	5243	1144	204	357	1215	749	1884	3876	3814	4723	304	445	5
195	443	353	3946	1221	15	491	1036	143	1112	2051	421	64	102	2599	5122	842	4	73	1071	1022	7832	1681	4	860	1223	77	4863	3691	298	1631	3	220	1482	65	242	1786	1467	26	103	985	81	121	1154	211	74	4015	2616	245	940
382	2273	748	618	952	12	547	1695	787	6	9062	1311	14	370	454	28	443	23	503	9931	775	277	12	146	1389	795	231	795	150	3757	151	28	934	19	9708	1084	31	5642	69	3152	2405	1301	1425	943	3931	202	628	2146	320	526
10110	59	8637	174	657	807	227	246	2584	2321	1507	35	2597	1205	745	1235	1095	122	193	1748	50	32	2257	232	10149	2545	923	1110	145	1500	1038	103	159	1803	4	1095	3341	19	7	785	9535	116	1595	4690	1116	1168	103	628	1011	867
33	257	914	1613	41	835	7	400	2305	68	14	2102	863	358	878	9853	4817	102	189	46	9727	961	4	46	86	38	47	2186	8	4953	8	157	716	2786	992	824	635	9323	609	1021	14	1986	5548	1871	851	201	57	1080	6995	584
100	19	15	688	10256	14	1169	902	26	5075	394	2073	1742	884	133	1088	43	208	3	3006	8078	1092	420	23	549	1420	151	710	2808	30	365	1240	138	1196	1126	90	31	560	812	9983	1108	114	814	834	2	4024	252	1151	75	102
675	78	792	2035	339	17	214	1743	42	457	337	907	393	300	1483	3	1408	1314	83	1602	1417	69	179	12	876	381	9434	1335	60	3	468	1	10199	1754	618	1748	184	257	1016	1492	24	2	1143	297	316	2142	945	2	2313	4570
1193	3114	1511	6300	2202	822	2827	214	1417	4540	5	833	440	54	708	209	344	1	11	467	296	244	936	129	236	4244	954	10192	5638	21	2134	7	156	345	85	350	1310	222	5672	1227	3744	2184	8	104	2254	735	382	35	9969	319
2395	2146	1175	1387	1282	3003	135	773	7	1664	403	1292	1027	5802	1890	3330	1320	4292	780	118	3002	1440	1126	1	7990	101	602	1631	2113	1090	3746	1288	9	2	10	559	16	3801	536	1747	1705	2425	56	1340	3850	419	760	340	3139	134
2863	5164	454	1741	189	1097	1490	2649	118	4650	1157	242	1070	98	212	132	606	1157	857	88	10120	109	662	177	338	159	6	1426	285	415	169	53	1929	7639	32	143	340	254	27	4151	830	1636	9353	978	4685	148	3	53	183	3180
62	831	21	569	4170	1063	1908	152	42	460	175	1109	10	659	1552	32	5337	7	1584	879	1303	798	1309	1040	528	6841	920	1	142	222	3574	1245	192	122	777	17	1721	4985	141	1533	1517	2831	84	420	1191	599	4915	766	6144	5
73	65	1186	689	824	1788	748	282	4	208	4587	1163	23	544	318	1758	46	9169	1758	18	1586	616	5717	1538	329	511	730	27	780	10	417	59	10482	219	42	207	230	2233	1046	385	1227	3481	25	909	8997	18	2026	76	4461	8306
521	869	1559	3038	9136	276	165	1457	2903	795	3545	783	2185	1972	596	272	105	2955	294	61	2786	9115	730	1394	9565	433	2	720	21	685	2	6224	2124	1761	4	1	516	286	1074	1310	1102	1586	754	1131	1172	9066	7	262	1032	28
124	32	3565	2031	487	4946	1344	544	3007	1612	268	966	4833	710	822	2490	175	199	159	191	2241	569	789	7185	152	332	1	7666	388	112	1444	2123	2682	231	68	824	7541	121	1770	1737	25	1590	1	977	112	9584	1037	2499	3075	1223
109	802	43	273	916	3178	11	2189	206	3218	247	610	6371	761	2521	2012	4756	1866	1441	1093	445	6832	43	347	1696	632	39	1728	7404	701	2097	4298	2080	248	153	1717	1578	1560	96	9094	867	1937	94	826	663	518	90	1156	5309	2727
616	1174	308	684	863	153	32	311	2339	203	866	2	191	68	124	795	80	4555	3056	179	1	498	1916	26	8334	1449	1	1392	2938	1385	203	417	221	1373	15	30	108	62	2437	1949	825	248	9370	2919	2120	155	1	2070	329	1044
1814	9	7145	32	1230	21	750	1094	8220	3350	535	2327	1479	377	590	4189	123	97	170	971	13	143	5038	1015	1064	250	1117	74	4815	1523	830	3988	392	1026	590	646	5036	3961	870	142	214	4460	2985	152	669	4030	105	626	17	1481
2115	1305	21	1343	2731	936	1588	2	960	374	70	187	2176	1292	1812	1187	698	1039	487	1223	3890	539	1005	936	6513	435	2373	82	237	4809	6032	155	230	2128	101	1632	132	1070	1603	8563	2	8489	225	2788	538	261	1288	2254	6836	18
697	982	867	162	495	9940	59	1	1096	1104	521	290	540	9227	9823	3780	2070	15	9259	2088	64	1668	10425	232	7415	19	3897	837	108	1622	1349	805	1562	2024	993	39	1691	41	2762	5	1089	1005	105	243	2426	214	1126	7199	505	1413
57	8843	100	19	1068	333	133	243	79	457	464	98	10177	788	629	44	10	1	1992	4869	494	594	1310	469	394	1262	115	215	2088	7139	2836	342	162	7810	2017	1253	162	572	224	112	241	833	3807	976	2735	1143	670	8198	27	148
1558	1021	1997	1598	323	3	2778	1031	3	1425	1068	16	3744	4	2187	14	618	670	983	1113	475	330	1989	100	1	1992	509	853	1200	123	2316	650	198	1208	689	1348	599	1797	5287	293	8050	863	1169	4267	1765	271	53	31	10004	150
1854	1000	649	50	247	60	3990	19	1196	10052	1894	845	104	6	453	680	1502	593	1754	2459	30	91	672	8468	979	106	279	2237	1715	340	4319	54	1158	1306	823	15	1917	656	1531	76	183	1	76	4398	269	1908	599	1949	1264	41
993	283	18	2368	9778	7	2733	218	9521	798	293	3061	617	859	2696	287	330	70	9435	881	1293	3087	10120	59	2745	4	207	11	365	5960	952	2011	86	388	173	1997	1900	560	2632	6010	2548	5373	1	4138	405	2933	135	322	3	860
2054	1285	5286	3284	1855	533	7558	1431	182	1229	1	1336	533	433	50	217	471	783	215	7198	4724	5227	985	243	2207	1958	1005	19	43	10166	4934	938	1466	22	58	2259	71	4834	42	1270	1675	11	1	2515	1578	269	9819	1924	465	1827
145	63	7969	63	304	2343	1791	9275	1455	1936	7650	8	374	293	396	2841	1943	356	2219	3068	1146	2631	1214	2560	5329	1744	759	1143	2219	5	16	363	261	4479	4886	5364	10	199	23	1675	592	223	526	113	1	1522	935	35	1275	1
349	1763	141	74	285	2048	2593	906	629	4064	1965	1512	1598	115	29	1766	3	6	3132	5425	27	274	198	630	1239	2548	1765	198	992	290	1371	50	34	38	683	5	93	1436	866	9395	494	857	1657	3946	2900	2177	273	843	1038	429
2946	1564	96	10	2365	24	7580	3601	175	241	467	4656	1747	598	137	969	243	7680	2232	2339	110	13	1206	555	1546	6429	6	1662	1531	927	314	76	2445	618	1554	7458	1751	841	1511	13	2620	362	161	827	47	353	1028	3	2575	465
3146	232	755	24	166	205	1050	2809	1444	974	276	2697	1175	203	2206	61	997	330	10253	296	1597	51	204	4727	605	4454	529	1855	1940	920	30	1517	115	2500	2028	1	1729	239	1394	23	252	8932	1132	1292	1429	820	1305	1444	443	221
1260	417	475	319	891	722	155	308	3170	22	385	2942	4423	188	1399	3	57	329	2	3	1015	1488	1116	282	8628	910	40	2137	210	1609	6508	6	653	1219	534	3	674	29	1499	301	531	1450	1425	2337	92	307	336	1831	857	1065
118	36	1000	2938	378	1892	353	1750	856	193	49	9903	823	147	47	402	355	3	282	525	5281	742	894	1948	173	5655	2167	2	1345	1047	1122	132	6	1463	686	1946	35	1371	465	394	44	4042	627	2050	4	1026	47	490	742	671
2152	50	847	1698	126	1963	296	1228	824	837	1162	213	2401	1146	330	49	307	39	591	594	965	24	988	1342	748	33	1007	235	556	6090	2225	964	276	5	974	516	48	2896	49	2228	1542	2323	212	6	265	204	32	524	395	12
1260	1372	2855	1154	1988	1	1732	186	9911	231	58	1160	568	4182	1267	411	2196	3690	666	345	9754	1567	428	44	186	995	40	172	319	1981	1199	13	17	1773	295	10345	1	1323	40	1864	7651	49	544	1403	1054	10318	2132	1151	542	1410
47	1744	1741	5068	23	1321	448	1352	1185	61	8537	1105	1564	697	1672	893	100	814	143	1180	16	146	1859	10119	225	404	23	1390	29	1627	4388	72	180	280	1063	1	815	346	923	547	1185	1200	1865	784	10312	4352	3493	4943	1356	1548
10	1221	7190	32	1758	1477	539	1149	66	651	468	5	1554	11	143	5844	639	563	5374	409	1035	746	889	175	787	8690	1203	645	10447	1472	642	759	4	10	11	1391	216	95	240	1469	408	9913	727	1128	204	787	327	780	32	1082
1709	165	33	222	224	1910	598	5496	411	4083	3176	285	147	893	14	140	1804	826	1152	1294	37	8210	91	80	2471	878	1116	324	1	463	8562	177	591	639	1403	2033	712	1181	1054	2151	20	88	53	120	968	1264	2847	2034	1047	382
1864	108	5122	196	2	14	175	512	323	253	14	8174	1417	10	3474	5898	3468	2127	35	129	1615	63	1470	1	500	40	1995	18	397	565	1	627	357	2134	129	41	3	91	6285	327	6946	40	90	1740	1215	38	424	2034	1338	1297
2219	1441	228	1834	2320	20	1449	10	575	8523	30	577	567	202	771	545	9497	342	479	198	2085	373	990	1343	544	2449	4766	4378	1599	26	259	107	91	3679	10070	2577	2903	201	1912	1426	514	8748	1	55	202	208	2008	59	408	583
1991	109	899	126	2120	193	186	122	387	144	155	2365	177	481	64	938	1909	567	10220	170	201	2173	6	1390	140	1302	228	64	11	138	118	1980	49	19	10117	3250	357	1186	6250	8584	274	4	555	114	242	1517	1598	153	2128	103
93	5730	1846	1426	10180	416	137	4786	1327	208	1901	2	2558	14	9222	2756	1511	4873	2543	1468	2501	2168	826	70	1656	134	453	57	2312	5164	8585	306	2522	342	2241	1486	9884	228	37	1145	306	104	669	64	1018	4695	484	7126	1075	4581
10	2644	9266	1441	1230	1120	469	2635	679	5	27	9607	2141	1487	4	4981	99	68	1156	1212	9972	1602	202	1	54	79	33	9986	843	849	5120	273	189	1925	75	2583	1252	10160	143	75	1781	399	67	45	6474	79	7	332	4612	275
8551	2914	3167	435	1803	12	410	1060	1485	737	2183	19	188	159	1654	874	577	762	19	1645	733	630	988	660	586	10447	1293	1831	1282	328	522	594	706	113	88	630	432	1255	108	2470	18	9735	1589	245	318	672	372	4461	1601	476
76	913	1352	111	5462	24	199	2435	2867	8	1730	21	650	217	270	23	428	1175	600	4024	265	2	330	41	76	290	24	2020	62	119	70	1977	2890	126	342	17	9785	754	2022	448	9868	38	8138	494	4592	2	9881	226	62	134
2410	2170	208	727	1648	237	304	278	3224	421	80	13	724	243	350	147	9911	1062	1189	1360	172	660	2450	329	4583	611	644	724	284	1	878	384	1568	44	2463	2344	1467	278	323	9	88	750	580	263	576	161	163	3415	306	1841
2564	169	1031	1096	323	3426	1153	1039	5427	6571	60	91	523	5709	324	1738	9619	75	3101	2081	678	10040	2067	13	9794	1374	1267	48	2427	1207	673	1906	152	1029	1564	875	1071	3	1306	197	50	40	463	1527	2183	37	542	1398	2219	2327
3672	2163	119	311	2938	687	2842	625	952	1108	5425	121	2699	2773	1065	36	2631	42	5555	145	3279	55	3256	6530	2064	1	5873	54	843	1898	443	451	701	4596	865	2194	1228	539	3510	3	1222	3	9121	103	53	3775	9931	1217	36	1046
4652	51	406	486	365	93	1096	88	5	1061	195	74	4983	1	300	89	539	1388	24	17	1282	1786	2132	326	89	126	68	213	5114	197	813	285	119	1426	2877	445	529	424	1501	38	1440	2133	37	211	1947	236	168	5	71	567
1209	114	213	1281	643	1676	1640	319	963	1595	2077	980	228	2990	226	1497	366	34	246	1332	670	341	2	1348	414	1154	863	6557	2424	5	354	486	1033	748	1007	1234	3479	1052	228	121	8644	232	2572	603	65	1015	1530	6296	586	1358
3024	737	994	18	1	3755	503	264	900	1515	1769	64	15	1865	614	7524	3860	550	2869	4102	52	4708	1541	4110	3183	23	1400	44	367	2336	4806	704	1440	19	1119	748	436	1907	98	892	216	12	2275	1839	2600	9	3870	494	612	4044
123	578	3376	877	1280	102	90	261	3475	626	1682	1983	977	2094	216	9530	1980	921	128	410	1079	7232	1572	695	7	793	820	107	103	949	2216	1210	2	6404	7	934	32	94	2	176	374	643	79	312	921	786	2	4936	992	1828
1331	3644	5811	765	81	614	2068	474	170	1075	666	1778	2444	1330	1	1157	1709	2450	1969	2150	336	1184	8363	1434	9298	66	189	177	300	3115	1239	2048	3903	4550	138	1949	1533	336	132	1913	8640	701	45	469	3709	322	198	3275	1365	883
540	559	458	427	3434	3946	607	178	2882	611	2888	74	2333	1183	559	35	696	1275	1177	8897	431	1114	156	466	8982	3443	106	171	2177	110	2869	1980	3102	1273	1321	2524	882	1962	10451	246	175	70	1812	294	725	56	1082	1311	179	8
23	1	941	1156	1192	1394	690	655	2215	281	1810	58	9782	8	5499	1271	58	142	23	3696	7669	1066	66	10248	130	4	612	3300	1394	917	2951	199	1002	58	6347	6119	4	695	1441	476	76	946	915	1005	8	4571	697	10140	4024	3590
2638	238	512	11	747	204	691	466	461	427	76	291	1559	317	376	28	9397	1223	309	1545	967	428	1259	1412	39	858	1359	34	1945	1688	949	282	1327	2486	3049	1222	5436	143	551	208	406	1825	872	119	1800	4074	282	670	3232	6157
4026	7646	968	976	1212	1935	381	2354	191	1184	636	582	6266	928	1254	2060	91	506	10250	35	1357	512	12	1396	1250	1112	24	3614	214	365	107	298	1270	7108	692	882	410	1540	624	546	3469	200	2032	2977	2267	42	1107	232	956	2303
9032	1357	442	5561	692	10074	45	4309	61	1387	214	3651	39	2883	2129	8314	6	2151	1408	1037	1513	86	1607	45	182	1921	3819	1766	681	1163	2770	201	350	3724	1601	7842	12	209	871	88	2263	1485	56	800	155	2076	1377	154	718	793
150	1733	41	16	75	3325	25	1833	1729	434	140	16	1250	63	7217	1429	3	75	80	2	1275	631	179	1014	1406	849	101	1614	729	9498	2526	348	2989	89	4645	1211	7169	823	460	2067	1740	1821	3723	339	188	135	3	8149	3	1853
438	307	6175	838	657	39	1494	564	11	202	159	217	1231	277	209	2567	2143	914	2123	183	2159	2325	292	712	519	244	2098	1064	183	256	695	961	954	1457	136	202	957	119	44	2698	64	9367	137	1103	904	4	136	69	368	3955
559	103	1734	294	1038	64	417	1469	4199	771	17	334	996	2346	118	114	154	744	805	4	398	1521	1372	197	1444	30	510	545	10197	21	648	720	99	114	17	261	116	112	1016	4528	934	17	155	3265	125	5651	4449	1241	623	235
554	1007	669	1904	9674	311	146	33	9473	1071	15	909	1478	2977	505	1114	4436	26	13	1058	734	1863	2245	2021	1559	15	211	1570	1641	358	4921	522	471	9148	659	75	8621	515	1491	243	124	259	4	4	281	877	129	1517	236	4758
897	2060	374	399	5110	1334	5	332	103	184	739	632	351	2656	1	67	816	687	1301	4047	312	3968	2439	4716	3653	209	851	3613	579	1	1450	903	2466	13	13	807	329	3698	557	454	962	56	1635	46	214	1448	1075	1353	1545	369
3546	2486	222	111	956	5087	4619	255	1683	889	3	251	235	168	966	742	310	172	10346	6037	1909	257	1584	1236	1498	186	1484	529	600	259	780	3433	599	3586	815	9932	1755	781	2213	146	1378	755	725	5826	7973	147	7931	563	4121	385
1664	1325	7	1	5044	61	17	1362	785	61	1	725	886	936	371	10416	1	211	1522	278	10162	5238	10134	278	4270	2542	14	3016	1917	349	1384	10094	17	12	374	284	1113	1727	523	12	174	62	1396	937	67	302	786	884	1762	121
383	74	924	98	321	5390	1719	160	563	1037	25	469	460	2738	1674	6688	969	304	285	2282	9090	225	2429	257	2209	158	565	340	2049	273	4	571	216	94	817	4463	125	4	359	3282	4765	10337	2922	2077	755	9105	2481	3	231	399
3717	196	1879	466	112	261	18	901	1772	442	325	5929	40	1904	514	1577	1554	241	361	8	2356	39	5673	188	1195	493	3299	1028	8923	105	461	2	1888	788	4242	2123	66	12	154	4242	1164	9655	1844	4555	119	2052	513	1616	711	1175
115	1563	74	2814	45	802	1343	1882	140	57	1325	478	231	114	641	969	46	2281	10321	2476	1611	7	232	16	658	790	800	67	817	1931	337	7528	656	6027	1823	2	44	2199	126	195	1123	141	25	1228	31	2	409	1738	1235	95
1026	4	1191	4621	1600	1148	79	772	890	1031	3075	540	549	307	227	5246	497	356	56	160	219	6718	1669	70	477	301	721	2734	221	372	1567	3	768	157	1655	101	9754	1414	1371	16	6765	192	5114	103	720	227	849	35	1565	2228
2641	562	1350	471	11	349	991	1107	1083	1833	611	200	1925	844	126	824	692	169	10001	98	821	473	9685	1189	459	130	1325	1	916	760	283	14	1029	869	575	717	1478	1355	485	2010	140	371	37	4891	6981	134	4742	2116	3285	697
612	1780	375	2900	205	158	51	84	2460	1152	204	342	1055	2185	1415	1000	9436	1166	4775	736	457	570	8646	6578	510	1635	27	8023	317	421	2450	118	1400	1953	2994	3136	120	8118	459	613	165	753	3291	675	476	94	2	197	1	2741
127	21	35	5102	6699	213	345	462	4596	6619	154	590	1	10321	7	103	1737	561	496	131	107	2345	1053	334	391	1218	1284	769	243	4200	162	549	729	1892	506	46	477	1469	428	30	66	5749	1485	3816	10201	5993	1488	71	1168	437
815	155	421	4192	516	1778	459	524	642	287	195	290	2514	3766	2327	32	1531	1786	3585	2382	1451	1603	1407	1986	248	1699	1965	145	1210	1648	691	1	1220	6536	226	2	1303	21	53	35	2105	1408	510	23	1534	202	1743	1092	1651	317
966	2066	6404	1694	5117	975	374	569	8470	1737	1183	837	1035	991	828	16	8452	616	57	158	8866	551	125	7768	537	5153	2152	217	240	983	690	50	265	1495	2778	1314	1307	1360	1935	447	832	919	618	286	424	3945	868	1054	827	1088
1553	218	3	614	430	4	79	1418	22	441	804	157	597	798	1114	1472	1981	2107	1523	17	1690	418	445	6148	2696	299	810	2929	1004	1707	1005	44	3336	59	2265	124	57	1654	1	1485	3060	2385	8398	746	129	1036	3946	110	2259	328
883	576	3432	386	7424	1265	1516	1869	386	25	9617	1765	998	9290	4623	4107	1779	374	197	2947	2592	2000	1194	172	536	9948	390	28	714	285	402	352	836	19	4806	185	268	25	26	658	4856	94	1276	130	10243	629	843	92	453	254
2090	200	2617	18	10026	402	729	4	144	779	5337	72	1162	1918	374	1472	10	820	1	107	808	2378	1173	1008	22	1427	78	628	8960	485	1899	1025	1464	1118	1636	235	218	8082	1287	48	1321	152	1390	610	4	7528	113	8458	878	42
2400	9910	1702	177	738	3	1294	2423	354	3	49	364	1214	78	143	993	183	1875	385	18	2503	1968	6496	3	1467	158	177	6	29	5556	614	1271	2048	103	2094	324	1208	4	1226	993	1822	3981	259	1461	2	6897	768	1413	818	464
216	1146	168	455	281	1293	1379	472	85	1653	1816	427	298	573	2628	2665	2525	2485	4814	160	138	171	114	41	171	2527	1924	174	183	1820	1011	299	536	248	4	49	7976	1563	248	138	633	2	5536	100	47	727	544	4201	156	1
771	2358	279	1850	1496	2048	1095	1047	274	4606	251	1884	175	325	5628	804	126	272	262	58	261	143	2101	154	491	1242	259	1024	3439	2879	8892	778	84	1168	317	304	9334	9952	7221	1312	4915	187	1083	1236	355	1408	240	608	751	3
1124	6047	514	36	1468	1	2064	14	1738	940	10029	1928	2473	1865	3905	5	2380	839	890	98	646	1556	331	1424	1781	990	574	503	1017	2893	4	407	2972	538	667	1865	1109	1403	1	26	342	266	952	1583	20	11	10208	2054	112	19
770	1191	1728	285	763	54	1238	782	272	1548	4451	620	68	133	771	1	629	5232	282	944	247	1699	2	1247	696	307	1834	1225	2475	1152	283	581	1435	1928	804	1	4786	314	1391	121	1829	30	4060	1226	6947	1657	64	83	3273	177
767	122	8874	197	274	1131	2	8620	8259	7	3682	672	24	1130	2247	211	70	645	231	1252	486	3309	9	9605	1063	9	2523	2275	234	1551	3105	989	1213	982	1723	1021	3104	652	3	3188	1027	2126	1788	18	38	3444	40	35	513	21
123	1513	44	9999	1786	2757	5728	421	533	718	1244	1189	197	10183	2309	967	1101	221	2257	3121	301	9	4878	39	635	14	1447	1719	724	129	388	1042	1418	6030	997	1292	913	103	131	3334	826	126	246	257	895	154	584	2323	740	1360
566	237	320	767	1438	1312	1646	15	57	1	109	98	31	2153	631	13	202	5644	1	86	491	2927	31	61	4266	1217	6307	2006	4156	102	63	1584	32	667	624	4709	5302	2255	3947	28	901	931	3771	6	3392	10177	5	9944	497	1337
154	409	1101	1973	8700	3050	667	7425	7	40	867	9	91	638	36	2247	189	934	6170	690	1840	1260	1524	1206	3314	4525	850	634	2704	248	308	2392	27	1274	681	199	2310	10037	1068	1790	238	342	402	15	321	37	212	2941	32	280
425	700	8255	72	3456	179	23	2628	2414	612	3762	2278	167	3543	1645	260	24	460	525	2720	1082	4304	715	1223	10364	3596	888	1	3	123	227	1475	318	2275	10094	667	5356	667	207	1819	1859	330	1766	5393	192	256	98	674	2538	1264
5	455	1139	305	2407	189	1997	262	1218	238	965	37	106	1266	1869	141	266	10135	373	22	106	1126	1647	875	850	744	2194	925	1479	1026	419	1052	777	608	9073	27	9792	238	727	808	440	178	515	570	10076	83	262	214	1140	927
2921	258	692	2853	767	370	528	1309	59	7652	3043	269	1526	909	2567	1161	96	1100	1675	29	3597	538	594	1327	1519	19	10242	1584	4905	226	1101	527	3520	1200	249	477	588	815	1241	629	160	8285	3442	717	1306	203	1352	1529	1438	179
2060	3478	269	1507	13	1803	535	595	78	417	144	77	1021	10172	12	33	2720	480	1262	2248	291	1334	2711	4003	15	2024	647	284	536	1077	30	3062	1622	3393	1055	787	10249	316	1756	14	233	450	331	450	273	8289	1268	109	4971	985
10295	6	1763	1165	328	1	1016	931	332	308	232	288	1832	695	117	8325	1233	1253	2361	540	426	890	1349	414	4956	1141	1214	363	921	379	1044	721	1067	1702	532	356	268	2133	49	1180	1091	1971	18	3488	15	1773	928	309	499	1062
1379	255	10049	245	1807	621	52	1212	416	4844	60	1038	821	442	2	2	562	772	449	2574	138	936	129	2176	457	8705	260	1121	1209	3323	2371	2134	372	2148	2635	837	10161	932	425	294	8043	427	864	120	1531	1392	616	986	844	147
131	331	1110	3619	157	871	412	8342	10073	512	563	449	358	2456	334	854	4945	2166	157	621	54	291	8478	2879	976	544	291	90	2489	768	1276	5244	1391	313	10278	432	57	2369	236	1299	3188	597	266	112	104	685	617	24	1674	167
3511	30	2942	1521	3	1414	2319	84	1727	1923	484	1204	265	2950	8998	2672	492	2304	388	20	19	9368	581	24	152	50	706	951	19	449	1547	299	1515	7262	1217	1	420	5505	312	559	2636	1631	216	55	605	10038	3109	8520	1052	277
39	10206	1526	256	127	4886	512	11	790	2097	2387	532	1994	29	78	334	1255	1018	656	74	315	8996	6079	694	1150	3013	5	6653	656	343	2595	1357	74	91	1892	353	885	929	2707	99	2726	70	210	18	493	1	1018	245	285	291
277	3170	218	307	6050	776	75	2201	25	1126	5393	777	4731	332	25	277	1179	83	1	1041	38	1040	3631	28	5686	1712	680	1061	13	112	2700	297	885	480	17	568	97	1	995	4051	252	979	192	230	1011	791	2138	315	276	23
5829	986	68	333	223	652	888	1025	1273	2453	264	288	997	947	688	3678	1898	215	4640	825	2537	622	5045	1	232	1169	654	2639	491	4160	29	5381	173	3384	3194	3150	1653	156	740	2187	559	59	3049	684	3067	780	2217	460	1569	117
147	6788	504	2535	204	7401	26	144	1507	1911	1423	80	249	1150	482	1414	1168	703	355	539	172	1471	1	605	16	326	546	1291	37	103	830	1959	26	419	301	682	10290	865	697	73	23	163	4626	922	2009	1241	336	320	2605	1241
165	270	1230	9	574	588	107	752	39	140	265	3051	46	6821	3	108	1473	926	1546	703	178	1200	280	138	49	452	39	1630	380	6324	742	850	596	327	1365	1797	574	2275	501	23	482	1522	55	122	2671	636	955	405	631	774
6587	69	3	280	163	5704	5	292	2052	320	14	1925	3	9953	19	361	10315	8	1202	5	593	563	7186	381	1039	358	9762	768	139	693	162	618	14	1349	1526	1532	908	115	1459	548	729	4119	1043	2362	277	297	3698	2641	1436	773
[truncated: 614 more columns]
