# Supplementary material for: Neighborhood-based inference and restricted Boltzmann machine for small molecule-miRNA associations prediction
Source: PeerJ. 2023 Aug 24;11:e15889. doi: 10.7717/peerj.15889 (PMC10460564; doi:10.7717/peerj.15889)
Supplement: Supplemental Information 1 [file peerj-11-15889-s001.zip › Supplementary material/Code/Dataset2/39_286_five_fold/five_fold_ensemble5.xlsx]

## Sheet: Sheet1
710	77	1	133	6531	416	1569	790	5908	189	723	3225	2540	1139	198	956	184	325	3049	1380	611	1043	192	736	565	1	1656	308	396	416	542	1612	3247	1000	2420	75	1617	3381	4069	486	1039	52	1648	7809	3837	8924	386	840	931	2031
514	323	7186	607	1943	811	1131	357	2546	24	3564	39	5101	710	50	689	1210	1064	1367	315	979	5	10	1082	138	1901	576	291	1046	3824	3566	1066	295	3691	347	1995	518	284	335	110	241	1198	959	618	2	2649	276	562	1118	98
920	6	2080	2373	2136	166	265	341	237	380	125	884	201	1490	347	293	1	984	1542	1608	736	9362	1312	9414	1271	73	698	9874	2261	1852	1430	37	218	102	3326	1371	962	1087	117	756	1445	2702	1987	81	14	581	693	1	877	3591
2728	612	1054	1194	498	1299	2227	838	165	1096	354	5242	1563	643	3105	73	87	1882	378	1107	16	365	78	2179	9724	1322	356	910	9171	93	627	1313	1464	1103	122	560	160	5419	1413	168	349	1111	752	1541	4212	3888	4576	242	395	11
233	474	581	3738	1135	22	729	900	159	1156	1946	534	163	119	1932	5016	847	3	98	1040	1073	7897	1825	2	931	1318	183	5036	3358	345	1310	4	427	1657	112	208	1519	1360	45	155	1126	164	98	1232	274	115	4184	2861	427	1135
473	2383	741	923	912	24	781	1937	752	11	9059	1414	37	400	440	21	387	14	633	9928	619	306	11	309	1582	1025	286	808	190	3847	235	25	860	33	9693	955	33	5838	100	3079	2693	1103	1374	893	3782	222	631	1693	352	630
10132	70	8736	234	703	841	288	491	2817	2585	1340	58	2734	1119	616	1437	1155	196	210	1644	87	32	2438	253	10154	2881	766	1212	337	1516	912	119	367	1994	7	1066	3412	22	9	801	9592	311	1708	4948	1281	1229	111	499	997	870
74	494	821	1643	40	845	6	410	2371	101	46	1982	1015	619	968	9873	4913	170	332	83	9715	900	5	52	191	63	83	2193	8	4956	9	373	573	3177	1054	1076	506	9365	619	913	40	2026	5451	2128	777	367	145	1414	7088	619
223	21	21	959	10258	29	1086	856	21	5077	367	2106	1753	1114	156	1067	48	425	5	3123	8053	1128	347	53	487	1590	95	641	2699	78	640	1148	237	1217	941	187	99	582	812	10010	1034	170	848	680	1	4141	301	1261	179	108
745	200	700	2057	369	58	256	1653	128	494	345	958	864	364	1462	7	1613	1569	76	1410	1378	152	133	17	779	359	9462	1289	74	7	438	1	10251	1722	506	1415	391	240	978	1594	23	4	1242	259	701	2253	874	4	2315	4736
1174	3453	1475	6112	1878	1074	2977	180	1549	4765	16	856	575	46	493	167	312	2	14	434	450	339	784	148	335	4560	846	10131	5868	47	2082	33	178	344	63	432	1576	224	5952	1143	3610	1786	16	80	2293	612	542	31	9953	281
2263	1796	1023	1492	1531	3014	192	1123	5	1559	323	1325	1057	5954	2085	3327	1405	4298	786	137	2974	1572	1274	1	8152	69	548	1462	2331	1057	3488	1364	13	2	22	809	21	3068	603	1517	1420	2518	81	1159	3942	760	634	327	2959	371
2691	5286	948	1722	144	1466	1290	2914	111	4454	1224	270	902	92	232	125	444	1016	670	65	10137	93	546	192	679	116	27	1215	715	986	167	47	2222	7420	33	128	356	333	23	4211	903	1803	9382	907	5015	157	3	51	328	3067
109	880	105	602	4347	1328	1972	258	86	781	517	1200	14	529	1780	58	5463	14	1476	1161	1293	831	1245	1037	641	6632	986	2	190	365	3513	1290	198	241	739	37	1845	4799	125	1444	1515	2757	231	430	1013	719	4379	1028	5749	5
81	171	1331	804	945	1699	781	289	6	380	4759	1171	39	476	653	1699	78	9151	1857	31	1578	724	5984	1671	316	486	648	26	812	17	468	73	10482	252	106	220	324	2148	1299	424	1381	3303	31	904	9087	17	2342	41	4609	8136
501	1010	1490	2909	9075	299	383	1616	3075	632	4050	791	2214	2071	599	203	104	3399	255	123	3003	9245	746	1210	9494	396	2	627	15	874	3	6669	1961	1660	4	1	368	620	846	1528	1005	1292	1076	1381	1140	8883	8	464	1312	21
150	63	3906	2080	745	5228	1396	504	2986	1434	220	1158	4995	658	735	2642	165	230	87	166	2274	484	751	6917	168	460	3	7854	512	106	1507	1720	2653	265	38	749	7696	129	1611	1409	46	1731	1	1011	123	9631	1193	2431	3231	1104
102	1124	30	227	903	3149	5	2015	144	3089	321	448	6744	763	2601	2026	4687	2172	1378	1006	331	6617	59	246	1683	871	69	1406	7748	577	2201	4480	2048	365	117	1625	1563	1471	88	9229	1032	1608	151	698	523	609	112	1090	5800	3028
535	1320	573	574	985	119	43	330	2329	175	852	4	468	69	169	659	154	4505	2938	169	1	847	1913	20	8200	1441	1	1302	3309	1384	416	371	265	1407	20	28	97	49	2277	2069	623	237	9273	3197	1843	228	1	2082	377	1070
1759	12	7033	36	936	30	746	1161	8397	3606	541	2194	1373	411	630	4153	93	193	292	867	20	163	4927	1299	968	163	1024	152	5017	1598	674	4023	550	1311	513	585	5246	3996	990	109	229	4328	2227	244	936	4077	131	601	35	1738
2180	1184	14	1386	2816	1223	1398	2	776	327	150	174	2395	1392	1721	925	855	1043	789	1328	4126	493	775	914	6781	654	2493	178	155	4735	6025	149	439	2086	95	1471	102	930	1713	8723	3	8216	247	2721	444	208	1339	2258	6917	14
396	840	1173	208	501	10020	77	1	935	970	385	560	472	9171	9756	3768	2097	5	9370	1958	69	1643	10418	304	7513	12	4128	1231	84	1713	1204	1101	1377	1598	797	20	1497	48	2621	10	921	1323	183	189	2474	337	1098	6983	367	1295
75	8943	144	27	1446	390	143	283	74	442	797	108	10165	765	577	79	11	1	1947	5006	769	889	1102	439	415	1241	276	283	1739	7335	2791	313	335	7970	1940	1090	327	788	276	255	269	826	3308	1361	2942	977	756	8338	48	226
1527	940	1663	1694	423	4	2890	865	2	1417	929	37	3735	2	2149	12	525	597	1262	1017	774	408	1742	128	1	2068	427	667	1468	150	2472	589	266	1451	942	1157	886	1405	5577	179	8165	659	1017	4333	1629	334	69	37	10039	149
1802	1169	685	65	338	59	3871	42	1236	10030	1897	768	118	11	745	750	1652	720	1799	2448	73	78	696	8563	964	93	332	2574	1741	680	4557	98	1167	1415	1064	63	1515	521	1799	109	169	2	235	4630	441	2227	671	2202	1579	45
793	226	16	2470	9819	7	2869	322	9553	577	273	3224	830	632	2850	499	235	71	9469	948	1298	3140	10111	57	2562	9	175	24	565	6043	766	1998	106	400	154	1847	1910	548	2737	5496	2644	5288	2	3982	546	2975	103	318	4	855
1954	1065	5386	3333	1513	694	7703	1638	233	1064	2	1323	698	584	87	406	576	1018	313	6984	4777	5420	890	229	2103	2008	1172	41	89	10171	4850	1012	1443	55	100	2393	121	5006	39	1433	1815	49	2	2359	1583	383	9824	1939	607	1924
157	145	8060	66	245	2159	1654	9330	1245	1849	7369	15	474	293	367	2688	1951	345	2208	3233	1119	2249	1219	2270	5330	1854	621	1083	2047	9	16	545	225	4533	4499	5646	12	360	78	1620	719	447	651	138	1	1778	886	27	1102	1
574	1632	227	57	344	2030	2919	972	617	4254	1971	1354	1562	327	17	2016	3	10	3372	5005	29	272	193	653	1554	2670	1721	478	1030	294	1243	177	60	39	988	16	227	1500	785	9490	824	850	1729	3563	3066	2146	228	1049	1089	755
2816	1729	289	14	2538	34	7641	3592	266	464	462	4850	1708	582	118	891	475	7895	2279	2223	183	20	1111	925	1505	6606	9	1607	1590	1234	310	122	2383	648	1327	7071	1783	865	1440	9	2887	372	370	947	61	658	887	3	2386	457
3081	279	536	27	104	293	941	2861	1450	1229	372	2995	1175	252	2150	58	1060	332	10276	366	1418	86	104	4857	427	4742	552	1722	1953	1056	22	1384	117	2182	1999	1	1639	382	1332	30	292	9057	1155	1283	1348	643	1171	1602	774	121
1207	425	490	765	707	571	226	759	3001	17	334	3304	4230	229	1359	10	140	295	3	4	827	1720	1244	407	8619	699	62	1958	175	1375	6430	39	589	1175	984	4	980	51	1436	203	1007	1492	1198	2120	114	228	327	2148	899	941
199	42	821	3245	382	1871	801	1643	758	210	61	9897	690	366	43	504	868	2	170	975	5550	599	1209	2049	316	5708	2072	2	1189	862	1180	163	8	1185	780	2010	36	1556	345	406	42	4218	820	2183	8	931	81	455	730	668
2211	99	808	1463	201	1734	269	1298	684	870	1238	214	2175	1365	290	113	372	108	528	565	955	33	867	1462	875	46	1046	263	517	6107	2328	864	577	8	1307	588	50	2455	93	1922	1392	2143	295	8	350	273	32	551	403	21
1174	1447	3073	1338	1807	2	1689	236	9903	236	104	1235	940	4021	1412	405	2168	3475	540	556	9811	1412	686	70	160	977	105	166	442	1996	883	16	71	1701	323	10360	1	1352	43	1958	7637	67	661	1433	1060	10325	2317	1247	565	1473
59	1692	1763	5119	18	1039	553	1169	980	66	8680	951	1502	676	1625	823	70	721	110	978	19	108	1796	10125	497	430	24	1345	33	1664	4685	110	425	427	1024	1	746	551	1055	745	977	1002	1463	788	10319	4667	3587	5088	1497	1455
45	1516	6667	57	1696	1536	444	1140	108	540	924	5	1637	34	136	5944	476	484	5319	284	890	757	1033	204	622	8250	1118	791	10435	1213	1013	655	2	25	32	1308	142	143	318	1204	700	9768	669	925	194	619	255	737	19	1052
1708	205	27	308	312	1822	827	5091	351	4247	3210	226	141	766	11	120	1806	657	1060	1459	87	8294	141	89	2634	1190	1104	243	1	618	8255	190	422	489	1694	2025	805	1170	1004	2249	14	52	125	179	744	1201	3256	1906	781	297
1971	125	5323	196	6	21	174	670	328	345	21	8281	1451	21	3071	6021	3497	2396	45	216	1828	162	1472	4	451	65	2155	28	494	735	1	807	387	2007	224	90	9	233	6153	304	7155	53	85	1598	1458	52	400	2011	1263	1362
2155	1177	223	1918	2029	31	1616	10	560	8605	54	891	514	270	651	560	9663	300	350	207	2239	364	891	1529	476	2502	4872	4402	1407	44	202	110	166	3642	10067	2549	2802	258	1749	1302	414	8793	4	44	213	249	1669	45	300	502
2048	117	922	203	2157	154	287	133	426	243	255	2060	266	460	91	806	1967	502	10213	133	122	1947	19	1024	227	1211	250	52	9	230	153	1992	94	32	10112	3274	292	945	6527	8759	335	4	636	65	292	1199	1604	152	1825	103
195	6004	1773	1757	10198	402	148	5095	1230	256	1943	5	2646	11	9353	2815	1457	4607	2682	1210	2203	2166	698	52	1491	81	381	124	2254	5256	8746	284	2231	258	2256	1433	9849	159	93	828	504	118	457	144	1170	4918	520	7455	1052	4548
14	2398	9300	1562	1297	985	472	2813	565	8	36	9563	1906	1554	11	5258	211	151	1129	1144	9968	1594	211	3	137	173	34	10015	727	731	4980	296	168	1497	131	2845	1303	10159	241	78	2098	346	57	44	6640	145	5	351	4910	295
8647	2479	3111	733	2095	51	432	883	1757	674	2250	31	216	255	1685	755	943	669	19	1584	646	817	943	649	779	10443	1413	1712	1536	255	673	529	932	156	114	603	695	1345	123	2314	59	9759	1146	435	272	625	220	4567	1713	790
50	888	1305	146	5218	26	361	2423	2828	6	1375	16	520	387	486	30	526	1155	530	4263	270	2	377	41	185	519	16	1673	78	184	112	2038	2354	97	513	48	9820	676	1956	594	9869	53	8312	513	4729	1	9803	283	74	117
2101	2295	168	879	1490	271	347	426	3156	732	79	11	686	200	688	132	9867	1018	1138	1534	117	583	2719	583	4494	920	667	895	344	5	951	357	1434	33	2672	1952	1382	245	332	40	90	567	583	242	517	270	136	3372	427	1675
2701	333	1039	1096	323	3416	1155	935	5555	6680	62	107	761	5903	511	1564	9641	74	2957	2205	732	10049	2059	18	9796	1456	1255	89	1998	1219	697	1995	258	966	1304	896	939	6	1391	356	84	30	584	1143	2173	45	443	1473	2438	2113
3983	1801	123	288	2966	727	3005	916	845	1237	5327	128	2980	2794	1287	29	2722	45	5857	178	3415	68	3230	6632	1796	1	6185	130	631	1798	603	378	623	4800	913	2269	1062	603	3522	3	1503	3	9130	92	61	4109	9944	1448	28	891
4606	37	453	702	499	214	1158	73	6	1112	397	194	4772	1	403	189	650	1507	30	29	1326	1942	2158	461	206	249	170	287	4888	371	686	264	233	1140	2829	627	731	451	1718	38	1602	2048	34	397	1958	233	175	8	68	866
1159	105	243	1404	492	1824	1406	551	1468	1609	1998	1404	206	3361	172	1476	829	26	203	1244	813	450	8	1291	529	903	699	6073	2555	7	411	433	850	616	938	1106	3649	1040	191	121	8649	604	2808	537	179	848	1588	6485	537	1056
2998	936	1218	39	3	3385	516	392	833	1294	1656	169	28	1633	603	7721	3973	652	2238	4141	76	4720	1379	4191	3346	86	1614	64	376	2483	4600	811	1380	28	1216	729	424	2079	93	893	376	10	2247	1886	2426	16	3806	494	847	4248
127	697	3013	912	1256	80	185	246	3495	780	1791	2169	1265	2102	222	9574	1989	842	250	676	1321	7355	1448	701	24	1132	762	184	79	962	2213	1205	2	6461	16	836	30	192	2	198	290	793	184	362	1204	831	2	5144	1034	1433
1161	3542	5924	605	77	660	1851	369	185	1072	658	1643	2492	1273	1	1056	1413	2673	1962	2024	260	1369	8577	1417	9372	77	157	164	466	3006	1224	2058	4197	4922	277	1910	1555	289	198	1689	8843	934	39	619	3478	549	194	3416	1403	842
847	545	523	385	2784	3927	498	194	2572	670	2788	180	2144	1154	458	41	810	1197	1035	8941	450	1137	187	431	8999	3308	115	245	2237	202	2160	1945	2743	1440	1234	2511	951	1711	10450	236	278	97	1541	296	760	125	1248	1598	240	20
111	1	954	1015	1032	1209	597	859	2296	393	1882	69	9767	9	5851	1390	60	230	30	3973	7193	1288	234	10258	370	4	611	3153	1413	1273	3158	205	1166	122	5850	6217	5	757	1206	958	150	1014	809	1136	13	4648	698	10186	3912	3595
2632	253	402	13	789	255	775	341	402	347	145	331	1500	182	226	47	9425	1117	469	1485	911	285	1268	1304	37	1151	1192	32	1691	1515	980	310	1486	2471	3339	1261	4983	157	641	166	398	1551	754	118	1700	4482	241	654	3142	6519
3709	7894	838	967	1066	1997	357	2463	269	1131	473	387	6711	994	1173	2071	134	397	10262	43	1409	602	14	1413	1342	1093	21	3531	148	463	134	471	1268	7488	550	838	630	1482	471	457	3511	413	2096	2850	2280	64	1161	436	844	2185
8989	1286	492	5149	676	10090	109	4264	70	1626	260	3520	69	2787	2298	8414	11	1841	1484	1169	1851	97	1566	258	423	2187	3558	2028	662	1055	2915	169	355	3721	1819	8063	18	301	884	86	2171	1545	114	1272	166	2052	1149	184	732	1220
276	1657	37	16	75	3350	28	1873	1724	510	182	13	1201	60	7471	1291	3	110	103	2	1226	688	147	867	1412	699	89	1374	852	9530	2078	517	2953	105	4693	1134	7167	757	439	2005	1455	1692	3857	488	281	103	3	8368	3	1563
354	635	5979	637	587	31	1229	826	42	275	98	236	1224	546	292	2559	2089	885	2214	91	2068	2163	293	559	332	344	1648	1055	87	228	776	1274	923	1308	99	289	773	83	33	2985	75	9285	179	1057	859	9	98	57	411	3976
394	199	1487	266	1100	65	405	1665	4004	681	14	278	986	2379	94	109	160	633	1134	5	386	1492	1269	321	1553	39	530	696	10217	64	511	1109	139	227	15	495	259	121	1133	4369	841	24	239	3455	167	5907	4363	1457	823	245
833	1286	454	1787	9775	501	122	95	9541	957	46	1159	1248	2976	352	1153	4203	95	12	1339	642	1788	2448	2052	1796	12	132	1276	1542	284	4705	446	796	9236	531	69	8706	363	1414	157	112	325	4	3	260	713	174	1543	225	4714
620	2060	376	767	5452	1312	3	306	108	277	709	591	499	2589	2	49	648	561	1303	4317	610	3855	2347	4523	3770	266	703	3825	450	1	1737	857	2451	19	50	648	294	3976	399	395	905	39	1816	42	325	1586	955	1372	1276	368
3646	2597	316	205	791	5154	4282	248	1842	974	3	452	199	191	925	998	384	218	10377	6266	1556	289	1653	1311	1468	143	1395	411	791	311	716	3346	641	3552	817	9957	1500	743	2255	147	1308	795	539	5627	7847	167	7914	636	4008	627
1629	1311	9	1	5071	84	115	1177	759	111	5	631	806	788	361	10377	1	478	1622	242	10155	5102	10146	285	3737	2709	60	3423	1834	391	1334	10132	33	9	391	339	1120	1975	676	12	199	58	1261	903	116	360	802	821	1709	83
554	74	977	206	316	5769	1484	118	615	1043	13	448	379	2964	1508	6965	1016	393	192	2082	9089	240	2563	210	2190	180	466	363	1769	480	8	575	192	83	586	4486	110	12	579	3214	5123	10271	3133	1935	543	9202	2535	8	188	525
3691	224	1901	543	223	432	56	797	1864	435	347	6122	85	1722	530	1667	1697	380	327	11	2570	56	5644	291	1187	465	3394	957	9009	176	670	3	1945	851	4481	1901	126	16	244	3439	1018	9671	1975	4745	169	2117	682	1326	783	1306
116	1615	104	3085	85	1075	1367	1778	153	118	1341	528	281	82	622	987	113	2501	10313	2380	1548	11	261	39	575	1174	991	108	1029	2073	377	7650	927	5948	1736	1	86	2275	289	247	1157	292	34	1321	31	2	416	1719	983	187
1018	20	1145	4987	1482	1048	60	542	798	918	2915	494	503	652	494	5467	618	562	95	153	313	6894	1890	118	302	610	604	2844	278	268	1484	1	628	337	1832	74	9794	1337	1436	37	6315	157	5397	84	697	374	713	28	1677	2498
2571	738	1595	525	12	224	1005	884	980	1837	660	253	1861	1102	171	755	631	222	9973	90	794	442	9498	1040	235	106	1445	2	1106	738	259	8	855	912	431	920	1521	1208	302	1984	156	339	104	4805	7068	140	4527	1885	3284	503
1027	1945	281	2765	250	156	125	81	2610	1417	233	291	817	2135	1832	852	9009	1025	4844	565	407	723	8951	6858	476	1590	30	7877	223	352	2238	126	1619	1750	2774	3095	125	8104	698	911	146	866	3626	797	601	68	3	173	4	2531
154	21	25	4840	6749	185	287	451	4864	6608	154	731	3	10336	30	107	1784	495	585	194	114	2408	1170	339	767	1159	1078	793	383	3881	152	576	688	1646	901	35	513	1869	402	27	41	5539	1841	3936	10190	6314	1414	83	1125	380
694	331	434	4035	651	1593	567	456	560	603	254	294	2555	3777	2029	40	1469	1722	3500	2142	1233	1648	1562	1999	303	1950	1998	135	1129	1387	628	2	1362	6753	193	3	1510	17	50	40	2079	1238	619	32	1507	162	1507	1021	1477	679
1262	1879	6589	1504	5009	1049	568	659	8592	1468	1551	871	918	948	1208	10	8667	521	65	156	9079	598	211	7923	517	5112	1868	279	218	963	678	52	205	1369	2796	1218	1577	1364	1878	423	647	823	542	297	550	3871	746	1037	696	1066
1514	141	7	473	336	6	74	1313	52	631	761	180	473	735	1305	1549	1957	2110	1228	10	1627	330	399	6495	2825	232	990	2721	858	1616	885	59	3297	67	2372	136	139	1748	2	1407	3321	2476	8156	744	155	1201	3995	135	2325	223
839	828	3688	521	7590	1268	1454	1955	427	29	9648	1942	941	9364	4697	4122	2009	402	296	2650	2783	2117	1155	341	854	9952	401	18	976	325	412	534	1058	25	4753	230	238	29	38	736	4494	82	1000	177	10238	626	779	283	792	466
2094	351	2583	43	10043	537	1076	2	126	691	5311	98	1480	2169	334	1447	28	760	2	96	962	2371	1071	1330	47	1368	138	659	9038	579	1940	1042	1274	1155	1331	462	251	7799	1296	94	1290	120	1523	781	3	7704	319	7569	844	72
2469	9915	1412	186	561	2	1095	2581	446	5	46	709	1133	83	156	1270	275	2108	281	39	2785	2010	6304	3	1227	127	463	13	48	5796	616	1160	2189	111	1730	432	1160	3	1257	944	1643	3988	392	1514	2	6664	1147	1336	714	492
219	1019	192	420	418	1060	1417	480	98	1817	1741	357	229	390	2539	2864	2319	2400	4731	204	169	90	73	19	174	2708	1747	174	120	1823	905	229	858	192	3	78	8182	1824	344	229	555	2	5655	134	128	844	707	3976	92	1
597	2174	422	1849	1378	1653	944	1005	536	4367	214	1769	339	566	5824	1139	127	263	330	72	340	159	1749	155	606	1160	219	1337	3361	2989	9077	850	168	962	261	216	9500	9836	7460	1450	4970	137	993	1187	756	1169	310	465	801	4
1056	6353	531	24	1743	1	2196	28	1949	856	10086	2017	2429	1926	4133	5	2323	1186	890	248	964	1508	302	1555	1789	881	674	564	917	2912	3	298	3100	622	769	2101	1152	1424	1	113	498	247	958	1700	24	37	10113	2032	142	20
614	1104	1625	441	710	53	1023	1130	342	1476	4565	933	39	127	628	3	951	5765	446	786	168	1576	3	1565	543	477	1768	1141	2506	886	463	431	1519	1880	989	2	5111	371	1241	151	1751	24	4031	1369	6932	1534	124	63	3113	181
761	233	8728	217	438	914	2	8858	8500	8	3790	579	36	985	2260	365	84	513	572	1292	418	3254	25	9591	1068	13	2530	2124	465	1167	3476	928	1187	836	1861	1247	2835	914	7	3293	1204	2124	1581	44	37	3107	59	58	382	18
136	1266	59	10049	1662	2909	6121	306	494	669	1264	1345	327	10168	2098	954	1442	270	2216	2876	457	5	5213	54	1106	15	1347	1544	913	87	508	1369	1489	6354	1334	1214	807	124	148	3278	829	265	570	486	1248	191	469	2238	1147	1391
574	253	566	776	1420	1182	1638	31	131	1	122	167	54	2020	781	21	207	5537	1	130	509	2773	28	95	4443	1303	6526	1668	4281	107	87	1783	62	1027	1016	4394	5591	2349	4091	57	1079	1118	3970	9	3207	10180	7	9954	763	1187
234	393	939	1902	8707	3058	726	7116	10	50	932	27	128	808	46	2193	184	1187	5752	622	1749	1536	1325	1270	3498	4740	710	899	2512	395	474	2485	64	1035	656	187	2184	10001	1072	1729	395	310	351	17	548	44	307	2681	29	448
418	659	8186	94	3479	133	17	2672	2237	442	3719	2307	173	3628	1595	186	7	665	439	2692	1082	4645	527	1093	10324	3820	1048	3	7	121	170	1338	559	2238	10084	510	4726	565	205	1587	1422	338	1963	5616	147	458	107	887	2163	1211
6	708	1224	501	2518	370	1840	429	1415	365	965	25	237	1361	1917	284	445	10159	426	16	195	1067	1563	726	951	663	2425	1144	1458	1033	503	1072	933	519	9109	36	9808	371	1033	654	475	279	724	691	10088	122	297	193	1057	1057
3259	184	926	3194	621	562	742	1270	72	7598	2971	335	1555	742	2456	968	56	1398	1640	67	3629	493	818	1240	1253	25	10252	1509	5170	170	1147	512	3495	1225	350	528	388	997	1396	951	156	8329	3609	834	1460	218	1314	1510	1396	269
2076	3573	243	1470	16	1698	1015	918	66	510	347	286	1079	10206	12	35	2997	892	1186	2081	222	1285	2707	4001	39	2192	651	308	437	1087	43	2949	1942	3438	884	750	10225	308	2043	11	231	350	491	522	353	8354	1099	185	5009	897
10297	12	1660	1197	286	2	983	878	548	208	275	231	1469	885	89	8160	1329	1000	2603	542	374	1163	1138	330	5068	1078	1162	646	1089	552	1182	696	1144	1453	374	349	218	1870	60	867	1276	2009	5	3464	12	1453	1130	253	464	976
1209	264	10033	206	1693	823	49	928	381	5168	61	967	693	569	2	1	880	655	373	2602	303	962	141	2328	553	8707	231	969	1160	3438	2530	2359	421	2327	2635	867	10164	1242	419	273	8074	337	907	94	1305	1421	479	864	732	117
138	298	971	3600	137	971	522	8267	10083	388	366	409	267	2498	302	759	4863	2064	152	585	149	237	8577	3228	804	612	280	63	2573	593	1226	4868	1484	284	10208	500	105	2377	516	1210	3002	848	417	170	97	507	590	20	1889	236
3586	44	3268	1405	5	1129	2014	129	1623	1960	461	959	237	2977	8997	2641	964	2411	513	22	20	8775	1020	22	121	57	618	822	16	917	1715	422	1548	7471	1254	1	476	5043	378	998	2722	1584	234	61	557	10004	3406	8635	1031	368
103	10214	1566	530	165	4801	500	17	892	2251	2415	448	2015	37	183	398	1418	909	637	169	335	9018	6153	927	1342	2966	7	6523	999	692	2838	1447	176	101	1546	403	860	997	2263	128	2604	81	249	26	514	1	925	201	518	346
390	3459	190	303	5965	714	190	2299	46	1221	5630	769	4653	336	33	557	1433	104	1	820	90	1210	3930	75	5551	1846	1089	923	11	110	2580	299	1217	466	69	533	170	1	1221	4139	270	1014	190	458	1087	723	1770	236	245	30
6112	945	101	447	268	429	982	1309	1188	2587	344	277	1133	1222	1002	3995	1952	150	4632	674	2604	533	5336	6	195	935	591	2463	400	4205	30	5559	118	3549	3167	3450	1552	181	617	1788	742	81	2974	551	3136	691	2243	716	1574	244
168	6977	564	2451	384	7487	26	137	1499	1851	1727	194	257	1142	477	1307	1186	738	403	506	473	1499	1	861	16	346	957	1587	100	239	762	2065	38	408	610	596	10295	913	646	85	65	114	4926	1210	2103	1522	318	583	2934	1390
221	265	1508	8	487	444	118	790	98	154	408	3094	51	6731	2	192	1319	856	1169	856	176	1044	139	249	38	625	73	1310	640	6424	1013	1070	495	308	1146	1784	625	1889	397	23	652	1342	51	144	2597	600	869	404	944	714
6448	69	3	542	200	5729	9	343	1861	340	15	1984	9	9938	10	619	10326	10	1080	10	573	926	7387	340	839	362	9772	1115	151	632	124	584	15	1651	1475	1498	713	263	1527	893	913	4292	930	1915	340	425	3555	2785	1609	959
[truncated: 614 more columns]
