# Supplementary material for: Neighborhood-based inference and restricted Boltzmann machine for small molecule-miRNA associations prediction
Source: PeerJ. 2023 Aug 24;11:e15889. doi: 10.7717/peerj.15889 (PMC10460564; doi:10.7717/peerj.15889)
Supplement: Supplemental Information 1 [file peerj-11-15889-s001.zip › Supplementary material/Code/Dataset2/39_286_five_fold/five_fold_ensemble6.xlsx]

## Sheet: Sheet1
552	71	1	134	6765	382	1720	699	6109	189	547	3129	2304	1058	408	1017	162	250	3129	1245	595	939	128	707	523	1	1610	226	614	395	436	1567	3128	982	2500	81	1823	3270	4522	510	943	76	1524	8043	3718	8685	543	1082	1250	2156
727	483	7545	931	1868	814	1095	812	2439	17	3945	36	5344	792	64	997	1159	1027	1758	723	961	1	12	1171	187	1787	729	222	1087	3821	4145	1031	307	3670	247	1874	792	289	387	124	577	1153	1087	467	1	2613	456	671	1094	164
818	2	1838	2477	2390	259	405	353	352	303	163	784	192	1522	365	405	1	962	1516	1480	563	9292	1115	9495	1169	71	570	9861	2324	1655	1362	38	244	171	3535	1624	1127	1005	183	915	1646	2765	1652	71	40	670	1004	11	821	3748
2812	621	1249	1140	424	1131	1988	713	167	1390	370	5249	1603	945	3539	139	106	1797	356	1330	98	772	64	2135	9698	1150	548	1304	9370	106	526	1609	1396	829	153	749	422	5605	1674	139	333	962	780	1356	4549	3953	4492	178	400	33
304	515	875	3443	1060	36	990	813	172	1207	1864	680	372	142	1511	4862	869	1	124	1007	1122	7943	1987	1	995	1391	408	5243	3069	390	1083	6	730	1849	186	191	1338	1276	96	215	1242	337	82	1301	356	174	4358	3193	673	1318
586	2521	728	1259	902	44	989	2258	717	19	9017	1481	92	414	445	19	343	10	722	9922	480	364	10	593	1802	1242	376	816	243	3900	370	22	816	55	9676	878	34	6071	150	3029	3061	983	1321	879	3605	253	620	1378	389	701
10136	81	8830	341	740	886	350	786	3072	2834	1219	94	2828	1030	508	1639	1190	351	262	1580	173	33	2658	280	10148	3254	657	1273	598	1554	824	139	635	2219	12	1029	3466	31	12	837	9656	591	1812	5354	1410	1242	123	414	995	892
192	794	747	1670	44	892	12	426	2439	188	128	1884	1145	897	1033	9876	5021	317	511	200	9709	856	21	53	394	106	182	2206	12	4960	17	664	476	3605	1098	1353	426	9417	628	856	96	2086	5356	2457	721	571	406	1768	7183	652
489	29	36	1223	10255	71	1021	819	23	5027	371	2137	1765	1317	188	1044	55	743	6	3233	7987	1154	305	117	432	1753	41	592	2627	161	923	1089	442	1242	808	398	219	592	826	10055	964	258	881	569	1	4256	359	1348	419	115
813	489	603	2080	410	368	322	1577	408	535	370	1022	1303	448	1443	13	1819	1822	91	1283	1329	384	95	24	701	340	9490	1257	121	15	392	1	10301	1695	415	1216	678	231	970	1694	26	8	1304	248	1137	2354	833	10	2289	4949
1107	3906	1472	5865	1545	1268	3127	163	1721	4942	87	857	712	52	401	132	290	2	14	470	665	496	651	216	515	4841	717	10066	6109	96	1972	152	252	367	52	566	1852	246	6248	1049	3498	1456	44	63	2301	575	727	32	9905	248
2138	1567	900	1578	1819	3000	274	1460	4	1511	257	1336	1108	6105	2242	3333	1458	4296	807	160	2933	1740	1392	1	8279	51	528	1329	2546	1050	3243	1406	38	2	43	1131	27	2599	658	1387	1204	2576	114	997	4039	1265	545	315	2793	805
2429	5430	1309	1727	105	1780	1058	3257	125	4319	1175	395	818	85	322	136	369	931	583	49	10148	76	504	250	1010	95	120	981	1178	1427	190	55	2616	7160	37	129	387	538	19	4276	996	1966	9369	892	5345	212	4	59	836	2920
218	915	438	641	4602	1597	2008	426	205	1121	985	1282	17	429	2005	134	5637	32	1418	1480	1296	859	1188	1025	762	6292	1026	4	302	498	3454	1343	213	454	713	72	1960	4606	111	1376	1519	2664	527	427	878	855	3876	1267	5407	7
88	436	1461	918	1058	1636	818	298	12	600	4978	1185	75	417	1033	1657	153	9098	1958	47	1575	802	6337	1798	306	464	585	29	849	40	496	92	10479	282	312	249	447	2072	1535	453	1530	3129	35	922	9145	19	2731	26	4792	7989
488	1109	1401	2736	8992	363	834	1799	3294	573	4584	828	2189	2131	641	160	137	3983	232	355	3264	9352	812	1034	9405	369	4	615	15	999	31	7079	1835	1643	4	1	258	1049	716	1729	942	1034	1310	1610	1115	8664	13	789	1532	18
195	135	4339	2099	1172	5520	1449	500	2917	1347	174	1305	5210	568	590	2847	170	283	50	166	2255	438	657	6604	216	758	15	8022	813	122	1582	1420	2606	322	29	619	7834	150	1521	1231	116	1863	1	1004	153	9670	1323	2341	3360	1010
111	1427	24	210	870	3094	1	1878	126	2963	458	368	7087	797	2653	2034	4619	2505	1359	867	228	6393	83	183	1702	1055	134	1182	8082	520	2242	4637	2016	568	103	1592	1556	1438	88	9350	1091	1444	322	642	475	712	150	970	6337	3418
466	1442	837	474	1084	85	53	385	2311	161	836	24	864	63	287	563	380	4420	2801	179	1	1130	1919	17	8014	1440	4	1246	3726	1380	715	350	360	1439	29	39	90	38	2143	2163	476	239	9126	3466	1623	385	1	2079	444	1093
1695	19	6877	37	712	39	747	1229	8573	3934	555	2072	1297	460	691	4131	71	370	486	775	39	185	4774	1635	883	97	968	307	5261	1654	574	4030	737	1648	438	541	5481	4007	1079	95	255	4165	1748	426	1185	4125	163	598	48	2007
2225	1038	13	1420	2867	1421	1276	2	691	292	441	172	2682	1465	1653	760	986	979	1027	1403	4377	475	655	903	7016	862	2616	512	99	4706	5962	166	784	1954	104	1383	87	842	1826	8871	19	7900	302	2602	376	184	1386	2281	6981	16
241	773	1348	301	522	10095	102	1	816	861	306	1038	451	9075	9669	3757	2078	3	9465	1819	81	1649	10404	480	7576	13	4376	1541	78	1819	1027	1273	1239	1333	690	11	1361	56	2394	20	808	1575	447	156	2490	651	998	6738	278	1133
117	9037	206	43	1804	443	152	346	68	433	1196	127	10152	748	531	143	22	1	1925	5168	1089	1274	965	413	440	1225	545	380	1488	7545	2704	290	673	8149	1889	985	648	1018	342	505	308	826	2921	1725	3160	892	835	8488	93	315
1516	812	1370	1726	614	6	3019	685	2	1434	766	72	3746	1	2049	18	492	596	1532	874	1115	548	1490	176	1	2141	409	534	1716	216	2634	598	393	1651	1185	989	1161	1156	5846	105	8218	509	846	4387	1500	467	106	54	10076	169
1779	1300	708	90	443	59	3748	65	1274	10019	1900	713	158	26	1024	811	1798	850	1832	2426	186	67	707	8632	935	87	389	2905	1787	1031	4822	241	1167	1533	1275	227	1247	421	2070	199	162	2	590	4911	635	2560	726	2458	1941	50
678	207	22	2594	9835	5	3007	536	9583	484	297	3371	1023	525	3002	760	169	88	9493	1007	1266	3129	10099	57	2333	36	170	56	769	6117	661	1925	146	409	146	1701	1911	563	2825	5088	2730	5203	2	3853	681	2970	80	346	5	858
1826	897	5510	3406	1291	872	7868	1860	286	936	3	1313	883	746	153	654	664	1291	431	6692	4816	5680	837	215	2012	2038	1335	84	167	10188	4700	1082	1423	132	192	2555	216	5186	36	1596	1943	172	4	2212	1602	532	9833	1925	749	2003
183	306	8116	81	199	1975	1521	9414	1116	1724	7042	27	604	302	365	2466	1945	345	2207	3381	1109	1892	1245	1991	5319	1934	540	1056	1842	20	20	734	200	4615	4245	5955	19	650	236	1570	811	778	745	168	1	2035	838	25	999	1
782	1555	350	48	430	2025	3321	1039	607	4410	1987	1249	1539	679	13	2282	9	8	3677	4512	39	271	183	691	1866	2799	1687	818	1071	315	1136	438	173	41	1287	41	437	1555	731	9567	1128	835	1804	3256	3228	2120	190	1236	1123	1049
2678	1863	664	21	2703	42	7677	3563	370	853	472	5144	1662	567	100	847	879	8090	2319	2134	303	38	1032	1323	1497	6811	21	1564	1640	1440	321	200	2322	690	1182	6590	1818	895	1395	9	3217	388	748	1080	96	1125	801	3	2238	465
2948	394	401	39	76	477	784	2911	1478	1536	478	3357	1155	407	2022	72	1064	351	10285	447	1325	141	53	4974	332	5074	620	1647	1976	1168	24	1319	147	1838	1941	1	1609	587	1284	48	384	9167	1123	1277	1300	543	1033	1756	1095	76
1082	467	520	1138	603	509	545	1145	2827	17	284	3740	4068	456	1282	50	457	257	5	5	737	1964	1260	662	8556	571	102	1860	175	1169	6338	165	582	1057	1260	5	1175	89	1343	141	1306	1516	977	1932	169	175	327	2536	975	894
393	72	675	3602	395	1839	1207	1577	693	265	87	9860	593	907	57	611	1289	2	99	1273	5866	492	1450	2173	659	5754	1989	2	1101	718	1238	209	9	1037	888	2072	44	1684	260	419	57	4405	986	2322	13	858	145	450	756	697
2258	205	769	1280	311	1573	260	1377	587	909	1319	223	2024	1598	255	296	458	322	480	545	939	59	771	1570	1028	69	1100	319	491	6152	2432	771	979	25	1680	651	57	2169	194	1702	1285	2004	405	19	467	364	36	593	406	31
1109	1526	3326	1479	1701	9	1664	295	9883	242	206	1270	1304	3836	1570	412	2141	3289	439	804	9878	1291	942	123	138	968	291	167	610	2008	691	24	363	1671	363	10395	1	1353	48	2031	7577	99	772	1458	1065	10324	2501	1294	616	1529
90	1590	1803	5159	16	895	736	1073	863	86	8784	870	1442	663	1553	764	50	641	89	863	21	86	1732	10123	1010	492	21	1321	41	1664	5048	188	933	683	1016	2	702	875	1139	903	855	894	1208	780	10322	5056	3641	5217	1629	1390
194	1814	6223	101	1642	1584	400	1064	189	492	1230	5	1688	118	160	6010	368	445	5258	248	738	752	1054	351	492	7842	994	867	10413	983	1219	587	1	72	111	1253	85	292	588	970	984	9598	632	724	240	491	242	700	14	960
1745	429	28	548	547	1805	1010	4819	329	4409	3188	194	163	725	10	124	1836	565	932	1612	158	8334	268	106	2800	1342	1027	194	2	756	7918	242	347	411	2071	2039	878	1090	930	2309	10	34	297	409	645	1079	3892	1835	662	243
2084	150	5547	204	12	34	182	856	337	466	37	8392	1475	42	2693	6187	3478	2713	58	320	2071	393	1467	8	391	109	2345	44	622	931	3	994	427	1884	350	190	24	536	5934	279	7431	85	85	1476	1717	83	384	1985	1198	1400
2030	942	213	1994	1775	63	1785	10	589	8655	91	1254	520	364	596	609	9838	259	247	215	2375	387	813	1666	441	2517	4956	4415	1244	86	153	138	379	3587	10038	2453	2636	348	1669	1152	343	8825	35	43	218	298	1491	40	213	487
2125	146	953	328	2239	122	438	157	479	395	421	1799	402	441	168	719	2017	469	10200	105	69	1744	39	818	358	1134	291	52	10	376	211	2007	220	57	10086	3287	246	811	6813	8951	438	5	755	43	365	978	1567	153	1568	122
468	6367	1709	2088	10216	442	168	5401	1129	373	1929	12	2738	9	9466	2837	1432	4386	2863	1010	1779	2057	604	38	1409	58	362	319	2122	5327	8878	300	1832	202	2208	1420	9818	120	271	607	798	161	359	362	1306	5175	597	7773	962	4509
17	2186	9358	1679	1349	904	475	3041	483	18	68	9382	1738	1631	35	5616	433	285	1098	1073	9944	1631	220	7	285	353	45	10053	640	638	4766	320	144	1180	208	3183	1343	10151	429	88	2442	293	54	45	6818	231	8	377	5288	320
8716	2140	2983	1053	2434	176	465	806	2062	612	2287	56	241	443	1722	673	1298	586	18	1517	574	964	920	632	941	10442	1519	1607	1776	214	828	476	1130	221	161	568	988	1408	150	2128	146	9786	908	761	253	587	123	4654	1834	1095
32	867	1268	221	4972	32	677	2424	2734	6	1109	13	428	699	801	44	641	1145	482	4549	294	5	461	37	430	837	15	1376	113	283	200	2059	1903	80	722	120	9838	635	1832	744	9847	83	8480	546	4884	3	9668	388	106	107
1767	2397	154	943	1427	357	422	641	3000	1090	78	11	696	162	1099	147	9798	883	1032	1675	89	574	3033	894	4392	1189	733	980	434	47	950	352	1363	34	2873	1657	1318	208	360	141	99	477	652	215	530	598	135	3267	592	1619
2917	591	1063	1104	334	3357	1157	852	5714	6814	69	140	1024	6099	822	1425	9655	67	2795	2328	792	10061	2038	34	9796	1531	1225	150	1669	1210	733	2087	379	928	1121	913	838	11	1494	612	142	26	732	920	2147	66	384	1533	2768	1922
4363	1472	154	289	2941	800	3154	1231	728	1349	5227	163	3309	2747	1501	34	2810	53	6166	232	3541	103	3190	6700	1539	1	6489	308	495	1661	821	352	598	5020	894	2284	872	696	3553	3	1850	6	9114	99	76	4534	9956	1689	26	712
4494	25	513	979	653	446	1216	59	6	1162	673	420	4494	3	544	368	781	1622	39	43	1365	2120	2205	634	398	484	393	378	4578	606	608	247	442	972	2747	831	979	484	1971	47	1781	1986	37	643	1954	227	193	18	76	1154
1108	107	334	1467	426	1926	1161	905	1869	1574	1977	1737	209	3887	131	1397	1294	24	167	1140	973	618	72	1179	664	719	614	5686	2588	8	503	427	760	578	899	1002	3833	1005	163	140	8631	1187	3021	540	606	775	1589	6645	553	840
2930	1163	1427	75	11	3024	533	589	783	1151	1574	388	55	1446	599	7931	4107	769	1839	4189	106	4731	1254	4278	3506	272	1822	101	392	2643	4323	937	1336	48	1298	721	407	2244	84	920	655	11	2225	1915	2242	31	3647	499	1130	4497
136	799	2705	942	1247	63	393	228	3471	916	1890	2354	1547	2125	227	9612	1998	793	488	931	1552	7501	1366	717	52	1439	725	336	59	966	2211	1196	5	6514	34	773	25	415	3	248	208	938	423	436	1457	857	1	5383	1082	1193
1030	3441	6058	493	97	678	1609	334	238	1045	616	1567	2499	1247	3	943	1252	2947	1917	1832	219	1549	8826	1419	9427	114	137	174	681	2825	1220	1985	4535	5402	581	1825	1571	260	380	1519	9048	1194	37	848	3280	909	201	3575	1449	740
1248	542	605	351	2331	3877	415	230	2350	713	2680	405	1996	1143	398	50	959	1145	921	8977	501	1174	231	416	9008	3164	128	351	2319	370	1773	1891	2461	1613	1178	2483	1026	1517	10449	231	423	144	1335	286	830	271	1445	1877	317	38
554	2	957	918	925	1082	531	1027	2380	537	1947	93	9736	11	6225	1502	65	398	42	4353	6604	1496	664	10269	784	4	625	3034	1452	1599	3387	226	1282	286	5379	6316	7	821	1040	1310	323	1058	726	1221	26	4794	694	10223	3804	3607
2599	303	317	22	805	362	842	255	372	316	286	446	1463	106	146	102	9430	1064	826	1435	807	208	1308	1272	44	1477	1102	37	1482	1371	1003	404	1598	2425	3769	1309	4603	198	697	161	460	1327	583	107	1614	4938	234	579	3006	6884
3473	8161	692	880	882	2070	384	2601	443	1029	385	292	7187	963	1076	2016	275	350	10268	48	1459	758	26	1431	1410	1029	26	3431	120	604	232	720	1247	7831	492	741	891	1451	389	441	3532	758	2090	2681	2271	105	1156	746	705	1978
8892	1227	551	4710	670	10093	269	4226	99	1869	320	3409	151	2708	2437	8501	22	1627	1539	1237	2219	118	1545	849	836	2465	3366	2339	644	960	3088	145	388	3715	2022	8286	40	439	893	88	2096	1600	266	1627	189	2041	945	229	757	1512
416	1585	39	25	89	3336	29	1908	1731	593	236	11	1168	62	7758	1166	2	214	176	1	1183	732	133	761	1406	618	96	1135	947	9579	1744	724	2858	170	4730	1070	7128	738	440	1939	1196	1566	3979	671	368	95	2	8558	4	1303
316	1012	5783	543	597	33	1022	1049	120	425	65	274	1153	905	472	2481	1940	864	2295	38	1882	1899	303	512	232	570	1392	947	28	214	870	1546	888	1172	97	481	649	62	35	3357	99	9195	258	931	836	60	88	63	501	3983
296	409	1258	255	1121	73	436	1884	3761	606	17	247	993	2479	68	111	195	545	1367	6	413	1441	1195	588	1664	56	568	816	10233	195	440	1394	210	463	21	881	622	141	1181	4245	808	35	406	3654	229	6185	4313	1609	976	270
1076	1513	338	1724	9883	773	123	263	9623	795	155	1299	1017	2948	295	1076	4035	314	21	1559	604	1764	2657	2119	2106	16	75	1022	1497	257	4538	457	1095	9318	478	77	8766	309	1363	100	115	492	9	2	274	607	308	1570	263	4678
468	2074	400	1247	5827	1242	3	308	158	417	731	622	707	2483	2	33	572	534	1244	4583	1091	3756	2124	4367	3903	350	637	4064	399	1	1956	821	2316	28	125	585	275	4278	302	358	826	25	1933	35	517	1717	816	1385	1033	398
3715	2708	522	505	678	5193	4086	259	1986	985	4	795	186	240	836	1218	544	321	10398	6455	1372	354	1723	1360	1471	117	1314	369	1008	424	697	3209	736	3481	810	9976	1349	743	2238	186	1210	821	426	5440	7686	220	7873	754	3915	917
1614	1297	12	3	5129	135	486	1031	740	205	9	547	738	653	369	10340	5	1019	1721	216	10129	4977	10142	284	3288	2856	332	3823	1788	470	1298	10172	71	9	437	438	1113	2213	834	22	234	63	1143	887	206	452	819	778	1661	56
823	98	940	458	322	6148	1370	95	749	978	10	432	319	3229	1439	7231	994	523	138	1806	9080	285	2668	184	2103	214	428	395	1528	855	11	644	193	94	475	4507	106	33	913	3028	5598	10171	3369	1756	441	9304	2573	52	170	718
3664	268	1901	619	407	706	173	727	1969	428	369	6412	169	1566	540	1760	1850	600	288	22	2847	77	5560	463	1168	447	3506	902	9086	270	931	6	2001	914	4713	1662	206	33	378	2780	913	9686	2108	4991	221	2182	890	1107	860	1435
116	1697	187	3367	185	1308	1386	1709	173	268	1355	599	356	53	615	1006	316	2703	10290	2283	1524	26	312	110	482	1524	1142	210	1197	2198	408	7749	1154	5878	1693	1	191	2358	579	320	1147	550	60	1405	34	4	421	1721	829	377
955	79	1028	5407	1434	919	54	403	728	786	2726	500	516	1029	955	5644	790	833	221	188	562	7011	2170	279	230	972	544	2959	424	208	1459	1	561	848	2046	60	9814	1228	1513	59	5921	165	5628	81	728	707	634	26	1810	2805
2480	838	1860	634	16	155	971	654	815	1842	688	385	1754	1334	369	643	594	376	9942	100	715	465	9247	860	136	104	1574	16	1279	644	272	6	649	867	371	1081	1582	1095	215	1893	261	344	288	4674	7134	207	4315	1582	3236	387
1469	2095	233	2536	429	170	248	83	2752	1659	363	288	662	2100	2213	772	8539	920	4929	489	384	863	9246	7073	457	1527	37	7692	164	310	2067	147	1776	1640	2460	3029	144	8042	907	1202	151	999	4043	917	722	45	5	149	83	2267
210	23	19	4630	6731	179	236	471	5136	6536	183	920	32	10338	150	114	1853	475	717	354	134	2448	1255	355	1222	1092	952	860	670	3622	157	643	726	1468	1265	32	572	2225	399	32	25	5360	2138	4015	10177	6497	1286	103	1092	333
614	743	470	3842	780	1455	694	417	509	1007	370	314	2605	3750	1765	56	1437	1669	3370	1898	1126	1694	1659	1989	407	2225	2008	144	1069	1258	593	2	1506	6957	175	43	1690	15	44	55	2027	1148	731	57	1493	144	1370	950	1392	1116
1527	1710	6703	1413	4893	1081	909	824	8674	1339	1843	858	762	847	1564	6	8826	471	73	167	9328	710	418	8052	540	5037	1645	425	225	899	688	59	153	1278	2800	1128	1789	1379	1807	452	507	682	493	330	802	3837	613	983	561	994
1518	87	17	371	317	10	89	1274	150	864	670	217	380	618	1506	1625	1881	1995	1061	10	1579	316	397	6859	2956	196	1104	2485	682	1550	721	100	3233	91	2483	152	284	1853	2	1369	3683	2595	7832	671	189	1351	4036	168	2389	164
815	1074	4010	699	7763	1269	1399	2027	477	38	9680	2114	919	9451	4807	4137	2213	429	437	2421	3000	2217	1124	659	1161	9934	406	12	1206	380	426	782	1228	27	4668	299	214	38	73	844	4092	75	799	280	10224	649	738	722	1163	827
2089	621	2524	86	10067	712	1435	2	110	614	5264	129	1820	2420	304	1427	57	717	4	86	1111	2344	1022	1599	85	1321	273	693	9122	669	1986	1065	1134	1179	1111	845	295	7490	1310	212	1267	101	1637	970	4	7866	741	6804	827	123
2547	9926	1179	205	434	2	964	2740	549	11	52	1073	1064	81	180	1533	393	2378	194	70	3138	2063	6010	7	1040	102	959	27	88	6106	632	1073	2323	145	1534	562	1111	2	1291	935	1540	3947	577	1549	2	6335	1484	1274	634	521
235	883	242	442	696	830	1468	532	141	1975	1646	334	178	324	2403	3128	2043	2265	4654	283	208	50	60	11	177	2913	1561	170	80	1804	768	177	1170	143	2	132	8353	2094	525	445	560	3	5751	187	278	929	885	3799	68	5
475	1909	684	1898	1271	1438	765	902	932	4222	198	1715	816	871	6025	1407	145	277	504	92	540	214	1522	182	762	1050	205	1617	3208	3079	9267	912	444	736	225	153	9673	9690	7691	1558	5038	120	851	1093	1173	952	527	386	873	7
1012	6715	550	18	1988	4	2325	70	2126	816	10134	2062	2360	1977	4423	10	2282	1540	907	551	1296	1461	284	1679	1802	812	793	606	855	2909	3	221	3211	712	888	2309	1187	1456	1	415	672	215	962	1797	36	124	9999	2008	186	26
534	968	1583	668	689	58	789	1346	509	1426	4681	1211	23	142	552	52	1224	6274	701	700	114	1515	5	1969	476	726	1767	1013	2500	698	737	348	1617	1885	1092	3	5492	472	1088	227	1739	15	3950	1450	6881	1459	261	52	2917	221
757	426	8540	280	717	754	2	9087	8752	16	3909	527	66	895	2279	676	149	428	1053	1337	356	3153	107	9550	1065	19	2531	1982	850	948	3900	885	1178	722	1981	1466	2568	1057	32	3358	1356	2143	1458	146	39	2796	97	106	280	19
177	1102	93	10081	1610	3064	6482	248	474	683	1252	1439	625	10157	1884	955	1743	390	2134	2600	678	5	5634	83	1381	21	1275	1450	1057	58	663	1616	1542	6625	1586	1128	724	170	198	3131	816	754	1039	840	1460	303	394	2133	1394	1393
595	277	907	780	1408	1097	1635	74	308	1	141	260	84	1912	922	43	222	5420	1	217	558	2623	30	170	4659	1364	6792	1422	4425	122	115	1997	114	1366	1391	4084	5974	2462	4223	112	1229	1277	4187	11	3015	10170	7	9972	1051	1080
396	379	830	1795	8675	3074	818	6771	22	83	1014	53	177	1005	81	2154	192	1485	5278	580	1639	1809	1119	1292	3703	4982	619	1199	2319	642	743	2618	190	849	663	186	2049	9939	1079	1625	669	290	325	16	844	61	470	2369	29	732
452	658	8068	139	3505	115	11	2689	1972	391	3699	2337	206	3707	1588	135	1	918	413	2610	1013	5029	449	945	10254	4059	1115	29	47	131	142	1242	923	2165	10081	462	4278	545	227	1438	1159	358	2208	5889	125	808	133	1109	1713	1135
9	980	1297	743	2641	627	1718	649	1628	510	978	16	478	1442	1960	518	685	10179	468	9	329	1028	1491	650	1056	606	2755	1345	1431	1049	608	1089	1080	456	9163	46	9802	535	1371	544	514	450	956	804	10112	178	372	161	1008	1180
3664	143	1037	3630	533	789	943	1220	94	7489	2875	508	1579	651	2235	742	34	1733	1623	169	3610	515	992	1119	999	31	10254	1453	5388	142	1122	564	3403	1193	585	629	261	1063	1553	1126	189	8319	3765	936	1659	304	1284	1505	1348	560
2106	3634	254	1469	17	1654	1386	1146	65	630	783	863	1107	10229	13	35	3344	1205	1131	1919	165	1263	2704	3939	120	2343	680	357	359	1088	81	2840	2263	3438	766	739	10170	319	2321	1	254	287	700	619	494	8392	978	388	5044	823
10297	21	1598	1216	253	21	912	805	928	120	447	192	1227	1049	70	7996	1391	779	2892	567	396	1364	936	312	5132	986	1094	1121	1218	875	1278	633	1190	1302	287	418	182	1643	91	618	1389	2040	1	3377	10	1241	1277	212	466	873
1056	281	9990	192	1620	1016	50	753	366	5522	76	942	656	726	1	1	1153	620	327	2575	694	1015	203	2513	654	8665	208	883	1098	3553	2706	2702	512	2565	2570	932	10158	1494	436	271	8063	271	973	85	1100	1383	380	822	702	99
180	297	872	3554	134	1050	628	8190	10085	323	261	398	193	2470	301	707	4810	1992	184	608	506	199	8621	3686	702	713	306	57	2612	497	1117	4619	1590	286	10082	571	181	2321	901	1074	2791	1053	663	406	104	409	616	14	2120	564
3587	63	3670	1347	7	941	1773	212	1548	1981	454	826	233	2990	8969	2599	1412	2519	662	29	25	8196	1398	26	90	84	550	739	13	1359	1910	617	1579	7649	1281	1	534	4683	491	1395	2803	1556	279	93	500	9923	3753	8684	1023	515
282	10221	1613	940	205	4708	510	27	977	2400	2428	379	2026	60	406	468	1562	827	616	375	350	9009	6227	1118	1512	2901	8	6379	1295	1063	3134	1526	417	110	1332	481	842	1054	1995	176	2496	88	308	44	570	2	868	183	866	397
556	3851	159	287	5871	675	386	2433	97	1303	5949	774	4534	351	45	947	1672	130	1	678	205	1354	4321	201	5393	1939	1496	832	15	113	2499	285	1540	463	274	503	276	3	1422	4277	302	1027	185	811	1116	678	1525	174	230	45
6360	832	188	655	350	315	988	1582	1083	2744	453	285	1212	1488	1268	4397	1992	100	4606	591	2681	514	5688	53	170	686	592	2266	369	4250	30	5723	80	3740	3031	3843	1515	239	573	1491	924	120	2836	492	3127	648	2193	1000	1615	561
204	7149	646	2355	643	7594	28	137	1502	1831	2038	437	268	1135	489	1231	1209	758	450	489	977	1528	2	1070	19	390	1292	1892	257	496	693	2178	60	411	1009	531	10313	964	602	102	168	77	5282	1473	2197	1821	312	936	3307	1528
301	268	1760	11	424	346	153	790	237	192	626	3029	60	6592	2	360	1242	810	968	1011	192	972	71	453	28	829	131	1140	1006	6484	1258	1263	412	296	1021	1766	702	1574	325	36	851	1230	50	181	2494	559	811	414	1266	668
6257	69	8	842	264	5758	13	426	1701	388	19	2072	21	9924	11	869	10338	19	989	21	551	1311	7581	299	708	375	9778	1442	168	584	93	545	19	2052	1437	1467	579	583	1599	1260	1104	4500	844	1601	443	618	3410	2921	1812	1148
[truncated: 614 more columns]
