# Supplementary material for: Neighborhood-based inference and restricted Boltzmann machine for small molecule-miRNA associations prediction
Source: PeerJ. 2023 Aug 24;11:e15889. doi: 10.7717/peerj.15889 (PMC10460564; doi:10.7717/peerj.15889)
Supplement: Supplemental Information 1 [file peerj-11-15889-s001.zip › Supplementary material/Code/Dataset2/39_286_five_fold/five_fold_ensemble7.xlsx]

## Sheet: Sheet1
468	85	1	148	6963	391	1886	640	6287	202	449	2973	1954	936	809	984	160	220	3185	1088	629	780	92	715	516	1	1593	192	913	416	398	1570	2934	881	2572	118	2086	3042	5032	542	789	128	1455	8328	3594	8319	737	1287	1524	2288
880	610	7950	1234	1814	822	1082	1187	2387	15	4337	33	5579	840	93	1283	1133	1005	2270	1059	949	1	22	1233	252	1714	851	174	1124	3745	4876	1015	334	3569	174	1773	970	315	446	154	863	1137	1200	363	1	2581	613	762	1084	292
692	1	1614	2576	2758	414	634	378	536	260	220	657	219	1588	401	599	8	881	1534	1423	461	9200	897	9572	1048	87	498	9846	2363	1499	1318	46	307	306	3733	1902	1296	869	310	1004	1839	2834	1397	82	132	784	1338	53	732	3912
2838	648	1440	1118	348	1020	1862	662	204	1657	378	5280	1583	1257	4060	284	136	1707	338	1514	334	1267	51	2171	9652	1034	768	1687	9563	122	452	1973	1260	694	226	925	887	5731	1953	127	334	897	841	1139	4976	3947	4400	140	386	107
371	559	1158	3193	1008	49	1263	734	201	1231	1814	833	700	172	1230	4625	872	1	177	987	1159	7976	2170	1	1045	1497	755	5446	2801	432	917	11	1079	2098	322	172	1196	1199	172	326	1365	580	73	1374	446	280	4587	3644	961	1511
672	2665	722	1644	886	110	1174	2704	683	24	8918	1601	207	444	462	19	311	12	798	9917	399	413	13	888	2075	1427	470	818	319	3966	525	20	771	123	9529	805	42	6359	212	2969	3476	893	1281	865	3424	310	610	1172	432	751
10141	101	8912	438	764	900	403	1069	3318	3121	1112	161	2938	978	454	1878	1209	503	318	1508	343	38	2846	312	10139	3659	576	1343	866	1572	752	165	910	2515	25	999	3522	44	20	843	9720	900	1943	5906	1548	1282	128	343	984	886
417	1089	694	1718	44	928	17	434	2501	323	400	1786	1286	1187	1083	9896	5172	498	702	406	9679	818	76	60	632	239	358	2239	17	4953	33	985	408	4103	1149	1656	348	9472	644	803	275	2149	5184	2819	683	792	731	2254	7230	689
802	44	57	1497	10241	143	964	790	33	4956	382	2176	1798	1532	231	1019	69	1054	25	3354	7896	1177	275	200	401	1914	11	565	2542	335	1193	1046	665	1270	721	662	507	600	837	10109	912	401	912	495	1	4333	433	1450	743	123
865	889	528	2111	468	995	398	1526	888	595	389	1050	1728	543	1427	25	2032	2100	91	1191	1307	732	67	38	624	330	9475	1228	193	28	358	4	10346	1682	328	1073	973	226	945	1784	44	9	1347	231	1432	2458	793	18	2277	5164
1068	4482	1428	5639	1328	1457	3264	163	1871	5146	373	904	864	57	328	124	281	2	18	489	886	633	590	380	676	5187	676	9988	6307	225	1862	551	402	400	50	676	2213	309	6511	971	3294	1211	97	64	2237	554	933	34	9847	251
2047	1422	813	1679	2046	2998	384	1784	10	1473	206	1348	1117	6335	2380	3362	1511	4302	847	205	2907	1858	1490	1	8387	37	490	1221	2773	1044	3045	1449	73	2	74	1403	36	2296	731	1275	1022	2631	158	879	4156	1711	460	312	2639	1422
2274	5568	1683	1690	75	2119	959	3718	164	4126	1187	565	753	88	493	165	316	869	521	43	10126	78	489	421	1250	78	515	868	1590	1867	287	62	3125	6915	52	150	438	744	18	4250	1062	2146	9346	870	5681	385	4	66	1189	2679
409	936	917	682	4932	1841	2024	597	453	1544	1534	1372	27	350	2145	336	5787	73	1360	1776	1328	868	1172	1018	863	5961	1075	7	404	648	3403	1392	256	677	694	154	2033	4402	107	1327	1512	2607	844	442	769	957	3478	1524	4998	18
120	732	1589	1005	1155	1593	850	335	26	812	5276	1200	177	359	1432	1620	294	8981	2044	110	1581	889	6756	1912	316	445	527	30	875	129	518	145	10474	347	620	286	567	2024	1796	478	1664	2971	49	924	9196	29	3242	13	5017	7756
495	1207	1352	2472	8845	456	1196	1950	3480	515	5216	858	2222	2243	687	131	223	4625	234	788	3539	9444	851	948	9272	360	16	596	13	1105	281	7527	1748	1599	10	1	194	1417	608	1917	907	906	1583	1860	1114	8393	29	1031	1788	16
278	294	4882	2091	1568	5842	1470	517	2808	1243	147	1427	5436	530	516	3139	188	393	37	172	2156	408	629	6250	294	1120	73	8162	1155	168	1633	1144	2515	444	27	559	7924	193	1457	1019	294	2007	1	945	210	9703	1407	2143	3493	869
122	1730	23	216	859	2966	1	1775	103	2719	604	328	7443	809	2658	2092	4575	2943	1267	806	185	6176	126	148	1711	1264	266	1028	8382	484	2294	4824	2042	761	92	1517	1509	1324	95	9479	1202	1245	610	593	437	787	250	923	6933	3917
429	1614	1054	425	1139	64	84	434	2304	139	829	99	1184	72	473	497	669	4243	2683	191	2	1399	1948	13	7776	1476	13	1196	4179	1424	965	334	455	1509	39	47	93	29	2035	2281	384	261	8910	3771	1471	569	1	2085	522	1099
1649	37	6608	39	569	47	761	1269	8764	4387	586	1972	1244	512	731	4033	53	659	712	712	57	214	4579	2037	823	60	889	582	5534	1715	497	3986	933	2052	380	514	5808	3969	1161	77	291	3953	1416	657	1479	4107	202	611	81	2348
2206	977	14	1412	2894	1690	1159	3	618	284	856	196	3058	1543	1636	656	1065	967	1199	1442	4716	475	565	895	7191	979	2717	897	67	4664	5898	223	1007	1839	125	1250	88	803	1993	9010	206	7544	423	2396	344	171	1368	2207	6973	21
147	729	1516	463	588	10167	139	1	745	804	249	1445	434	8920	9508	3736	2106	3	9587	1712	98	1604	10381	750	7591	13	4657	1836	79	1946	957	1446	1150	1154	617	8	1253	70	2148	42	739	1809	958	125	2423	1041	976	6469	224	1080
153	9151	272	85	2173	533	177	419	68	442	1601	135	10134	721	507	254	51	1	1917	5352	1427	1645	860	400	488	1214	974	512	1322	7801	2632	271	1087	8317	1866	909	1048	1265	435	911	358	841	2559	2077	3382	822	936	8655	151	459
1445	756	1116	1803	819	12	3146	590	3	1388	670	148	3742	1	1936	23	503	614	1786	821	1437	714	1282	269	1	2156	410	465	2010	361	2805	622	605	1907	1406	893	1422	958	6170	62	8210	433	760	4442	1365	645	171	87	10111	202
1742	1453	740	158	559	56	3632	135	1317	9980	1932	682	216	68	1341	855	1938	946	1864	2430	434	62	731	8696	910	74	460	3316	1807	1462	5185	460	1159	1652	1521	580	1049	343	2342	348	173	3	912	5320	770	2925	777	2724	2338	62
596	208	35	2678	9832	3	3132	705	9564	416	342	3499	1235	446	3151	1020	133	121	9499	1100	1242	3101	10072	74	2044	152	180	147	945	6157	593	1916	249	453	156	1597	1949	578	2880	4775	2768	5110	10	3690	787	2927	67	392	4	877
1695	787	5668	3472	1086	1041	8037	2152	362	860	13	1284	1072	918	253	940	762	1578	583	6251	4846	6005	785	214	1924	2082	1490	175	308	10210	4499	1156	1395	276	329	2776	369	5436	41	1798	2115	476	16	2034	1614	687	9838	1935	896	2118
249	584	8147	101	170	1813	1448	9477	1019	1651	6646	66	696	320	378	2248	1932	371	2171	3527	1112	1605	1279	1746	5286	2011	502	1018	1699	44	23	904	196	4663	3983	6307	27	910	588	1550	888	1194	826	236	1	2321	808	23	909	1
976	1482	487	38	524	2000	3870	1083	589	4609	1981	1170	1518	978	9	2549	33	9	4047	4040	52	289	192	703	2197	2921	1686	1150	1087	344	1066	779	377	45	1624	106	699	1603	680	9665	1481	831	1897	3013	3439	2087	169	1434	1151	1359
2560	1990	1211	30	2893	58	7682	3531	526	1269	502	5529	1645	573	95	808	1299	8292	2358	2052	483	80	985	1718	1463	7025	53	1525	1688	1681	338	297	2265	735	1055	5977	1843	941	1365	10	3684	418	1220	1168	149	1494	733	5	2127	488
2762	499	297	53	46	634	692	2916	1431	1850	579	3845	1120	538	1959	91	1107	400	10290	534	1185	388	24	5059	273	5384	647	1569	2035	1276	25	1200	271	1625	1957	3	1533	719	1194	85	478	9260	1113	1206	1196	471	947	1904	1498	38
1055	497	532	1440	519	445	891	1465	2551	21	281	4363	3875	741	1224	239	941	255	14	10	660	2320	1301	866	8452	474	207	1757	199	1059	6238	743	580	1035	1528	10	1345	174	1272	97	1599	1477	864	1773	360	134	364	3061	1001	868
736	114	564	4091	428	1837	1511	1528	649	352	131	9803	525	1273	78	740	1694	2	48	1515	6155	416	1669	2279	1000	5798	1916	2	1051	597	1264	321	15	929	936	2141	67	1850	202	460	91	4585	1095	2499	24	799	268	457	762	724
2293	390	738	1148	463	1460	252	1459	475	948	1398	229	1921	1825	226	658	556	759	423	502	953	113	703	1693	1189	114	1149	386	459	6184	2527	706	1482	57	2054	728	72	1978	369	1536	1207	1913	553	28	617	488	45	630	421	50
1058	1594	3641	1629	1607	18	1625	385	9855	255	376	1313	1712	3647	1707	412	2129	3119	385	982	9943	1196	1148	223	120	959	570	180	769	2033	524	56	866	1624	403	10429	3	1378	51	2101	7473	140	853	1490	1065	10332	2650	1367	654	1581
155	1566	1815	5159	13	802	859	1004	790	110	8930	826	1444	673	1541	753	36	593	65	788	50	60	1666	10114	1383	580	34	1324	58	1690	5490	350	1315	899	1004	2	680	1083	1191	1014	776	834	1058	798	10322	5545	3683	5324	1797	1372
743	2228	5913	235	1573	1615	380	1026	484	460	1552	10	1736	450	283	6053	293	441	5189	231	639	743	1091	606	398	7470	933	915	10380	853	1423	536	1	221	412	1170	57	645	792	837	1217	9364	618	587	353	396	254	680	13	926
1735	720	36	751	745	1787	1122	4594	326	4498	3136	179	267	692	18	155	1900	511	896	1753	428	8335	619	152	2922	1548	1008	162	5	849	7590	398	295	380	2636	2076	938	1054	918	2414	10	24	722	774	566	1010	4689	1774	560	200
2211	183	5844	219	29	51	197	1033	358	636	53	8468	1506	76	2401	6352	3449	3161	83	470	2383	809	1460	26	336	188	2578	68	764	1108	4	1137	485	1785	532	386	44	974	5721	272	7742	128	78	1375	1998	128	366	1946	1137	1453
1990	806	218	2091	1563	136	1912	16	634	8686	179	1586	529	530	566	686	9995	252	187	253	2490	423	781	1774	414	2464	5054	4409	1162	181	127	196	795	3471	9996	2312	2409	500	1546	1071	279	8827	217	44	252	398	1330	35	148	468
2226	191	983	524	2308	102	688	195	548	649	700	1568	615	450	286	654	2084	456	10178	92	45	1563	108	673	567	1118	349	50	13	614	299	2021	441	143	10040	3224	207	720	7123	9160	576	13	869	35	479	836	1542	172	1338	147
886	6674	1658	2430	10236	491	242	5800	1070	519	1947	34	2804	11	9584	2819	1349	4184	3058	889	1469	1978	553	35	1273	41	360	695	1978	5411	8997	330	1514	188	2145	1348	9736	86	653	484	1120	249	298	764	1395	5461	664	8061	930	4480
22	2034	9416	1798	1400	830	496	3243	429	45	110	9034	1582	1690	103	6086	812	531	1076	1031	9909	1621	232	22	585	662	54	10109	585	581	4526	358	129	975	329	3607	1381	10150	728	99	2878	249	52	52	6978	385	9	393	5794	355
8803	1846	2833	1350	2827	526	533	724	2423	595	2282	98	283	712	1786	607	1705	537	21	1499	524	1096	924	643	1084	10436	1633	1545	2048	175	952	451	1288	335	227	557	1239	1493	194	1949	363	9794	768	1032	234	576	59	4774	1941	1383
20	855	1255	311	4712	39	1008	2436	2620	9	958	12	361	1020	1140	69	743	1154	465	4903	339	15	559	40	833	1161	16	1206	189	468	352	2098	1522	61	941	326	9869	616	1711	907	9817	139	8657	585	5044	11	9475	526	179	112
1571	2491	148	1066	1286	467	497	831	2774	1482	97	17	710	136	1562	177	9666	840	965	1821	63	584	3428	1260	4344	1498	800	1116	539	278	1002	363	1229	33	3111	1422	1207	195	411	516	125	417	707	220	539	975	149	3119	769	1516
3128	929	1069	1091	342	3283	1158	797	5899	6955	78	169	1272	6411	1145	1305	9676	59	2637	2526	858	10077	2003	59	9795	1582	1218	255	1384	1218	765	2200	557	900	989	929	767	15	1575	933	217	23	877	753	2095	97	317	1581	3176	1741
4806	1237	200	312	2828	869	3302	1588	659	1405	5124	212	3804	2594	1757	31	2861	69	6465	338	3683	161	3070	6727	1338	1	6797	659	407	1600	1037	337	601	5227	920	2280	781	797	3549	5	2251	10	9078	113	107	5021	9950	1979	25	617
4341	19	575	1223	818	745	1278	49	10	1208	1007	744	4141	11	682	621	912	1759	58	89	1412	2336	2232	823	682	759	739	498	4187	891	563	237	706	848	2676	1027	1195	524	2284	73	1969	1887	43	933	1929	232	205	28	81	1513
1092	120	459	1534	365	2029	1025	1147	2322	1544	1957	2034	254	4578	94	1357	1685	24	154	1099	1072	795	541	1147	813	626	559	5362	2662	14	593	419	702	555	875	967	3969	1012	156	197	8597	1695	3232	525	1174	724	1591	6740	555	688
2871	1353	1670	128	31	2677	567	828	752	1032	1496	803	102	1319	609	8172	4192	893	1591	4180	153	4703	1165	4357	3682	656	2076	167	411	2837	4016	1073	1303	64	1379	715	396	2444	77	946	993	9	2182	1955	2094	58	3515	501	1388	4817
153	903	2468	978	1225	51	711	224	3491	1045	1975	2665	1842	2130	256	9680	2010	752	751	1160	1791	7635	1303	733	123	1753	676	585	48	987	2226	1196	21	6483	90	720	25	730	4	304	162	1078	756	525	1711	908	2	5639	1138	1045
881	3271	6116	420	135	727	1460	313	333	992	607	1503	2502	1160	4	848	1054	3345	1917	1710	183	1703	9085	1393	9497	201	139	211	949	2587	1167	1939	4930	5959	1004	1791	1579	256	607	1393	9279	1413	45	1124	3015	1319	230	3698	1483	706
1699	547	719	316	2026	3820	353	251	2151	799	2585	873	1880	1131	332	63	1116	1098	830	8976	547	1217	268	404	8995	3002	149	498	2384	650	1474	1869	2239	1767	1127	2457	1104	1359	10445	230	658	200	1205	279	898	568	1619	2152	421	65
1091	8	938	827	821	965	462	1150	2466	679	2025	134	9592	19	6600	1593	87	614	80	4924	6033	1658	1080	10270	1114	7	641	2904	1457	1925	3667	258	1400	579	4886	6411	12	864	903	1659	586	1091	680	1310	70	4973	700	10251	3699	3631
2459	417	270	47	814	555	904	214	379	316	605	613	1449	86	110	261	9419	948	1313	1428	700	158	1310	1189	54	1794	946	48	1329	1246	955	549	1722	2283	4354	1329	4325	279	800	167	542	1146	480	137	1560	5479	256	549	2807	7258
3185	8411	625	850	785	2134	430	2731	657	945	339	240	7665	959	970	1959	555	342	10273	73	1521	872	38	1462	1493	963	30	3274	96	716	442	898	1172	8231	455	709	1069	1419	345	450	3500	1049	2079	2375	2189	205	1071	995	643	1823
8763	1172	605	4303	685	10087	551	4192	144	2120	401	3291	305	2657	2573	8554	71	1479	1597	1293	2641	149	1534	1378	1170	2795	3137	2651	641	894	3296	123	420	3746	2232	8501	111	618	896	101	2067	1643	521	2054	233	2037	775	300	778	1859
572	1512	41	33	112	3251	41	1913	1706	648	295	14	1147	61	8063	1085	3	330	276	1	1153	775	134	687	1410	549	114	993	1085	9624	1454	994	2757	261	4790	1047	7074	714	421	1843	1029	1446	4117	870	462	94	1	8726	5	1101
298	1331	5593	491	595	52	881	1218	276	603	42	372	1126	1214	631	2333	1888	868	2294	17	1797	1765	349	486	161	749	1144	911	15	213	949	1905	876	1089	99	650	589	60	51	3868	141	9014	442	881	839	204	88	80	562	4030
229	746	1129	253	1126	87	477	2212	3417	577	19	229	994	2562	51	106	239	505	1644	11	446	1425	1129	855	1770	86	620	893	10254	525	391	1759	327	832	30	1172	1009	166	1237	4017	775	58	670	3941	354	6525	4200	1822	1068	322
1252	1790	257	1698	9990	971	134	748	9680	745	582	1393	885	2826	260	1040	3829	862	31	1866	579	1795	2860	2187	2433	25	44	873	1397	255	4391	493	1340	9402	458	107	8827	273	1240	65	139	684	14	1	325	539	583	1569	344	4657
372	2092	434	1655	6185	1226	4	335	260	592	752	646	941	2303	3	26	510	492	1236	4896	1517	3581	2009	4255	3970	476	586	4294	357	1	2214	816	2180	45	464	524	289	4590	244	351	803	24	2089	32	723	1774	752	1342	885	432
3756	2733	760	943	605	5246	3846	279	2143	1040	8	1200	173	335	817	1473	698	506	10407	6616	1171	474	1758	1383	1417	106	1226	352	1254	558	693	3006	810	3356	821	9980	1189	763	2271	242	1158	870	357	5269	7455	302	7782	857	3775	1262
1594	1281	27	8	5201	181	1203	916	734	334	29	486	674	549	392	10293	8	1459	1795	188	10099	4762	10122	307	2920	3001	1013	4347	1753	566	1256	10193	165	10	477	562	1112	2496	965	49	269	70	1061	868	325	572	828	740	1628	43
1051	122	964	887	352	6531	1207	80	856	978	7	427	288	3526	1315	7503	1019	713	104	1611	9024	344	2754	172	2016	283	390	427	1338	1268	24	735	199	105	379	4497	108	76	1245	2799	6097	9981	3648	1637	368	9417	2523	254	161	903
3593	306	1934	704	729	1049	420	664	2070	445	413	6726	291	1437	567	1905	2037	876	273	42	3170	116	5500	709	1137	445	3636	876	9161	409	1227	16	2040	987	5064	1488	344	61	600	2247	845	9694	2273	5349	301	2244	1100	970	935	1555
139	1775	313	3691	358	1578	1415	1652	198	514	1370	673	425	36	615	1010	637	2927	10257	2184	1512	55	360	310	425	2041	1278	385	1363	2304	453	7822	1400	5758	1647	1	379	2422	868	396	1160	836	122	1487	44	19	435	1724	701	631
937	386	991	5808	1306	848	48	332	680	718	2434	524	539	1359	1318	5823	888	1012	511	241	820	7033	2501	650	178	1275	518	3042	637	166	1348	1	522	1265	2292	55	9840	1138	1537	150	5638	182	5878	97	728	953	581	21	1955	3206
2266	962	2226	711	51	108	931	524	716	1864	742	525	1704	1592	623	601	585	561	9872	182	676	504	8902	745	70	148	1728	219	1396	621	293	5	540	870	325	1170	1669	941	173	1842	417	357	640	4560	7161	325	4167	1416	3151	314
1915	2230	202	2367	607	238	614	100	2861	1859	526	289	557	2077	2745	718	7990	852	4981	438	370	980	9523	7269	446	1476	45	7491	104	289	1938	182	1893	1498	2257	2893	176	7943	1116	1467	160	1124	4560	1029	828	34	27	122	468	2132
311	35	22	4448	6706	172	201	497	5438	6460	235	1038	295	10331	579	139	1830	455	834	669	166	2478	1374	403	1650	1085	881	903	1003	3246	172	716	767	1354	1605	32	649	2673	398	43	22	5229	2478	4083	10126	6665	1267	148	1105	298
560	1142	513	3558	892	1365	810	397	492	1333	532	386	2661	3619	1599	82	1408	1623	3113	1717	1039	1714	1758	1973	524	2677	2030	156	1031	1146	578	7	1606	7121	157	274	1846	18	39	70	1979	1077	820	107	1487	121	1284	906	1331	1493
1707	1625	6770	1305	4784	1110	1288	981	8751	1164	2168	873	673	792	1836	7	9006	445	92	190	9602	851	843	8131	610	4965	1459	677	241	865	732	73	128	1150	2778	1056	2038	1352	1792	513	422	617	480	405	1066	3780	551	960	502	948
1540	53	58	317	301	16	115	1185	374	1093	635	319	335	556	1709	1713	1848	1922	858	12	1589	303	418	7251	3080	201	1192	2138	580	1537	629	160	3072	141	2569	211	646	1942	2	1310	4179	2700	7424	656	303	1501	4081	265	2398	145
810	1280	4491	875	7906	1269	1377	2110	545	57	9710	2297	912	9535	4923	4114	2481	469	650	2213	3243	2342	1091	1005	1444	9920	422	7	1407	440	452	999	1386	29	4549	388	201	57	135	928	3652	74	637	413	10198	672	710	1196	1509	1124
2080	945	2489	184	10103	879	1788	1	103	554	5124	184	2260	2713	256	1406	120	676	25	83	1238	2330	983	1902	160	1275	489	722	9204	770	2009	1082	1037	1215	967	1217	343	7134	1317	452	1253	88	1757	1120	10	8030	1235	5959	813	230
2599	9932	1022	236	321	2	838	2946	693	27	66	1400	1023	83	211	1762	549	2740	142	147	3609	2096	5757	22	907	81	1371	62	160	6471	642	1022	2476	175	1357	723	1090	2	1314	914	1438	3938	789	1575	3	5958	1787	1232	566	581
265	822	318	468	981	704	1444	612	212	2204	1598	320	143	268	2175	3445	1778	2051	4547	420	299	33	53	5	203	3187	1409	189	53	1821	709	141	1459	115	2	235	8526	2479	772	822	579	4	5847	295	621	1042	1067	3642	52	12
405	1781	907	2001	1176	1219	673	862	1276	4028	186	1675	1277	1132	6216	1643	185	362	694	140	737	378	1314	270	907	973	203	1945	3028	3123	9471	973	899	612	203	111	9830	9481	7878	1670	5090	102	780	1029	1581	821	743	358	933	14
968	7078	564	16	2209	32	2428	160	2294	787	10201	2139	2330	2017	4838	18	2252	1878	936	980	1633	1432	274	1789	1823	757	910	681	798	2923	5	164	3359	815	993	2498	1234	1487	1	999	889	196	986	1876	55	351	9836	1998	240	43
479	905	1510	875	699	68	682	1584	702	1358	4755	1442	12	197	481	327	1445	6778	909	652	78	1419	10	2587	407	915	1746	944	2460	570	957	282	1708	1924	1165	10	5829	570	987	463	1712	12	3845	1526	6818	1355	665	38	2641	350
748	706	8267	375	921	641	2	9303	8990	26	3991	480	162	828	2261	919	274	356	1528	1383	304	3060	472	9487	1071	26	2529	1847	1110	801	4433	854	1169	649	2129	1726	2358	1187	326	3461	1528	2132	1370	480	49	2516	198	239	202	17
285	1002	152	10119	1586	3254	6831	194	469	699	1236	1549	912	10100	1762	958	2175	559	2107	2324	872	4	6091	134	1692	36	1207	1379	1110	34	798	1959	1615	6885	1927	1089	692	277	325	2947	819	1152	1302	1067	1721	518	340	2073	1655	1395
625	307	1241	793	1397	1015	1649	170	643	1	173	419	150	1821	1060	76	238	5255	4	347	613	2485	36	285	4920	1420	7079	1251	4586	136	173	2210	225	1708	1773	3721	6500	2569	4371	247	1353	1411	4446	25	2847	10155	7	9982	1289	976
648	382	767	1682	8621	3035	904	6319	35	117	1050	136	270	1166	123	2099	207	1775	4828	560	1532	2112	987	1313	3961	5303	561	1575	2122	920	1005	2775	502	743	675	191	1904	9798	1091	1528	970	283	313	16	1176	86	682	2070	28	1023
506	688	7873	213	3501	90	8	2676	1751	335	3656	2267	268	3764	1567	82	1	1121	399	2476	988	5486	397	884	10159	4360	1181	138	205	148	121	1128	1226	2013	10071	437	3954	571	284	1278	973	363	2496	6144	99	1125	177	1272	1435	1068
22	1288	1368	992	2747	884	1632	841	1811	685	988	8	750	1537	2028	778	895	10219	532	5	529	999	1423	577	1150	570	3090	1550	1407	1066	700	1121	1230	405	9220	65	9783	711	1751	457	572	633	1221	912	10131	269	430	141	967	1267
4212	121	1184	4219	463	943	1117	1159	131	7307	2677	682	1544	579	2120	609	29	2202	1568	489	3554	537	1165	1041	859	61	10214	1359	5580	129	1123	611	3249	1165	783	709	197	1167	1705	1355	286	8252	3901	1019	1866	466	1192	1441	1260	835
2112	3666	266	1478	22	1627	1824	1348	64	744	1095	1364	1126	10254	10	48	3785	1520	1096	1831	138	1249	2667	3818	404	2456	702	428	290	1094	167	2730	2567	3414	668	740	10072	341	2588	1	283	239	844	719	638	8406	910	689	5117	795
10282	32	1554	1168	241	117	881	748	1274	65	718	167	1002	1179	58	7779	1391	643	3299	640	428	1502	810	287	5211	947	1027	1507	1259	1184	1289	624	1168	1126	214	507	163	1490	129	454	1434	2094	1	3259	14	1033	1329	180	479	820
1002	324	9930	181	1533	1148	63	658	357	5822	104	943	641	888	4	2	1379	587	292	2495	1114	1061	306	2728	755	8579	206	837	1090	3622	2872	3140	592	2848	2454	999	10134	1714	444	282	8035	222	1024	90	1018	1370	318	796	692	113
359	295	809	3450	176	1103	719	8077	10066	261	195	384	154	2428	303	696	4756	1954	329	641	1005	188	8656	4248	648	800	336	57	2604	437	1062	4414	1634	290	9846	641	485	2303	1185	1000	2521	1205	845	781	126	350	646	13	2359	872
3609	121	4224	1319	13	813	1632	362	1522	2006	457	708	227	2979	8881	2574	1786	2663	806	43	33	7588	1712	33	74	151	511	640	14	1749	2103	813	1646	7767	1332	3	612	4245	612	1727	2904	1570	352	177	474	9820	4199	8739	1027	684
620	10234	1672	1244	283	4538	539	55	1040	2567	2449	328	2060	94	748	583	1758	767	605	719	369	8975	6332	1281	1722	2824	17	6163	1628	1419	3527	1630	790	125	1147	587	838	1081	1825	247	2418	109	369	85	609	3	820	158	1111	497
740	4391	135	285	5804	639	719	2532	179	1397	6380	784	4392	371	67	1402	1905	162	1	573	387	1485	4840	424	5190	2054	1899	771	22	124	2409	285	1840	472	732	490	441	9	1591	4374	348	1055	183	1185	1143	638	1333	129	211	76
6544	799	324	835	485	250	1008	1909	988	2896	624	310	1228	1766	1569	4923	2049	80	4576	537	2689	500	5976	282	149	537	622	2030	369	4333	39	5831	66	3958	2871	4396	1438	333	538	1236	1067	198	2612	451	3108	632	2146	1246	1653	976
248	7386	735	2283	944	7670	36	142	1506	1823	2479	761	291	1130	507	1187	1222	796	501	479	1368	1554	2	1234	29	418	1669	2289	555	840	633	2278	97	403	1283	483	10321	985	582	127	432	50	5717	1755	2284	2165	294	1176	3788	1666
424	285	2076	12	392	273	194	820	524	250	863	2895	72	6397	6	614	1190	778	809	1132	225	882	33	732	28	1045	227	1022	1390	6516	1487	1439	365	298	931	1774	760	1382	273	54	1061	1158	53	239	2303	553	775	452	1606	635
5987	71	25	1141	353	5828	28	530	1597	439	29	2149	57	9900	11	1118	10344	34	916	45	552	1768	7757	267	603	382	9784	1865	209	543	67	530	29	2485	1419	1449	451	898	1665	1665	1250	4756	780	1381	574	767	3283	3071	2025	1278
[truncated: 614 more columns]
