# Supplementary material for: Neighborhood-based inference and restricted Boltzmann machine for small molecule-miRNA associations prediction
Source: PeerJ. 2023 Aug 24;11:e15889. doi: 10.7717/peerj.15889 (PMC10460564; doi:10.7717/peerj.15889)
Supplement: Supplemental Information 1 [file peerj-11-15889-s001.zip › Supplementary material/Code/Dataset2/39_286_five_fold/five_fold_ensemble8.xlsx]

## Sheet: Sheet1
428	102	1	171	7105	416	2122	625	6435	234	405	2708	1709	840	1304	973	169	213	3240	969	687	714	63	742	541	1	1542	180	1194	441	389	1534	2644	837	2565	166	2407	2716	5698	601	721	198	1334	8694	3363	7853	952	1428	1931	2470
1016	721	8413	1658	1799	821	1073	1728	2340	15	4741	33	5723	861	148	1684	1117	992	2888	1468	958	1	34	1313	352	1677	932	132	1151	3620	5813	1007	361	3440	114	1716	1165	345	493	211	1118	1123	1317	271	2	2576	751	821	1082	463
631	1	1400	2634	3332	644	908	411	757	235	324	609	262	1617	450	807	29	843	1504	1309	394	9022	763	9676	956	116	456	9790	2366	1323	1211	66	382	509	3910	2310	1405	780	504	1152	2081	2832	1153	103	420	907	1774	268	703	4083
2878	683	1658	1135	307	967	1667	629	242	2033	396	5283	1584	1585	4831	482	191	1614	331	1753	750	1953	55	2152	9574	978	971	2250	9765	169	383	2345	1221	590	331	1090	1425	5836	2210	130	331	860	877	1034	5420	3862	4247	105	381	288
441	610	1519	2970	964	86	1617	676	242	1271	1763	963	1088	224	1037	4307	873	1	258	966	1190	7971	2407	1	1092	1613	1136	5703	2550	477	797	17	1500	2426	476	163	1075	1132	322	441	1510	877	60	1452	542	402	4808	4321	1247	1768
746	2837	720	2198	865	218	1369	3326	665	46	8713	1705	406	473	470	19	283	13	875	9898	328	467	16	1157	2425	1708	550	826	400	4034	666	21	747	232	9095	759	58	6698	304	2900	4054	820	1240	841	3283	344	605	1038	470	812
10151	135	9013	536	786	904	474	1374	3613	3424	1046	298	3052	911	408	2141	1261	638	366	1461	536	43	3056	333	10122	4326	534	1397	1137	1604	703	219	1188	2784	54	968	3587	68	34	847	9826	1234	2061	6561	1701	1317	152	286	965	873
674	1496	646	1746	53	952	39	450	2547	479	708	1719	1411	1552	1165	9891	5287	655	884	623	9583	787	278	80	884	398	553	2258	23	4907	65	1366	343	4885	1210	2036	286	9560	664	757	514	2220	4978	3258	650	990	1074	2961	7190	716
1102	71	95	1806	10219	257	928	774	44	4830	389	2224	1801	1768	303	991	95	1372	68	3500	7783	1188	250	383	360	2125	5	545	2446	586	1487	994	892	1294	640	937	785	624	845	10160	871	559	928	420	3	4494	505	1549	1052	128
911	1149	466	2148	526	1425	490	1485	1203	656	435	1072	2394	654	1431	64	2296	2499	101	1120	1285	1026	53	79	558	323	9403	1208	322	72	342	5	10391	1664	243	958	1168	232	932	1879	71	19	1385	232	1817	2598	743	53	2265	5417
1059	5274	1422	5419	1189	1640	3352	177	2098	5362	820	941	994	68	284	118	297	3	32	498	1072	777	544	520	846	5585	648	9830	6507	481	1802	1078	527	437	52	790	2810	380	6808	944	2932	1084	249	69	2262	546	1091	50	9687	249
1981	1297	736	1759	2274	3003	517	2094	19	1451	172	1355	1144	6483	2546	3395	1577	4325	885	261	2877	1961	1601	2	8470	28	472	1119	3095	1033	2877	1503	141	7	132	1642	47	2094	827	1154	853	2698	215	777	4342	2169	402	315	2550	2028
2118	5627	2063	1675	58	2491	874	4285	269	3850	1221	716	692	125	648	248	264	823	470	37	10082	89	470	632	1487	73	1027	772	2034	2440	457	81	3983	6697	72	214	494	875	27	4176	1119	2291	9262	855	5964	616	8	91	1559	2524
600	955	1572	708	5357	2049	2043	749	676	1947	2125	1440	48	284	2276	567	5887	168	1317	2049	1336	881	1152	1007	944	5538	1127	13	537	764	3366	1438	286	883	668	346	2085	4233	100	1278	1532	2536	1221	463	682	1087	3132	1771	4617	35
160	993	1703	1110	1244	1559	873	352	63	987	5619	1215	355	308	1917	1603	474	8765	2139	248	1588	954	7204	2019	315	438	480	35	895	362	559	223	10472	399	882	325	666	1986	2080	524	1830	2857	77	927	9218	42	3980	7	5292	7464
500	1319	1330	2296	8671	549	1658	2093	3579	466	5966	870	2247	2364	712	119	332	5490	240	1114	3724	9524	870	877	9094	357	86	602	19	1217	929	8035	1694	1588	29	1	142	1886	535	2105	884	817	1883	2119	1126	8106	86	1275	2045	22
431	631	5666	2138	2043	6173	1452	558	2556	1156	144	1473	5615	521	473	3492	236	580	35	192	2123	406	618	5950	445	1471	360	8347	1472	236	1647	950	2330	612	25	522	8029	273	1337	879	690	2246	1	941	311	9693	1433	2024	3570	813
149	2074	21	230	864	2780	1	1667	86	2534	723	283	7822	823	2684	2086	4451	3624	1240	760	149	5980	232	120	1696	1480	521	931	8704	473	2407	4967	2005	907	89	1479	1503	1287	107	9596	1302	1157	851	572	422	833	424	888	7629	4695
404	1799	1250	375	1204	47	142	493	2310	132	829	382	1661	91	633	445	915	4020	2569	217	8	1800	1987	17	7429	1522	31	1194	4846	1471	1168	317	557	1587	65	76	106	25	1963	2405	306	285	8620	4115	1343	697	3	2132	576	1105
1608	55	6182	46	430	64	772	1343	8971	5028	603	1884	1206	566	781	3943	51	935	952	678	105	254	4284	2641	771	44	845	865	5950	1791	417	3949	1108	2650	334	473	6256	3943	1273	65	335	3717	1174	874	1869	4111	262	612	147	2824
2255	933	18	1455	2831	1994	1113	7	574	280	1110	238	3672	1618	1575	573	1150	950	1443	1518	5070	485	509	895	7356	1077	2779	1166	43	4605	5795	304	1227	1728	191	1210	84	779	2216	9128	832	7125	545	2182	295	167	1417	2206	6905	25
89	706	1753	704	656	10249	225	1	704	771	208	1960	433	8658	9289	3612	2067	2	9711	1644	126	1626	10338	997	7584	16	4982	2220	84	2000	898	1658	1104	1057	577	5	1211	92	1912	84	691	2079	1389	121	2379	1323	967	6200	174	1030
213	9292	367	135	2749	622	196	529	67	455	2053	155	10100	722	495	414	98	2	1903	5569	1758	2040	793	381	551	1207	1435	678	1182	8072	2576	253	1541	8528	1835	843	1478	1492	564	1341	422	850	2329	2617	3658	763	1015	8833	250	638
1408	723	1000	1837	994	24	3242	531	22	1369	623	286	3638	1	1816	30	523	629	2137	765	1859	869	1162	466	1	2219	436	413	2428	593	2990	645	803	2214	1657	822	1732	837	6493	36	8200	368	708	4484	1287	808	290	134	10146	259
1714	1606	754	275	636	55	3549	300	1368	9901	1946	656	304	224	1702	879	2059	1050	1919	2437	682	52	738	8732	890	75	522	3820	1843	1983	5714	661	1172	1758	1760	869	912	270	2639	500	185	5	1309	5861	908	3402	813	3047	2805	75
548	225	60	2741	9784	3	3218	870	9529	368	392	3654	1422	395	3286	1284	99	184	9472	1166	1233	2926	10017	108	1831	486	221	391	1141	6158	549	1874	409	494	188	1524	1964	588	2850	4459	2745	5054	60	3429	874	2766	58	438	8	897
1616	714	5771	3578	965	1250	8173	2585	445	800	36	1250	1286	1080	418	1291	851	2041	723	5693	4846	6405	762	220	1833	2134	1735	298	514	10230	4187	1231	1362	526	528	3046	559	5736	41	2063	2330	916	38	1889	1655	846	9829	1928	1030	2251
327	806	8174	129	153	1694	1396	9517	974	1595	6223	124	771	356	393	2093	1939	392	2180	3681	1139	1452	1324	1588	5262	2142	469	1038	1595	97	34	1131	190	4668	3496	6677	48	1310	932	1540	999	1759	903	328	1	2713	787	25	852	1
1145	1436	615	28	593	1983	4618	1128	580	4811	1987	1112	1523	1326	10	2913	91	18	4521	3673	90	303	195	709	2561	3094	1677	1564	1114	367	1003	1046	597	56	1983	248	885	1653	629	9769	1869	829	1961	2831	3678	2060	152	1618	1172	1726
2443	2117	1728	45	3172	90	7619	3468	702	1666	518	6096	1625	578	89	784	1711	8500	2387	1994	702	144	944	2167	1451	7267	127	1492	1733	1908	366	461	2221	775	964	5313	1881	964	1328	9	4335	446	1648	1238	239	1970	670	13	2035	510
2582	575	235	102	37	747	636	2852	1420	2249	633	4652	1112	623	1871	156	1148	454	10267	588	1113	581	8	5151	240	5696	675	1508	2073	1386	34	1155	424	1419	1924	13	1504	874	1162	173	545	9383	1112	1208	1160	445	873	2025	2048	20
1040	534	565	1835	469	401	1071	1894	2367	33	278	5238	3582	908	1220	765	1233	266	49	24	609	2731	1361	971	8314	393	489	1673	265	993	6139	1134	597	1014	1870	23	1529	431	1245	56	2024	1490	762	1658	649	97	402	3891	1030	839
976	192	481	4699	456	1882	1947	1515	598	472	203	9705	465	1650	104	850	2354	2	22	1863	6424	339	1978	2440	1200	5753	1889	3	1002	509	1291	480	18	858	977	2248	97	2035	163	491	129	4721	1173	2662	69	761	509	453	777	751
2328	668	708	1027	655	1364	258	1522	400	984	1485	256	1832	2022	210	1066	664	1310	386	473	960	197	617	1808	1339	187	1194	447	436	6118	2590	638	2030	132	2474	802	99	1835	638	1417	1133	1833	706	47	743	621	54	651	438	94
1016	1647	4029	1744	1525	51	1608	474	9644	281	560	1370	2092	3471	1808	424	2137	2965	323	1151	10062	1122	1395	370	112	943	867	198	882	2052	400	128	1435	1600	462	10452	6	1392	59	2173	7235	229	914	1527	1063	10338	2851	1427	689	1628
305	1564	1863	5187	13	737	939	961	737	170	9133	778	1442	670	1554	740	28	548	55	737	95	49	1644	10081	1929	653	48	1345	92	1759	6054	606	1827	1041	1000	5	653	1268	1258	1086	724	773	964	797	10319	6176	3672	5440	1981	1372
1171	2825	5654	545	1504	1628	385	1015	740	444	1965	32	1748	816	462	6078	240	440	5101	229	568	740	1170	759	350	7106	888	965	10331	740	1637	518	2	588	784	1136	35	858	911	715	1448	9054	606	503	503	344	281	668	15	897
1752	901	51	890	877	1758	1231	4290	324	4493	3052	161	417	670	37	232	1929	473	866	1952	738	8318	849	279	3130	1784	1001	132	59	917	7285	536	253	338	3625	2101	980	1029	910	2536	19	19	1000	1001	510	985	5723	1724	487	169
2353	209	6254	235	51	82	207	1199	385	807	86	8550	1562	155	2159	6617	3441	3826	126	671	2843	1261	1490	52	299	303	2851	122	888	1265	16	1311	541	1676	773	717	86	1479	5365	268	8098	191	86	1301	2440	191	355	1945	1119	1531
1926	705	245	2122	1453	280	2028	43	691	8646	340	1953	553	747	545	764	10144	238	132	303	2646	471	764	1863	403	2456	5145	4324	1099	359	105	290	1285	3229	9916	2221	2240	689	1509	1015	238	8746	859	50	300	503	1225	38	105	450
2251	257	1012	772	2347	90	923	257	618	930	974	1402	852	473	473	615	2098	461	10132	81	39	1432	258	577	832	1084	424	69	13	878	427	2015	781	295	9938	3147	189	637	7465	9481	732	20	971	32	598	748	1544	189	1220	186
1452	6949	1593	2941	10241	536	333	6249	1057	664	1936	78	2798	14	9748	2725	1340	3964	3229	814	1287	1905	537	33	1241	32	361	1211	1858	5465	9139	371	1340	168	2088	1343	9542	67	1186	408	1492	381	263	1310	1509	5769	736	8415	913	4451
41	1915	9438	1907	1460	778	519	3506	379	98	195	8334	1483	1761	296	6648	1146	860	1047	972	9834	1635	258	96	946	972	68	10188	538	531	4283	389	115	824	507	4066	1415	10133	987	107	3491	224	55	62	7098	600	9	425	6425	381
8860	1653	2688	1723	3455	967	591	676	2904	569	2300	157	363	934	1828	564	2221	508	27	1482	495	1196	906	658	1201	10415	1777	1507	2379	144	1068	436	1482	525	347	553	1539	1581	261	1838	736	9784	645	1270	228	561	27	4855	2062	1765
14	857	1237	458	4431	51	1363	2405	2455	11	853	11	320	1370	1503	127	841	1157	451	5437	396	28	651	44	1261	1522	14	1075	287	677	598	2114	1307	57	1119	699	9879	604	1655	1022	9731	229	8873	630	5273	15	9133	667	263	118
1410	2611	154	1186	1222	557	558	1049	2540	1878	122	21	737	119	2085	267	9446	833	952	1910	53	590	4017	1603	4192	1801	855	1264	638	856	1063	363	1170	39	3345	1277	1156	204	455	988	181	353	767	243	544	1438	182	2854	900	1462
3404	1304	1057	1076	369	3221	1166	767	6179	7080	92	201	1593	6833	1585	1227	9704	64	2495	2752	905	10092	1999	112	9780	1661	1218	414	1206	1233	817	2354	760	881	904	952	728	26	1669	1270	337	24	995	649	2089	130	270	1648	3810	1591
5335	1099	272	348	2590	944	3438	2055	628	1515	4997	282	4559	2429	1993	32	2807	95	6769	487	3724	234	2785	6694	1229	3	7110	1103	348	1507	1275	335	591	5430	957	2310	708	892	3410	6	2801	17	9007	138	152	5627	9922	2333	22	556
4166	18	636	1552	955	1053	1343	45	15	1242	1383	1073	3741	18	814	887	1013	1916	99	154	1463	2584	2262	986	963	1048	1089	609	3743	1162	512	236	980	757	2599	1224	1469	553	2671	96	2215	1832	56	1207	1953	246	230	66	86	2066
1087	191	613	1598	323	2100	940	1375	2965	1539	1935	2386	290	5596	67	1338	2115	20	153	1075	1167	930	1226	1123	922	534	525	5082	2729	36	683	418	660	551	858	933	4060	1023	165	320	8513	2280	3549	525	1709	682	1603	6799	588	591
2779	1580	1906	232	63	2430	598	1112	720	953	1442	1318	185	1235	617	8408	4337	1021	1400	4201	221	4602	1118	4394	3909	1220	2398	243	446	3041	3670	1188	1295	94	1464	713	398	2688	76	980	1342	10	2178	1993	1988	110	3368	523	1692	5275
176	982	2300	1005	1215	42	974	227	3513	1139	2070	3059	2202	2139	272	9776	2012	716	974	1339	2042	7757	1268	739	262	2144	651	806	36	1003	2237	1191	91	6426	207	662	29	992	8	394	118	1160	1054	596	2026	944	2	5972	1168	921
795	2985	6187	368	222	781	1277	311	437	1002	607	1403	2458	1127	10	793	955	3958	1903	1564	170	1862	9384	1354	9545	372	145	281	1233	2287	1150	1909	5395	6690	1519	1720	1557	277	887	1255	9525	1596	63	1366	2630	1780	290	3782	1449	685
2214	560	851	291	1825	3754	297	277	2006	892	2512	1498	1783	1129	283	78	1263	1065	753	8983	605	1239	328	384	8961	2860	167	704	2457	1066	1268	1830	2069	1906	1098	2436	1183	1253	10436	226	986	266	1077	281	974	1099	1775	2535	565	106
1548	62	927	753	741	874	417	1255	2563	786	2115	232	9229	44	6958	1658	138	782	192	5688	5359	1834	1410	10265	1403	9	639	2798	1465	2384	4058	296	1496	820	4397	6424	37	897	805	2121	809	1119	619	1382	251	5135	716	10277	3615	3687
2337	554	246	89	843	857	973	198	387	327	1150	856	1374	74	101	567	9337	873	1874	1340	654	142	1279	1135	74	2157	847	68	1182	1143	937	771	1815	2172	5149	1312	4006	405	905	213	682	999	428	198	1461	6129	282	547	2528	7650
2744	8628	576	846	742	2300	475	2781	804	889	314	199	8221	945	914	1972	782	349	10270	122	1558	944	72	1456	1558	923	37	2984	79	807	653	1007	1147	8653	444	705	1260	1368	326	470	3414	1363	2163	2155	2172	394	1056	1185	611	1659
8590	1133	656	3996	688	10054	829	4220	215	2347	506	3184	516	2609	2699	8608	231	1381	1654	1336	3360	205	1526	1947	1428	3305	2988	3109	643	821	3511	118	462	3771	2441	8727	309	771	879	125	2030	1687	788	2590	285	2036	656	395	794	2219
732	1461	47	61	170	3157	65	1951	1717	709	355	12	1140	68	8352	1035	4	421	364	1	1145	832	140	644	1427	508	158	874	1218	9673	1268	1295	2626	338	4810	1032	6912	706	424	1781	904	1370	4218	1128	545	83	1	8972	11	980
299	1835	5383	447	596	80	804	1465	545	746	33	474	1099	1636	789	2237	1800	872	2416	12	1678	1594	398	464	120	885	1018	883	7	245	1010	2413	872	1031	110	817	545	56	74	4644	214	8732	600	847	832	534	92	111	605	3977
168	981	1044	255	1156	112	515	2654	3054	557	32	211	981	2625	45	113	314	469	2050	35	485	1416	1091	1028	1939	141	665	947	10272	908	363	2359	510	1056	42	1567	1414	219	1300	3664	767	98	854	4254	515	6903	3937	2135	1175	405
1483	2108	202	1632	10093	1124	165	1090	9713	711	984	1543	796	2738	232	1030	3507	1259	60	2218	571	1744	3136	2234	2859	44	38	772	1340	266	4204	528	1635	9459	435	182	8811	255	1190	46	196	811	39	1	376	485	807	1573	427	4557
307	2061	462	2104	6499	1222	6	364	383	802	794	679	1150	2234	9	21	464	466	1240	5226	1926	3310	1864	4023	3987	587	559	4464	334	1	2661	819	2085	88	936	483	315	4964	205	345	793	18	2240	41	964	1813	709	1358	785	460
3697	2801	969	1502	549	5265	3519	314	2270	1125	20	1619	178	456	807	1702	835	688	10414	6734	1052	572	1779	1417	1409	99	1209	319	1492	710	698	2772	898	3125	851	9956	1110	766	2275	327	1131	923	289	5123	7212	436	7605	974	3519	1592
1581	1286	53	32	5236	262	1833	822	720	548	108	462	639	474	424	10228	15	1864	1868	168	10023	4548	10073	350	2672	3144	1618	5147	1726	682	1233	10203	350	14	534	709	1085	2821	1047	96	354	89	973	855	520	708	842	697	1592	34
1338	168	990	1384	383	6938	1155	72	963	980	7	461	272	3962	1276	7756	1039	864	79	1454	8907	415	2773	155	1929	366	386	506	1250	1847	45	783	221	127	335	4493	120	158	1673	2473	6650	9679	3974	1529	325	9533	2493	758	151	1085
3535	359	1956	790	1105	1488	871	636	2257	449	461	7158	498	1344	590	2039	2305	1168	252	78	3658	153	5361	974	1132	437	3809	848	9248	622	1601	31	2148	1040	5558	1364	557	108	839	1858	791	9672	2458	5871	412	2325	1336	859	993	1718
157	1846	467	4200	598	1879	1447	1616	247	795	1396	740	519	22	611	996	909	3117	10220	2117	1511	136	415	576	373	2706	1441	605	1556	2446	508	7823	1676	5636	1619	1	631	2502	1109	499	1176	1007	239	1581	58	53	459	1722	576	840
935	913	958	6253	1260	805	60	285	645	667	2219	556	576	1768	1799	5967	993	1161	833	331	1000	7053	2952	956	139	1638	508	3055	799	130	1325	2	500	1819	2632	60	9837	1098	1597	341	5371	221	6092	122	738	1154	561	26	2075	3756
2115	1068	2738	810	162	81	929	450	667	1893	799	654	1643	1861	856	568	571	726	9770	279	680	526	8399	674	33	213	1874	727	1542	601	331	10	471	856	324	1329	1722	860	134	1799	579	407	1000	4437	7116	470	3953	1245	2922	283
2473	2363	166	2214	755	341	966	145	3043	2037	675	293	477	2051	3606	686	7473	806	4985	404	360	1113	9768	7438	444	1462	65	7305	61	266	1840	300	2004	1438	2095	2769	277	7846	1323	1756	208	1247	5180	1166	919	30	86	99	1102	1989
513	66	22	4219	6665	179	179	528	5669	6383	314	1179	1059	10306	1206	191	1868	441	927	973	238	2533	1473	459	2001	1093	831	954	1297	2850	212	787	804	1307	1866	38	706	3318	403	83	17	5092	2937	4048	10044	6823	1245	231	1136	277
535	1500	566	3188	990	1317	914	381	469	1657	679	428	2706	3458	1489	143	1396	1606	2842	1614	980	1759	1868	1993	632	3400	2084	181	1008	1085	568	33	1715	7253	144	890	2047	22	41	105	1972	1037	905	234	1473	115	1219	884	1289	1945
1864	1511	6823	1221	4671	1157	1560	1143	8785	1090	2631	914	621	772	2227	8	9222	445	129	224	9917	980	1317	8169	707	4905	1339	962	271	862	780	101	102	1103	2631	1026	2342	1340	1733	598	367	593	502	494	1301	3616	500	962	463	942
1496	44	201	277	298	39	170	1120	793	1361	617	454	308	534	1929	1759	1792	1863	741	11	1520	302	480	7739	3265	206	1293	1915	518	1459	569	271	2847	208	2575	278	1092	2081	3	1259	4822	2741	6986	656	448	1602	4037	406	2401	111
783	1482	5273	1014	8027	1266	1334	2183	624	89	9734	2490	897	9656	5057	4122	2800	526	861	2050	3615	2461	1081	1300	1721	9869	465	3	1607	530	490	1169	1524	38	4386	505	197	88	234	994	3265	60	490	636	10171	690	670	1721	1885	1457
2076	1201	2467	413	10130	1014	2270	1	110	510	4903	265	2825	3105	227	1396	260	645	74	81	1343	2308	962	2273	311	1254	791	771	9326	853	2057	1095	975	1222	847	1566	403	6625	1329	807	1238	84	1877	1248	22	8165	1749	5069	783	435
2682	9925	884	280	241	2	742	3207	804	58	89	1725	982	105	261	2043	726	3315	95	277	4279	2145	5391	39	784	65	1843	144	281	6897	662	962	2663	240	1245	848	1078	1	1330	887	1355	3922	962	1601	23	5556	2249	1202	497	629
307	786	430	506	1220	616	1454	694	314	2491	1523	316	134	229	1982	3871	1564	1871	4483	606	422	24	56	4	244	3501	1318	215	47	1839	678	128	1831	105	2	390	8736	3031	992	1181	604	5	5868	452	1050	1127	1204	3335	46	45
352	1605	1088	2028	1116	1097	619	841	1641	3753	213	1602	1841	1362	6297	1970	321	428	848	241	908	575	1201	422	1005	928	231	2383	2773	3055	9665	1016	1285	529	204	74	9960	9153	8045	1761	5146	96	748	989	2228	735	927	328	971	34
934	7533	581	12	2433	161	2535	331	2454	762	10264	2178	2310	2061	5346	48	2232	2202	934	1447	1950	1415	282	1873	1826	719	1003	757	764	2912	10	111	3491	904	1082	2724	1274	1507	1	1706	1073	182	1002	1952	89	767	9548	1987	323	67
427	870	1481	1030	689	98	558	1940	827	1334	4829	1769	10	328	441	959	1777	7282	1078	600	36	1381	18	3407	361	1070	1741	904	2444	466	1131	241	1816	1921	1231	33	6104	677	919	709	1701	13	3648	1641	6739	1305	987	29	2420	496
736	876	7961	491	1074	542	10	9525	9223	108	4020	452	369	778	2271	1101	463	317	2218	1458	287	2980	898	9382	1074	79	2539	1798	1429	691	5255	822	1191	578	2272	1999	2177	1337	901	3549	1708	2119	1315	836	85	2301	403	462	157	16
456	932	293	10156	1592	3480	7178	153	465	715	1233	1699	1072	10009	1711	955	2752	720	2071	2132	987	5	6499	250	2104	71	1177	1341	1173	21	891	2374	1726	7116	2319	1064	651	467	517	2741	825	1465	1618	1222	2049	757	307	2039	2005	1412
636	364	1532	805	1392	955	1646	374	1031	3	212	612	269	1756	1170	141	258	5012	4	535	649	2372	40	462	5316	1483	7395	1110	4781	164	249	2481	423	2134	2299	3395	7153	2688	4523	495	1483	1533	4806	52	2693	10132	11	9987	1515	911
894	403	731	1594	8508	2977	971	5803	69	164	1110	323	420	1381	187	2024	244	2210	4372	570	1464	2597	911	1351	4266	5668	527	2031	1922	1230	1316	3002	959	660	711	212	1770	9561	1101	1468	1316	288	304	19	1598	117	880	1795	27	1391
554	714	7598	304	3356	93	14	2583	1552	312	3493	2270	337	3720	1552	58	2	1331	402	2307	984	6042	366	833	9985	4706	1271	417	521	169	106	1085	1614	1919	10014	426	3597	581	344	1216	858	401	2838	6362	102	1469	234	1486	1243	1052
51	1640	1443	1275	2831	1195	1554	1082	2071	825	983	5	1045	1600	2090	1059	1167	10243	589	5	702	972	1398	518	1236	540	3615	1767	1410	1090	775	1146	1352	350	9253	95	9782	869	2284	373	608	788	1482	1012	10149	416	519	131	935	1361
4947	118	1333	5055	443	1092	1302	1137	226	7149	2541	781	1567	533	1960	511	27	2767	1559	834	3367	573	1336	989	752	128	10139	1317	5767	133	1136	650	3022	1167	943	746	160	1286	1863	1653	445	8153	3966	1110	2061	627	1167	1407	1233	1092
2144	3744	301	1482	34	1602	2245	1560	63	791	1432	1977	1161	10264	16	68	4497	1849	1072	1768	101	1247	2629	3703	786	2593	707	492	265	1096	360	2616	2965	3395	596	724	9892	389	2921	1	346	210	945	761	746	8373	856	875	5131	751
10243	60	1475	1167	244	614	878	742	1594	43	996	168	867	1286	60	7514	1418	520	3791	678	461	1643	737	288	5268	924	997	2039	1314	1440	1323	611	1186	1037	175	602	168	1332	228	337	1520	2177	1	2991	20	914	1405	175	508	801
951	376	9833	189	1513	1277	101	581	346	6129	175	953	628	1008	8	8	1570	568	270	2437	1453	1103	443	3009	841	8453	217	802	1100	3573	3108	3746	665	3245	2352	1036	10073	2038	459	306	7942	181	1067	119	951	1370	271	774	678	134
562	315	774	3237	267	1170	786	7890	10009	244	155	389	131	2423	320	683	4617	1851	489	646	1495	183	8684	5145	596	856	377	55	2648	381	1045	4113	1706	318	9504	687	790	2291	1522	960	2337	1392	979	1058	210	300	670	19	2641	1106
3619	260	5086	1283	21	697	1536	550	1513	2042	463	619	244	2994	8759	2526	2314	2808	919	84	66	6989	2072	52	61	272	464	593	12	2220	2313	964	1688	7842	1350	8	685	3779	721	2111	3014	1580	442	301	455	9657	4829	8759	1026	826
921	10229	1734	1681	367	4349	556	129	1065	2771	2475	272	2079	152	1013	688	1949	737	609	976	416	8900	6422	1481	1938	2776	33	5893	2043	1924	4047	1728	1062	155	1042	684	830	1102	1691	347	2348	149	466	165	651	8	794	136	1414	602
900	5121	117	288	5615	618	1045	2637	348	1452	6893	789	4226	401	106	1833	2154	209	1	480	631	1589	5609	746	4853	2177	2408	703	35	130	2340	288	2173	488	1307	485	639	50	1786	4491	397	1071	198	1585	1186	611	1184	95	196	117
6727	777	572	956	663	202	1042	2349	953	3012	751	347	1303	2136	1893	5577	2129	71	4595	504	2660	516	6248	847	143	434	645	1851	375	4284	67	5922	70	4154	2615	5185	1376	469	541	1090	1231	314	2430	434	2975	630	2133	1552	1620	1449
321	7578	813	2242	1147	7619	43	146	1511	1804	3111	1045	330	1124	522	1147	1238	824	555	477	1878	1580	4	1396	41	453	2139	2879	895	1101	599	2417	165	401	1602	441	10322	990	563	172	754	37	6314	2055	2399	2682	303	1419	4457	1797
569	323	2449	15	363	225	247	828	843	317	1115	2686	96	6175	12	879	1151	761	717	1256	252	829	14	1030	29	1252	382	928	1919	6518	1799	1657	326	322	867	1803	806	1249	239	81	1261	1114	61	305	2148	540	755	494	2053	627
5708	81	73	1450	461	5878	40	613	1520	499	37	2210	139	9859	8	1348	10344	51	863	95	543	2327	7923	238	499	400	9790	2343	257	501	49	511	37	3066	1397	1440	347	1223	1748	2189	1407	5180	743	1225	676	900	3154	3210	2233	1441
[truncated: 614 more columns]
