# Supplementary material for: Neighborhood-based inference and restricted Boltzmann machine for small molecule-miRNA associations prediction
Source: PeerJ. 2023 Aug 24;11:e15889. doi: 10.7717/peerj.15889 (PMC10460564; doi:10.7717/peerj.15889)
Supplement: Supplemental Information 1 [file peerj-11-15889-s001.zip › Supplementary material/Code/Dataset2/39_286_five_fold/five_fold_ensemble9.xlsx]

## Sheet: Sheet1
410	117	1	195	7271	449	2357	629	6543	285	376	2432	1475	811	2223	1005	180	201	3150	909	737	675	44	786	590	1	1521	164	1557	482	383	1537	2356	829	2576	229	2924	2394	6632	668	693	296	1282	9142	2972	7246	1153	1709	2553	2717
1147	793	8934	2195	1806	817	1068	2526	2320	14	5146	44	5770	895	244	2175	1108	994	3979	2061	958	1	64	1425	443	1667	1036	97	1198	3534	7102	1005	391	3341	71	1705	1395	373	518	272	1441	1120	1470	217	8	2556	843	861	1079	575
601	1	1268	2761	4247	890	1238	470	1007	228	443	582	322	1634	522	1048	86	845	1505	1250	361	8593	688	9765	916	141	438	9659	2411	1229	1176	97	492	749	4057	3074	1608	748	725	1316	2474	2786	1007	123	916	1046	2580	826	685	4141
2892	697	1961	1156	266	942	1584	584	285	2493	428	5140	1647	2058	5973	719	274	1596	323	2043	1219	3131	60	2172	9384	946	1177	3101	10004	237	348	2869	1190	496	437	1258	2319	5912	2587	137	333	826	917	981	5827	3676	3931	99	402	523
520	653	2087	2783	915	133	2154	625	275	1314	1731	1082	1669	273	891	3968	881	1	333	940	1245	7843	2700	1	1150	1744	1749	6020	2332	534	698	31	2250	2875	656	169	985	1097	499	573	1684	1203	56	1541	646	534	5067	5463	1653	2096
800	3037	723	3203	854	378	1637	4244	648	84	8416	1822	597	491	471	17	255	13	948	9742	282	505	19	1523	2880	2024	616	821	471	4123	787	31	727	377	8260	728	77	7080	395	2877	4937	758	1224	822	3154	391	599	934	499	855
10129	200	9115	600	801	912	521	1771	4036	3847	969	440	3189	869	352	2454	1272	751	426	1417	679	55	3314	371	10074	5343	480	1459	1463	1633	671	268	1523	3141	132	948	3707	127	54	847	9966	1631	2211	7450	1875	1345	194	234	959	868
913	2054	611	1785	79	973	90	457	2614	612	1015	1674	1565	2039	1217	9847	5396	812	1060	824	9161	770	541	124	1134	559	726	2291	39	4844	148	1905	295	6130	1255	2562	235	9642	680	726	737	2293	4784	3808	628	1225	1553	4010	7043	736
1467	97	125	2238	10168	428	903	745	63	4691	393	2260	1831	2041	377	986	115	1783	126	3677	7422	1204	227	581	337	2345	1	524	2405	783	1854	977	1078	1312	600	1202	1040	643	844	10250	840	668	943	354	6	4697	564	1643	1419	136
941	1337	400	2214	601	2090	588	1460	1460	708	470	1079	3736	751	1417	136	2645	2965	116	1055	1270	1203	46	156	490	318	9298	1181	481	164	316	6	10419	1650	192	861	1302	257	930	1977	109	42	1419	235	2439	2722	708	126	2269	5712
1056	6514	1432	5163	1125	1974	3350	200	2432	5547	1304	973	1090	94	253	120	311	9	60	523	1234	913	517	681	1000	5987	620	9471	6669	703	1790	1756	662	463	61	887	3850	453	7068	922	2611	996	479	88	2252	554	1239	78	9401	262
1924	1188	685	1816	2561	3043	689	2480	28	1415	145	1359	1170	6510	2755	3445	1627	4416	915	342	2880	2057	1684	11	8549	27	454	1046	3554	1025	2781	1538	257	18	229	1875	59	1952	903	1071	726	2809	308	700	4623	2948	359	312	2476	3059
2029	5539	2603	1685	45	3235	803	4962	424	3554	1254	814	654	192	747	389	220	776	424	45	9997	126	461	765	1707	84	1487	686	2704	3835	615	140	5365	6486	140	321	543	980	36	3957	1174	2455	9154	833	6128	775	22	158	1969	2410
758	996	2232	736	5804	2215	2055	881	911	2318	3188	1504	92	217	2465	758	5898	345	1285	2282	1337	894	1129	1014	1063	5153	1183	27	613	874	3333	1479	319	1141	654	538	2122	4067	106	1247	1537	2493	1639	488	622	1197	2894	1966	4310	82
219	1288	1836	1205	1320	1534	891	387	178	1187	6012	1238	550	282	2624	1581	625	8410	2231	432	1594	1028	7718	2131	329	432	444	45	910	617	580	318	10451	452	1165	382	739	1940	2424	551	1980	2780	136	929	9226	81	5384	5	5617	6948
517	1450	1330	2177	8425	626	2269	2311	3707	443	6957	879	2316	2507	736	104	465	6683	242	1509	3946	9563	884	823	8838	377	315	595	39	1330	1643	8655	1660	1607	110	1	104	2562	467	2389	863	739	2232	2503	1143	7752	235	1546	2430	40
627	1057	6727	2167	3080	6482	1464	606	2359	1104	147	1554	5792	508	434	3921	295	772	33	234	2077	403	617	5645	622	1861	1101	8590	1826	323	1696	835	2203	785	23	486	8104	391	1294	807	1172	2514	2	957	455	9608	1494	1900	3544	777
207	2557	17	250	880	2643	1	1609	82	2366	815	259	8280	851	2711	2114	4177	4988	1235	730	120	5733	394	106	1719	1725	728	851	9100	452	2462	5027	1992	1057	92	1479	1509	1270	130	9736	1439	1080	1110	567	398	904	572	870	8702	5973
371	1998	1544	331	1286	44	248	521	2351	128	831	694	2339	122	769	402	1132	3801	2517	248	25	2287	2036	14	7002	1568	113	1182	5917	1530	1450	310	614	1667	128	128	128	23	1915	2540	246	304	8206	4600	1277	820	6	2157	611	1132
1589	89	5618	57	338	92	777	1410	9252	6137	624	1818	1165	611	816	3806	44	1237	1186	646	204	308	3966	3807	741	32	810	1171	6471	1876	358	3885	1331	3832	303	455	6879	3883	1387	63	375	3480	1019	1085	2421	4102	338	609	258	3594
2280	910	23	1527	2760	2523	1092	23	540	278	1527	298	4861	1753	1574	507	1272	952	1783	1631	5382	484	451	883	7480	1201	2868	1648	32	4342	5708	426	1549	1696	278	1202	90	751	2447	9244	1335	6676	646	2004	274	169	1491	2176	6813	44
54	691	1987	911	710	10324	353	1	673	749	174	2680	441	8268	8866	3323	2091	1	9827	1628	173	1671	10234	1159	7506	19	5289	2699	96	2102	863	1891	1076	980	524	7	1171	141	1813	162	664	2402	1974	117	2347	1677	966	5920	150	994
293	9523	501	201	3882	728	222	620	65	476	2774	174	9944	718	492	638	153	4	1915	5741	2145	2622	725	377	594	1197	1946	838	1066	8423	2561	239	2068	8809	1823	799	1947	1712	690	1814	504	856	2173	3624	4109	709	1086	9102	398	830
1424	715	900	1942	1144	56	3256	501	51	1387	596	569	3362	1	1759	51	551	655	2678	757	2667	999	1082	648	14	2283	459	379	3083	783	3187	678	986	2661	2028	786	2275	765	6840	23	8124	317	681	4364	1260	963	518	224	10177	356
1698	1760	764	398	699	68	3490	460	1410	9526	1948	625	380	449	2082	905	2191	1154	1938	2425	864	53	742	8722	873	78	565	4741	1866	2640	6281	814	1184	1864	1986	1234	815	213	3022	615	206	6	1831	6443	1052	4153	848	3441	3489	126
516	246	129	2834	9635	4	3281	1047	9339	329	439	3676	1652	353	3405	1596	70	289	9304	1234	1255	2769	9860	184	1721	765	259	601	1324	6133	524	1899	542	523	240	1508	2027	607	2850	3976	2758	4823	297	3063	983	2645	60	471	26	931
1543	645	5791	3731	882	1537	8391	3273	520	742	96	1253	1602	1275	589	1948	942	2877	866	4904	4753	6888	728	218	1764	2228	2039	487	738	10249	3907	1314	1348	804	743	3452	764	6049	45	2447	2649	1697	88	1771	1705	1007	9771	1956	1189	2430
416	1182	8106	184	138	1653	1382	9535	951	1583	5816	268	859	387	408	1972	1997	415	2198	3798	1162	1329	1399	1492	5069	2264	441	1031	1545	215	50	1406	189	4401	2985	7068	75	1819	1568	1562	1124	2802	1008	435	1	3407	781	29	820	5
1368	1386	720	27	659	1967	5670	1178	576	5039	1989	1061	1524	1753	13	3483	227	31	5079	3389	143	322	209	715	3200	3290	1683	2007	1135	393	954	1401	785	77	2358	465	1076	1707	603	9887	2294	819	2016	2706	3979	2034	139	1812	1217	2105
2384	2274	2535	80	3537	126	7377	3399	902	2155	543	6791	1614	587	84	767	2241	8771	2412	1958	941	274	907	2969	1450	7501	274	1476	1768	2157	394	633	2201	829	892	4634	1928	978	1309	10	5542	478	2229	1280	370	2707	631	24	1976	531
2415	625	178	204	26	908	607	2788	1435	2736	696	5875	1106	709	1832	275	1189	484	10204	627	1063	734	4	5119	204	5975	725	1478	2140	1524	46	1106	525	1316	1929	85	1495	1054	1135	359	585	9462	1114	1194	1126	420	841	2203	2929	8
1021	584	609	2442	409	369	1246	2592	2244	55	272	6287	3279	1023	1206	1064	1609	273	189	82	554	3318	1435	1055	8187	334	746	1632	332	938	5972	1589	609	1005	2347	71	1757	703	1234	43	2619	1542	684	1596	834	83	441	5511	1054	822
1146	318	409	5527	489	1918	2593	1516	560	602	320	9551	412	2275	156	903	3615	2	17	2291	6662	296	2337	2603	1382	5538	1880	7	961	436	1319	660	29	775	1018	2359	158	2257	117	520	217	4878	1240	2875	172	723	756	462	791	764
2372	972	683	942	841	1284	266	1612	339	1010	1569	278	1765	2242	195	1600	762	1956	355	454	962	344	549	1881	1498	301	1250	526	419	5990	2672	578	2717	313	2971	865	126	1731	926	1297	1057	1773	864	79	887	761	72	673	458	155
987	1701	4661	1859	1455	134	1575	564	8922	308	729	1409	2658	3325	1931	451	2134	2843	266	1352	10211	1068	1622	525	112	935	1101	228	958	2083	298	272	2106	1563	518	10475	16	1407	76	2243	6840	334	964	1550	1068	10324	3135	1474	700	1657
527	1575	1945	4983	13	670	998	929	682	269	9352	746	1461	668	1577	717	27	522	46	682	236	41	1652	9922	2953	703	81	1367	179	1832	6921	816	2783	1170	992	26	640	1470	1322	1170	661	727	892	810	10303	7265	3675	5460	2208	1383
1686	3680	5317	736	1482	1678	383	1002	914	434	2656	131	1830	1101	604	6028	210	444	4912	246	517	737	1227	868	318	6783	854	997	10246	676	1952	499	14	806	1070	1120	29	1064	1043	654	1712	8692	603	432	602	309	329	654	29	875
1814	1041	92	990	979	1790	1371	3936	323	4377	2951	156	562	652	85	343	2002	429	848	2208	947	8269	1031	432	3349	2154	997	109	321	970	6994	650	214	308	5247	2151	1009	1030	909	2676	33	16	1269	1210	465	964	7090	1707	428	147
2566	258	6765	262	94	138	222	1360	420	939	155	8573	1611	296	1999	6860	3433	4984	176	859	3603	1963	1519	112	267	486	3229	192	993	1451	28	1497	617	1599	953	1002	175	2388	4854	268	8691	280	95	1229	3146	291	352	1921	1091	1596
1903	629	283	2196	1386	492	2148	88	743	8538	567	2345	580	975	526	834	10286	238	98	364	2787	515	752	1984	397	2463	5087	4059	1061	626	93	400	1781	3012	9763	2164	2132	911	1506	989	204	8630	1705	69	352	645	1157	41	77	445
2348	332	1025	997	2427	83	1156	323	704	1210	1255	1305	1065	471	690	575	2144	449	9974	77	33	1366	515	492	1062	1064	488	80	15	1143	556	2035	1122	516	9656	3024	173	585	7879	9872	855	37	1055	28	724	682	1580	232	1140	248
2245	7253	1608	3824	10258	580	425	6655	1041	809	1979	222	2792	24	9898	2608	1326	3525	3373	761	1172	1896	528	36	1219	30	376	1885	1820	5498	9215	411	1223	152	2082	1334	9178	54	1894	348	1930	508	224	2025	1649	6072	809	8904	939	4180
70	1817	9400	2028	1520	739	545	3797	346	226	313	7495	1378	1826	638	7367	1612	1107	1039	946	9373	1648	289	321	1300	1315	82	10277	506	498	4057	442	111	704	716	4774	1470	10054	1268	132	4407	208	59	70	7205	822	10	463	7251	433
8844	1525	2587	2186	4676	1416	653	634	3654	561	2348	263	456	1118	1909	527	3084	463	38	1492	455	1307	909	654	1325	10371	1909	1501	2847	129	1147	418	1697	679	514	548	1894	1681	388	1768	1041	9700	536	1628	225	558	17	4797	2229	2224
10	865	1245	616	3960	71	1864	2397	2355	10	793	10	281	1856	2035	205	919	1161	444	6182	452	58	730	57	1940	2049	15	993	444	851	804	2202	1151	57	1335	1055	9885	593	1625	1144	9531	384	9122	668	5530	36	8379	785	406	123
1320	2745	155	1311	1189	650	631	1271	2366	2494	185	32	745	104	3064	362	9030	814	940	2055	52	581	5026	2011	3856	2202	906	1388	719	1638	1138	390	1141	57	3676	1173	1138	219	487	1620	296	321	797	269	562	1978	252	2628	1056	1445
3824	1946	1085	1101	387	3163	1183	733	6485	7112	114	247	2106	7330	2414	1174	9746	66	2362	3044	940	10127	1990	171	9719	1766	1222	615	1095	1247	838	2540	932	864	834	961	690	48	1795	1820	515	24	1110	547	2085	171	229	1744	4987	1495
6029	1003	377	388	2412	1012	3487	2814	599	1658	4789	395	5805	2264	2339	36	2795	124	7137	629	3599	356	2548	6670	1145	5	7438	1728	305	1496	1548	341	608	5657	998	2301	664	986	3140	7	3795	25	8776	175	215	6413	9833	2752	27	523
3950	16	698	2011	1089	1464	1404	39	15	1286	2041	1520	3412	50	927	1142	1106	2092	155	281	1493	2933	2327	1143	1280	1411	1608	721	3387	1519	467	238	1284	693	2559	1472	1830	592	3304	136	2559	1809	74	1606	1976	261	264	128	96	3071
1087	293	725	1661	282	2196	849	1575	4528	1552	1931	2871	341	6839	65	1340	2699	29	151	1054	1259	1017	1952	1119	983	453	491	4714	2810	90	751	406	623	545	831	892	4094	1022	183	441	8424	3493	3928	534	2432	645	1629	6822	594	496
2712	1787	2223	346	145	2254	627	1333	690	871	1414	2006	275	1179	627	8741	4525	1136	1285	4198	280	4543	1050	4510	4183	2004	2875	333	478	3377	3315	1285	1289	136	1545	704	393	3003	78	999	1761	14	2187	2052	1912	195	3193	552	2052	5919
201	1054	2183	1027	1211	38	1185	225	3531	1208	2193	3722	2841	2175	314	9930	2018	684	1154	1516	2412	7850	1242	746	512	2852	623	992	36	1008	2282	1186	344	6273	427	625	36	1204	18	480	95	1244	1274	668	2458	966	4	6279	1199	812
750	2693	6205	343	354	839	1213	311	507	1001	619	1374	2443	1128	54	768	861	4994	1826	1491	165	2020	9752	1349	9543	511	170	353	1527	2082	1163	1809	5922	7736	2340	1680	1569	293	1208	1207	9817	1816	92	1618	2337	2680	348	3718	1479	664
3253	573	977	278	1676	3721	261	322	1906	972	2452	2347	1715	1137	256	101	1401	1041	673	8925	676	1283	406	383	8842	2748	191	972	2539	1497	1117	1808	1952	2038	1057	2422	1261	1168	10414	230	1310	374	984	290	1041	1675	1928	3112	748	163
2162	417	922	682	662	806	370	1343	2658	846	2195	358	8522	129	7386	1727	213	891	375	6540	4787	2055	1716	10209	1639	23	648	2732	1475	3089	4647	321	1556	991	4030	6321	129	919	695	2806	945	1152	572	1430	526	5312	711	10277	3544	3761
2197	747	232	180	876	1168	1062	194	416	357	1764	1089	1367	59	92	1059	9142	838	2819	1323	644	138	1297	1088	93	2645	787	93	1075	1072	967	1000	1905	2045	6308	1343	3515	576	1033	248	824	909	393	252	1430	6938	342	574	2265	8105
2407	8901	547	849	710	2440	519	2903	913	877	288	170	8945	947	890	1928	940	358	10258	201	1658	1003	163	1519	1694	907	62	2677	76	881	799	1165	1141	9286	437	703	1595	1382	317	492	3185	2019	2160	1915	2104	601	1053	1571	590	1560
8303	1085	691	3745	694	9882	1065	4258	304	2654	604	3129	719	2571	2900	8634	521	1303	1701	1370	4641	278	1524	2947	1678	3990	2879	3804	635	764	3784	116	518	3826	2714	9017	588	885	877	153	2006	1741	1008	3807	357	2035	534	486	804	2743
958	1434	59	145	216	3048	133	2011	1750	793	397	13	1159	88	8760	999	12	521	429	4	1157	899	148	611	1453	482	196	806	1345	9714	1118	1613	2517	396	4620	1029	6648	708	426	1752	820	1307	4266	1396	640	77	1	9245	26	885
302	2745	5150	412	598	125	745	1745	758	846	30	532	1099	2330	912	2166	1778	864	2488	10	1649	1522	447	445	84	1018	936	860	4	276	1074	3205	858	1008	129	952	505	58	112	6011	328	8352	740	821	834	805	109	149	657	3692
127	1247	999	261	1200	152	560	3244	2737	556	38	193	994	2711	39	132	402	449	2683	74	536	1448	1085	1253	2189	237	690	999	10273	1272	318	3422	684	1392	63	2234	2212	288	1374	3305	759	176	984	4639	672	7314	3605	2566	1286	469
1744	2544	163	1631	10152	1277	226	1542	9689	683	1412	1736	739	2624	226	1036	3201	2008	125	2697	568	1748	3460	2327	3418	73	31	706	1312	267	3856	567	2099	9467	428	305	8754	238	1151	38	278	901	96	1	432	452	950	1621	519	4297
235	2102	493	3249	6814	1238	8	393	478	993	819	715	1327	2116	19	18	442	462	1264	5437	2764	3021	1797	3653	3837	721	528	4583	317	3	3374	820	2013	208	1386	462	336	5244	173	348	774	18	2420	59	1179	1893	679	1369	702	492
3627	2855	1263	2125	501	5124	3185	360	2416	1200	57	2079	190	586	801	1936	993	853	10415	6786	961	676	1844	1477	1424	97	1187	306	1710	814	696	2564	997	2942	877	9875	1041	758	2271	423	1115	987	246	4805	7001	577	7443	1115	3238	1935
1560	1276	103	115	5247	401	2824	739	715	790	326	421	601	409	441	10061	44	2363	1934	165	9728	4351	9856	378	2494	3343	2293	6262	1695	759	1213	10162	620	25	618	805	1077	3229	1116	194	434	94	921	824	760	797	829	675	1556	33
1670	240	1018	2201	436	7447	1124	69	1059	979	6	486	254	4649	1269	8042	1077	1016	68	1388	8613	521	2854	149	1891	465	392	569	1183	2798	78	848	248	151	292	4290	133	313	2239	2215	7381	9107	4419	1492	291	9632	2432	1537	149	1267
3457	447	1985	867	1719	2336	1585	595	2430	469	510	7639	756	1262	613	2201	2610	1618	239	143	4462	187	5036	1281	1125	446	4029	825	9375	827	2232	60	2231	1082	6309	1258	780	172	1085	1586	746	9625	2719	6609	544	2427	1649	778	1048	1941
199	1937	647	5052	803	2248	1476	1589	291	945	1419	770	617	22	618	993	1154	3380	10133	2083	1496	296	488	822	331	3852	1608	787	1738	2562	563	7709	2005	5402	1602	2	831	2560	1402	601	1189	1235	371	1662	85	156	479	1731	478	984
940	1423	943	6677	1235	768	85	234	633	635	2037	578	598	2458	2676	6067	1059	1346	1074	431	1160	7048	3644	1233	115	2142	505	3117	922	112	1308	2	492	3028	3030	78	9765	1071	1665	601	4997	262	6245	149	755	1411	540	45	2264	4497
1973	1211	3563	880	352	59	918	402	632	1918	827	775	1630	2313	1087	552	575	876	9551	400	678	568	7805	625	21	277	2045	1452	1740	602	375	15	437	869	311	1534	1806	815	102	1757	717	436	1508	4129	7074	592	3563	1128	2671	256
3545	2534	140	2144	896	456	1352	247	3217	2254	775	292	410	2049	5196	651	7054	772	4802	362	351	1225	9994	7666	448	1461	118	7097	32	245	1775	428	2132	1399	1994	2699	394	7727	1488	2023	283	1362	5816	1263	1001	31	272	103	1877	1910
704	122	33	3815	6573	194	158	539	5810	6270	440	1289	1808	10248	1769	274	1931	433	1005	1248	333	2634	1550	514	2542	1107	775	992	1541	2596	266	809	804	1256	2179	55	756	4457	422	138	17	4769	3636	3882	9922	6936	1234	356	1158	263
500	2028	590	2879	1066	1286	996	379	465	2204	815	475	2809	3240	1430	272	1397	1602	2617	1547	929	1851	2039	2073	738	4783	2183	234	1000	1045	547	132	1867	7302	144	1460	2367	25	46	185	2016	1003	979	435	1482	105	1182	864	1267	3098
2126	1478	6789	1192	4412	1206	1883	1280	8762	1042	3563	973	566	763	2794	8	9451	438	189	290	10208	1114	1739	8148	775	4708	1254	1231	324	882	830	146	87	1076	2538	1023	2722	1341	1730	683	317	554	505	605	1490	3317	455	985	416	962
1518	37	459	260	309	92	224	1090	1329	1668	614	623	294	514	2141	1845	1763	1786	685	14	1517	318	525	8455	3408	218	1431	1684	465	1443	525	437	2600	293	2695	391	1686	2151	7	1237	5688	2902	6537	664	644	1738	3813	598	2398	99
765	1667	6467	1107	8106	1283	1306	2277	702	129	9675	2771	873	9821	5184	4138	3375	586	1013	1938	4207	2612	1075	1617	2057	9620	501	2	1800	629	530	1339	1652	54	4236	649	198	127	417	1040	2972	55	372	833	10119	714	649	2555	2419	1782
2089	1470	2462	735	10150	1126	3036	1	106	477	4696	387	4010	3757	216	1383	532	612	167	79	1446	2303	932	2760	574	1233	1035	803	9483	940	2090	1100	905	1235	737	2045	488	5910	1349	1105	1231	79	1998	1370	48	8333	2674	4302	769	693
2810	9597	779	331	174	5	670	3531	885	150	118	2168	942	122	323	2493	861	4243	58	440	5368	2207	4920	110	681	57	2794	278	423	7429	671	914	2918	314	1156	943	1064	1	1340	872	1291	3929	1120	1621	77	5022	3224	1164	453	672
374	767	549	549	1478	556	1510	773	450	2850	1535	320	122	201	1856	4441	1473	1768	4165	800	561	20	53	4	293	3900	1268	251	41	1896	653	117	2439	103	3	585	8977	4130	1183	1574	633	10	5875	638	1491	1214	1343	2875	43	135
307	1520	1255	2113	1095	1021	572	834	2219	3407	250	1592	2883	1665	6369	2418	469	500	971	408	1054	747	1122	577	1118	908	267	2922	2566	3020	9818	1076	1841	453	217	64	10103	8712	8258	1897	5020	91	719	980	3356	671	1090	302	1041	73
910	8150	604	14	2667	499	2667	600	2636	732	10310	2234	2294	2090	5934	100	2216	2562	950	1939	2260	1401	275	1950	1826	672	1089	816	723	2926	26	81	3721	986	1187	3038	1306	1533	4	2606	1275	174	1012	2012	147	1234	8954	1989	414	107
397	836	1478	1163	678	177	495	2440	929	1341	4758	2280	9	469	411	1626	2284	7819	1236	566	20	1364	71	4942	332	1206	1776	868	2455	389	1317	207	1982	1969	1334	201	6275	733	867	874	1717	12	3416	1793	6625	1301	1286	34	2263	641
722	1029	7550	585	1270	479	50	9725	9445	326	4133	436	584	723	2281	1352	626	273	3555	1508	265	2911	1354	9177	1080	205	2550	1762	1816	594	6370	792	1191	542	2451	2320	2050	1499	1583	3637	1894	2142	1279	1155	151	2142	580	656	110	18
644	875	498	10126	1603	3746	7648	123	468	725	1254	1831	1193	9746	1652	948	3961	819	2079	2034	1068	10	6901	422	2703	146	1155	1319	1232	13	956	3073	1808	7383	2953	1048	618	675	700	2604	829	1977	2035	1391	2431	893	271	2034	2428	1455
665	396	1895	818	1395	908	1665	646	1397	4	265	819	461	1698	1266	274	288	4706	5	719	690	2275	40	657	5739	1534	7756	1001	5056	200	352	2845	665	2808	3269	3137	8139	2838	4808	804	1597	1669	5313	104	2587	10060	22	9998	1783	856
1191	412	697	1576	8229	2895	1054	5214	125	254	1195	637	580	1627	292	1986	282	3048	3675	573	1428	3582	857	1409	4604	6109	516	2983	1800	1621	1737	3328	1690	616	718	242	1692	8961	1138	1445	1813	295	302	22	2262	167	1093	1629	34	1883
622	741	7206	439	3058	91	18	2513	1470	282	3116	2229	431	3505	1595	53	2	1606	410	2153	970	6620	344	799	9522	5026	1376	891	971	206	102	1064	2226	1886	9872	422	3041	609	422	1173	764	449	3419	6549	98	2034	287	1775	1129	1042
118	2106	1517	1588	2955	1536	1504	1327	2355	962	982	5	1409	1685	2179	1397	1433	10282	627	5	869	954	1376	470	1319	509	4540	2009	1409	1111	849	1167	1491	308	9313	145	9662	1028	3099	299	637	944	1794	1136	10147	541	578	116	911	1462
5992	113	1557	6302	431	1238	1553	1135	366	6985	2373	902	1590	512	1860	457	19	3636	1557	1176	3183	597	1597	954	677	257	9994	1289	5920	135	1164	668	2824	1180	1106	787	120	1428	2083	2062	574	7969	3970	1189	2315	729	1155	1428	1207	1372
2152	3821	336	1501	77	1597	2902	1767	75	838	1777	2863	1200	10219	26	118	5757	2141	1048	1716	77	1248	2637	3570	1041	2776	704	567	239	1115	591	2554	3602	3424	546	705	9524	419	3417	1	396	180	1032	779	814	8199	819	1032	5010	713
10161	123	1450	1178	269	1317	869	720	2107	35	1220	165	755	1414	62	7220	1465	432	4442	734	492	1849	667	297	5203	911	979	3214	1402	1753	1402	611	1215	965	143	697	172	1284	401	252	1619	2259	1	2772	26	832	1507	164	529	766
899	430	9704	207	1514	1382	161	501	361	6327	271	955	597	1088	19	25	1839	540	256	2429	1963	1137	570	3342	924	8283	229	778	1101	3494	3352	4467	737	3691	2309	1076	9988	2537	477	339	7835	161	1115	155	880	1401	240	767	670	163
711	327	742	3064	359	1241	826	7709	9871	220	118	399	97	2406	334	662	4307	1827	626	665	2143	196	8674	6241	560	901	419	68	2646	345	1023	3738	1787	335	9036	717	1011	2274	1892	931	2174	1592	1105	1337	323	273	684	28	2960	1373
3659	431	6104	1260	45	610	1481	722	1508	2080	481	542	263	3025	8543	2541	3308	3025	998	160	125	6367	2577	85	53	430	444	543	15	3091	2549	1066	1733	7889	1378	24	740	3428	808	2693	3163	1600	517	449	440	9382	5609	8689	1018	937
1177	10210	1782	2240	488	4114	570	291	1101	2995	2534	226	2105	255	1253	772	2157	708	607	1206	458	8719	6411	1694	2178	2748	74	5415	2696	2734	4824	1817	1361	188	943	767	821	1125	1590	479	2323	199	561	328	708	17	768	113	1779	698
1050	6294	111	294	5307	599	1425	2765	531	1505	7486	786	4080	434	146	2397	2429	266	1	428	885	1717	6721	1057	4567	2295	3453	667	51	135	2298	298	2605	499	2024	480	828	138	1959	4669	452	1099	210	2031	1210	592	1051	66	184	185
6906	771	779	1085	774	165	1088	3019	920	3203	839	375	1383	2636	2422	6320	2154	64	4379	477	2687	525	6519	1537	143	362	671	1729	384	4115	84	5966	64	4215	2424	6268	1351	635	523	1005	1419	482	2219	423	2840	619	2071	1968	1661	2279
385	7793	850	2234	1342	7465	58	172	1513	1798	4331	1278	356	1116	548	1108	1264	823	606	475	2798	1603	20	1554	60	500	2987	3880	1141	1339	579	2555	292	407	1984	407	10321	1012	556	235	1026	26	7255	2532	2521	3449	299	1688	5530	1924
680	360	3098	23	350	188	328	860	1244	404	1376	2537	124	5902	31	1180	1137	755	657	1386	300	798	9	1373	31	1481	595	872	2772	6418	2150	1895	293	340	822	1855	880	1165	217	120	1483	1092	75	393	2077	535	746	533	2703	609
5270	101	249	1844	566	5788	80	694	1455	557	54	2284	380	9671	8	1635	10347	94	821	210	546	3245	8120	206	409	419	9743	3044	324	477	39	493	50	4220	1385	1448	251	1617	1814	2863	1582	5769	694	1086	764	1011	3059	3389	2447	1619
[truncated: 614 more columns]
