# Supplementary material for: Neighborhood-based inference and restricted Boltzmann machine for small molecule-miRNA associations prediction
Source: PeerJ. 2023 Aug 24;11:e15889. doi: 10.7717/peerj.15889 (PMC10460564; doi:10.7717/peerj.15889)
Supplement: Supplemental Information 1 [file peerj-11-15889-s001.zip › Supplementary material/Code/Dataset2/39_286_five_fold/five_fold_INBM.xlsx]

## Sheet: Sheet1
1654	287	14	364	5430	687	852	1199	4889	383	1956	3407	3579	1789	18	947	501	1082	2532	2147	590	2008	1304	802	787	259	1416	1181	187	615	1124	1295	3738	1262	1993	175	788	4358	2845	537	1906	50	1868	6480	4812	9366	253	392	364	1186
146	181	5085	35	2221	1185	1567	6	2499	172	2223	167	3703	620	62	52	1718	1623	188	8	1294	71	24	635	181	2383	227	2083	886	3324	1766	1558	791	3287	2815	2531	76	756	571	216	19	1593	343	4139	32	2357	121	367	1476	57
1560	307	2676	1928	1138	94	134	455	166	994	200	1481	358	1114	438	219	1	1146	1282	1839	1841	9254	2477	8767	1746	253	1309	9683	1890	2306	1595	170	295	54	2626	579	506	1720	67	435	777	2277	3442	290	1	401	279	1	1156	2885
2123	849	386	1184	1879	2258	2911	1852	360	363	577	4870	1225	231	1601	32	208	2183	935	391	1	25	370	1810	9410	2334	226	236	7724	243	2069	386	2042	4187	183	347	3	4326	487	449	791	1997	800	3115	2742	3392	5331	1083	840	2
120	384	60	4538	1755	16	101	1945	144	903	2291	167	6	89	7442	5380	876	38	45	1336	797	7535	1158	103	634	816	11	4344	4577	232	4309	4	29	836	24	567	3320	2060	11	43	525	16	362	815	112	30	3491	1839	43	379
199	1836	928	66	1239	6	110	704	1296	10	8908	755	4	445	637	66	1124	64	260	9888	3012	231	26	10	563	194	120	855	85	3408	45	61	1559	10	9694	2108	50	4969	49	3321	1526	2892	1665	1269	4303	181	839	6815	310	333
10034	65	8086	96	609	763	189	26	1777	1510	2988	23	2094	1985	2304	443	889	39	189	2293	19	57	1595	296	10093	1498	2731	746	20	1326	2209	123	20	930	1	1439	2977	20	12	804	9383	13	1038	3650	511	929	153	2135	1115	936
8	28	1952	1422	61	729	9	547	1986	28	3	2659	403	43	619	9757	4289	30	41	11	9696	1549	2	61	16	16	13	2039	17	4704	11	18	2298	1662	736	186	2081	9157	698	1871	8	1694	5777	953	1559	35	8	248	6608	565
7	31	27	114	10210	8	1945	1539	48	4967	608	1823	1565	238	96	1457	52	21	2	2547	7968	1025	1024	8	1356	680	1339	1491	3033	5	45	1926	27	1069	3300	11	4	684	939	9891	1971	41	777	2874	4	3520	216	660	5	125
655	15	1953	1701	311	1	186	2188	3	446	388	832	20	208	1551	3	442	298	154	3903	1739	16	724	9	2041	589	9222	1824	47	3	832	3	10029	1785	1736	7652	43	401	1551	810	25	6	725	494	22	1565	1776	2	2266	3738
1370	2240	1313	6996	3321	403	2285	591	794	3697	1	884	393	181	1963	729	884	5	53	862	235	290	2004	103	232	3248	1770	10211	4735	19	1917	1	167	686	313	394	585	416	4629	1707	4738	4196	12	332	1847	1226	317	113	9898	881
3318	5592	2551	923	439	2805	60	142	9	2382	1103	1386	1070	5292	1109	3036	1064	3972	844	83	2930	821	660	1	7333	415	994	3492	1166	1448	4336	1118	6	3	7	125	24	7405	436	4034	5683	1976	43	3350	3252	33	1906	508	3849	7
3489	4319	155	1578	578	350	3247	1485	226	6355	1073	358	2191	244	339	259	1774	2152	2076	313	9735	283	1308	248	228	389	2	3566	64	80	262	167	653	7778	89	287	650	320	117	3722	607	791	8671	1386	3348	179	14	152	33	3410
18	758	1	518	3294	303	1663	47	5	40	5	810	18	2287	698	5	4888	5	2530	175	1429	807	1890	1288	242	7373	749	5	77	79	3507	1074	243	23	1258	6	1169	5420.5	284	2425	1700	2960	6	540	3383	274	6901	181	7030	5
86	7	548	315	408	2292	673	356	4	42	3803	1173	8	1286	21	2112	22	8977	1266	8	1598	344	4833	941	479	826	1664	44	725	2	439	49	10442.5	208	5	227	106	2784	257	398	539	3989	31	994	8507	19	862	492	3723	8526
1065	555	1753	3358	8803	425	24	833	2140	1856	2228	1003	1641	1268	923	1003	193	1673	845	14	1942	7996	915	2574	9373	1068	2	1364	65	449	1	4393	2215	1673	5	4	2057	60	2511	629	1606	4039	334	426	1213	9206	9	109	399	104
124	12	2637	1480	247	3976	1113	724	3022	1975	586	694	4068	1122	1648	1792	305	232	585	363	2014	1001	1188	7927	197	206	1	6635	242	193	1075	4822	2513	262	369	1518	6610	197	1949	2637	7	904	7	1136	148	9188	808	2430	2601	1889
281	301	292	623	1049	2977	322	2449	770	3517	296	1639	4964	816	1938	1451	4911	772	1675	1912	1691	7317	44	1266	1390	325	15	4393	5908	1407	1338	3479	1736	233	434	1813	1454	1890	296	8111	483	3277	26	1490	1407	457	93	1721	3663	1573
1901	550	78	2384	545	698	39	504	2287	705	1201	1	18	141	67	2516	14	4703	3180	396	1	85	1784	93	8464	1159	2	1641	1806	1091	50	1135	252	950	24	53	254	249	2922	1375	3312	590	9289	2022	3496	84	2	1981	438	963
2038	9	7498	42	4942	19	875	851	7654	2531.5	631	2855	1936	355	538	4139	393	19	42	1851	9	142	5286	286	1879	1407	1859	14	4190	1199	2156	3827	126	296	1382	1172	4377	3794	535	388	202	4641	8718	39	171	3794	85	856	10	694
1617	1948	109	979	2307	369	1959	2	2175	1017	11	421	1219	811	1531	3007	418	1159	232	785	3120	1145	2459	1115	5545	329	1840	11	1108	4934	5899	331	62	2061	240	1815	396	1946	880	7593	1	8880	360	2789	1493	764	922	1902	6218	71
3485	1723	429	128	791	9576	60	4	2071	1897	1668	60	1098	9105	9790	3685	1546	283	8618	2109	112	1357	10433	169	6712	100	3048	357	315	1011	2188	418	2129	3721	2073	372	2155	75	3304	12	2071	427	13	793	1999	65	1530	7693	1774	2081
36	8443	59	14	251	246	146	152	169	630	65	118	10145	1201	1065	17	7	1	2026	4369	92	94	3123	795	390	1523	10	90	5205	6562	2958	651	17	7271	2277	2641	19	166	114	12	180	1071	5429	223	1992	2493	487	7712	13	59
1339	1576	3310	1099	296	11	2250	2148	4	1237	1997	17	3655	149	2046	57	1015	980	462	1722	208	351	2592	73	1	1414	936	1911	587	76	1626	926	156	639	385	2056	312	3141	4270	1633	7390	2046	1964	3891	1919	296	44	45	9720	278
2200	398	611	33	120	95	4099	12	935	10042	1866	1720	90	3	48	485	798	201	1577	2438	5	191	716	7861	1337	197	208	1079	1592	18	3391	13	1213	710	171	2	7970	2475	531	35	293	2	3	3455	64	722	399	912	235	51
2290	795	47	1678	9465	46	2124	135	9096	2197	599	2420	368	2336	2032	98	1390	123	8943	681	1232	2750	10016	139	3334	2	511	7	263	5344	2133	1665	82	753	443	2112	1349	915	2112	8497.5	2008	5470	1	5068	405	2560	476	650	9	928
2379	2696	4972	3023	3603	190	7078.5	784	122	2114	1	1382	180	152	18	31	263	254	78	7807	4514	4682	1512	411	2426	1727	515	9	12	10100	5178	632	1519	4	15	1792	22	4377	78	712	1186	1	2	3084	1419	86	9793	1819	197	1467
184	10	7342	110	1112	2537	2144	8847	2175	2106	8317	7	274	593	865	2949	1706	725	1945	2514	1215	3690	1146	3081	5166	1234	2110	1359	2490	3	46	172	746	4211	6906	4406	21	39	2	1659	372	29	357	143	3	751	1339	166	2127	1
51	2721	47	296	159	2258	1478	603	1009	3368	1942	2776	1799	7	75	675	2	17	2175	6911	25	396	338	705	240	1962	1954	13	807	364	2648	5	6	51	73	3	15	1090	1908	8984	37	1084	1172	5013	2197	2489	683	195	829	32
3307	836	5	11	1630	26	7356	3466	57	21	593	3866	1845	881	280	1618	20	7037	1956	2829	32	7	2099	58	1631	5931	2	1898	1171	261	380	32	2640	659	3730	8865	1426	909	1866	52	1645	429	11	550	24	32	2149	2	3315	607
3227	348	2615	85	706	229	2169	2323	1251	382	361	1474	1178	263	2165	193	821	553	10001	392	2255	37	1311	4125	1740	3400	497	1889	1350	505	200	1955	228	4631	1664	1	1612	239	1593	50	376	7925	1115	1292	1698	2176	2166	878	141.5	1153
1649	816	909	86	2164	1777	57	63	3819	87	1072	1865	6064	180	1517	2	10	918	5	15	2241	525	631	289	8075	2335	40	2262	435	3361	6368	2	1138	1563	212	17	301	36	1826	1211	182	1086	5033	2773	77	1098	785	655	750	1803
25	38	3090	1815	725	1636	36	2000	2175	217	58	9723	2413	7	75	428	22	77	2178	77	4263	2463	203	1143	34	5269	2332	2	2728	3170	929	97	12	4177	694	1261	58	581	2011	738	58	3210	372	1169	4	2332	21	1062	1196	1080
1990	12	1377	4144	49	3957	429	964	2213	802	895	251	3863	456	622	4	174	3	1161	963	1184	11	2187	906	352	18	912	170	906	5832	1819	2021	22	2	199	383	50	5700	12	5048	2890	3633	82	4	111	92	42	512	448	10
1892	949	1997.5	512	3514	2	2158	107	9920	284	25	883	44	4423	589	672	2233	4142	2083	73	9640	2927	66	26	395	1221	8	237	107	1826	6726	9	1	2270	266	10226	2	1271	60	1417	7620	40	297	1250	1089	10261	1361	794	598	1091
41	1675	1221	4728	76	3083	391	2328	2752	84	7879	2263	1468	1332	1494	1699	458	2042	505	2742	13	544	1825	10048	26	613	39	1209	39	1112	3479	47	18	128	1332	2	1745	119	686	398	2794	2613	4451	1208	10242	3403	3012	4377	664	1566
2	396	9732	44	1978	963	1110	1152	53	1317	193	22	1001	8	230	5090	1905	1098	5570	897	2339	926	576	213	2165	9802	1734	517	10457.5	4266	272	1527	20	18	8	1597	820	55	233	4753	215	10102	1175	2892	323	2179	649	1188	225	1270
1224	92	120	234	237	1578	354	8547	1133	3366	2828	1001	226	1626	51	255	1209	2120	1715	547	18	7073	38	126	1743	351	1116	1218	1	442	9100	256	1943	1922	428	1466	582	1197	1225	1406	107	345	12	36	2387	1722	1527	1993	2789	1393
1439	89	4548	201	2	8	191	184	337	89	6	7763	1187	2	4823	5426	3320	1394	26	46	849	3	1394	1	1034	17	1439	11	177	211	2	252	295	2931	41	6	2	6	6480	483	6427	23	142	2547	464	20	631	2139	1679	998
2088	2963	433	1227	3167	18	919	16	844	7720	23	274	956	167	1442	722	8436	837	1894	354	1231	584	1589	918	1139	1934	4192	4280	2304	18	842	116	18	3689	9938	2325	2935	188	2137	2174	1445	8057	1	174	369	288	2897	246	1667	1140
1551	114	940	54	1686	651	71	145	453	49	53	3234	71	819	35	1922	1528	1035	10226	578	1127	2787	3	3226	55	1586	265	149	60	50	82	1736	10	9	10089	2980	988	2492	5487	7900	197	3	456	637	197	3046	1406	266	3143	143
18	4655	1664	651	9938	655	270	3670	1609	249	1458	4	2012	61	8413	2335	1539	6264	1798	2313	4365	1894	1542	344	1890	630	1020	11	2198	4670	7648	614	4158	1105	1858	1477	9888	979	4	3033	129	113	1968	12	749	3728	530	5906	1310	4544
10	4121	8990	925	952	2104	637	1977	1663	2	13	9684	3802	1124	1	3972	10	10	1355	1763	9933	1558	240	1	7	10	43	9857	1770	1848	5376	290	404	8177	25	1637	1041	10144	21	86	752	1040	125	74	5887	21	19	412	3568	296
8044	4773	3128	81	787	3	562	2514	580	1609	1859	24	247	51	1218	2198	101	1954	60	1718	1855	389	1441	1155	317	10433	766	2141	507	1036	324	1379	305	70	63	1259	107	865	99	2962	6	9514	5780	53	731	1370	2830	3905	1008	99
561	1172	1354	76	6051	42	42	2218	2879	28	3464	98	2085	48	62	19	367	1090	1275	3331	396	2	330	87	9	68	92	3404	43	57	26	1603	6209	463	141	2	9564	1470	2176	260	9813	25	7443	695	4029	2	10006.5	156	43	297
4486	1339	454	476	2152	345	410	239	3489	185	189	50	940	727	103	260	9908	1630	1724	805	520	1060	1354	178	4980	277	582	447	373	1	769	799	2122	182	1586	5861	1989	685	520	2	181	2056	597	573	920	25	343	3625	292	2035
2055	17	1007	1142	333	3359	1146	1793	5028	6262.5	72	64	117	5182	39	2418	9566	153	3485	1609	562	9984	2037	6	9772	1017	1306	13	5077	1149	661	1505	39	1451	3323	861	2031	6	878	28	15	83	203	4967	2189	29	1542	1068	1525	3306
2759	3287	160	522	2773	626	2268	270	1685	832	5644	165	1808	2572	556	258	2137	101	4463	132	2797	57	3372	5929	2567	1	4764	10	2136	1928	288	961	1071	3745	937	1739	2163	470	3369	49	542	15	8717	249	76	2794	9698	648	274	2076
4628	153	335	90	110	12	827	232	13	874	21	9	5527	1	106	16	254	878	18	9	1045	1190	1960	88	14	18	8	99	5848	30	1955	474	18	3881	3012	106	111	455	773	30	833	2389	47	30	1928	321	175	1	93	89
1343	257	313	782	1822	956	5052	227	258	1441	1904	302	461	1593	771	1691	87	199	691	1831	477	379	1	1707	440	2962	1999	9657	1537	17	486	1088	2145	1386	1448	1980	2559	1196	556	242	7860	25	1407	1167	3	2036	1188	5103	1067	5292
3078	231	361	6	1	4757	537	44	1462	3373	2378	3	5	3579	732	6991	3370	269	6856	3805	26	4499	2806	3702	2678	1	667	16	372	1805	5309	369	1783	18	757	987	654	1343	185	938	25	32	2284	1625	3352	4	3946	610	117	3310
164	314	4685	875	1556	271	14	466	3313	256	1049	1091	161	1888	257	9334	1797	1721	29	71	243	6803	2288	858	2	93	1523	29	290	1044	2043	1407	1	6158	2	1912	67	14	2	129	1325	248	10	231	162	755	2	4234	761	7959
2245	4226	5247	2048	117	568	2844	909	252	1161	930	1949	2113	1456	1	1791	2672	1552	1631	2424	826	626	7271	1303	8653	56	427	338	200	3691	1229	1934	3002	3401	28	1809	1188	632	65	2419	7637	388	108	260	5624	110	386	2764	1083	1290
87	668	274	732	6203	3755	1472	136	4010	497	3097	5	3297	1476	1296	35	389	1870	2310	8619.5	364	1114	93	667	8753	3577	94	57	1824	12	8520	2147	4378	740	1979	2604	707	3808	10390.5	343	38	29	3924	375	618	5	580	536	73	7
1	1	1206	3212	3677	4578	1757	191	1658	151	1198	54	9772	8	4615	558	64	55	20	2604	9400	214	5	10136	11	6	832	3664	1367	69	2021	277	348	19	7875	5697	5	564	6480	27	27	755	2175	449	5	4015	1006	9982	4092	3224
2433	278	1059	12	808	192	632	1022	642	582	23	278	1447	1059	997	12	8917	1702	133	1480	1475	1013	1165	1658	169	437	2063	103	2474	2136	1060	278	912	2329	2226	1093	8133	221	495	379	386	2529	1817	264	1848	2984	413	956	3675	4943
7228	6398	2084	1148	2297	1238	582	1809	203	1618	1720	1882	4786	861	1735	1783	42	1054	10138	69	918	376	21	1043	777	1238	80	4208	837	374	80	241	1127	5649	1409	1251	241	1257	1559	933	3218	53	1557	3510	2029	39	1020	104	1978	2488
8886	2520	457	7002	931	10009	14	4192	55	337	162	4046	20	3139	1326	7616	1	7370	910	591	268	81	1874	1	17	697	4676	556	1010	2664	1979	385	393	3495	546	6886	4	68	1079	125	2926	1015	17	47	158	2190	7447	111	794	56
63	1893	109	24	156	3073	46	1538	1515	362	174	69	1250	172	6324	1926	3	50	66	3	1325	602	636	1826	1176	1908	239	2799	473	9152	4496	96	2867	85	4396	1354	6889	1091	897	2202	3071	2305	3234	110	133	549	20	7317	4	3211
1230	68	6629	2023	1037	131	2678	324	15	181	776	373	1268	65	161	2332	1978	1040	1501	1233	2154	2512	599	1517	2397	188	3928	1378	1461	658	504	381	1164	1880	402	136	2159	415	165	1742	111	9299.5	99	1563	1072	1	418	237	527	3673
2600	18	2758	819	870	85	781	634	5065	1832	45	1073	1064	1946	526	250	190	2058	244	2	747	1320	1592	58	818	29	840	455	10094	2	2067	168	61	19	35	46	12	157	700	5043	1618	18	57	2627	83	4855	4531	527	354	356
294	398	2135	1813	8931	257	378	9	8796	2092	1	439	3438	2638	1201	1153	6294	1	40	405	1285	1531	1255	1361	655	55	1119	5217	1829	861	6191	828	239	8306	1294	200	7708	1209	1807	1161	304	333	5	36	529	2004	102	1182	417	4900
3326	1403	604	95	3823	1455	39	636	222	213	960	847	257	2451	4	328	1973	1345	1340	3094	64	4610	2544	5500	3097	267	1756	2809	1455	1	514	1250	2296	19	1	1845	716	2770	1966	1081	1455	267	829	187	195	843	2016	1219	4020	597
2993	1843	166	10	2069	4722	7048	437	990	828	8	66	518	248	1255	380	302	157	10195	4954	3734	344	1151	1071	1530	501	1991	1094	344	294	1100	3836	505	3678	967	9493	2829	1024	1657	248	1888	777	2117	6503	7790	218	7296.5	441	4973	222
1992	1494	8	1	4648	47	2	3409	1210	25	2	1569	1733	2361	528	10452.5	3	14	932	578	10118	5478	10069	367	6308	1818	1	1754	2490	296	1796	9938	9	29	418	179	1295	640	304	11	139	102	2870	1362	29	207	976	1591	2412	437
207	95	1052	11	505	4275	2132	621	439	1282	255	861	1279	1830	1852	5608	1069	266	1363	2665	8675	340	1783	791	1979	245	1196	459	2562	54	10	588	433	247	2413	4389	369	3	113	3688	3611	10457	2094	2154	2182	8323	1993	1	626	315
3694	123	1741	331	12	30	1	1738	1317	587	293	5388	8	2662	591	1152	976	40	731	1	1689	25	5602	28	1299	775	2942	1498	8621	22	98	1	1607	635	3623	3250	13	4	25	7382	2056	9544	1342	3915	47	1779	166	3522	540	720
151	1147	36	1740	17	155	1185	2367	157	16	1235	411	163	385	939	1006	6	1465	10287	2982	1820	10	216	6	1701	80	271	25	256	1349	346	7046	118	6056	2218	4	15	1761	19	139	1036	26	21	737	51	3	528	1783	4870	24
1097	1	1502	3282	1872	1900	293	2251	1413	1851	4088	874	850	99	46	4274	408	272	17	331	203	5799	754	17	1682	126	1316	2198	260	1363	1637	71	1463	18	812	389	9195	1779	945	14	8621	409	3983	328	921	166	1541	208	899	1136
2584	388	569	410	17	1311	1065	2828	1969	1309	545	267	1796	397	57	1287	1018	192	9937	206	1105	584	10021	2226	2272	308	800	1	495	1097	552	58	2404	945	1198	410	1036	2122	1573	1853	180	606	14	5256	6281	200	5853	2955	3294	1922
156	977	1206	3130	235	255	6	122	1523	460	262	838	3161	1929	422	2066	10410.5	2225	4374	1877	1109	411	6655	4945	1080	1852	63	7847	1523	1163	2859	189	753	2618	4485	2843	202	7372.5	298	270	301	451	2103	446	423	302	1	513	1	3457
104	36	105	7176	5968	511	1090	957	3453	6174	280	537	1	10083	1	204	1237	1334	628	46	171	1535	813	629	84	1672	2474	999	97	9092	373	865	1143	2720	246	153	813	452	994	45	351	6845	511	3182	9963	4769	2000	81	1416	1221
2100	19	661	5078	404	2391	382	1393	1592	46	163	505	2058	3555	3092	34	1611	1696	3785	2893	2603	1113	782	1584	246	645	1447	275	1836	2726	1450	1	640	5764	660	1	590	52	175	43	1816	2346	469	17	1417	640	2563	1888	2192	40
476	2310	5749	2199	5491	992	225	418	7536	2498	469	1003	2069	1547	377	189	7248	1082	96	275	7578	458	24	6812	590	5215	3207	180	391	1322	867	96	734	2130	2367	1832	576	1291	1729	521	2084	1758	1000	387	275	4117	1805	1323	1769	1482
1293	846	1	1438	778	4	195	1638	2	276	1195	204	1252	1339	604	1053	1758	2040	2653	170	1513	753	574	4926	2181	598	552	3910	2134	1654	1999	50	3428	101	1718	219	16	1097	12	1531	2315	1844	8785	1046	137	651	3641	106	1850	1014
1453	144	2547	164	6883	1333	1865	1372	342	15	9533	961	1549	8949	4222	3913	833	397	69	4235	1858	1414	1632	18	83	9913	481	126	185	232	481	90	299	21	4867	107	502	15	13	505	6148	252	4592	45	10214	794	1566	5	55	32
2025	39	2647	4	9911	162	94	19	262	1675	5387	45	241	955	773	1700	3	1489	1	228	392	2336	1932	243	7	1898	19	637	8560	344	1646	1145	3488	1049	5744	29	162	8582	1287	7	1617	376	773	230	4	6980	7	9564	1400	12
2048	9848	7193	173	2717	7	3664	1809	174	4	53	33	1972	96	124	174	68	899	1466	11	1609	1678	6841	3	5342	406	7	5	21	4857	776	2260	1449	83	6674	135	1678	38	1036	1400	3473	3791	74	1200	1	7250	81	2079	1766	478
395	1853	209	741	127	2493	1088	558	70	889	1636	957	1101	1688	2606	1957	3017	2453	5144	111	126	1160	427	633	374	1819	2216	391	943	1304	1747	1128	259	936	51	37	7025	723	167	26	925	15	5028	58	14	542	395	5480	710	1
2033	2915	246	1244	2070	4379	2339	1508	94	6235	526	1861	18	219	4718	356	220	439	286	91	265	179	3658	240	395	1948	531	395	3766	2378	7760	659	11	2942	841	1179	8317	10040	5972	832	4406	441	1989	1703	98	3057	237	1376	650	13
1795	5223	611	102	562	1	1334	6	882	1630	9843	1500	2664	1567	2961	6	2563	171	1052	10	126	2046	539	914	1766	1934	361	412	1908	2650	4	1521	2359	370	423	891	1052	1353	2	2	108	486	1101	1115	21	2	10450	2154	78	22
1923	2070	1773	266	1181	114	3794	350	310	1615	3775	282	351	234	1887	1	287	3487	252	1994	995	1983	5	390	1791	272	1556	2010	2200	3812	242	1673	899	1547	517	1	3511	411	2436	79	1617	149	4293	754	6403	2042	16	292	4171	262
1179	63	8997	228	92	3458	3	7378	6975	3	2987	1823	14	2413	2026	67	60	2256	15	925	1526	3118	3	9255	1063	9	2321	2814	54	5977	1935	1587	1217	2555	973	327	3890	304	1	2621	465	1920	2601	3	77	4623	30	21	2316	68
123	3363	38	9496	1803	2029	4531	1789	1326	1356	1261	577	96	10042	2729	1408	221	244	2135	3887	229	32	3737	39	124	30	2092	2203	469	565	384	229	903	4931	220	2033	2148	82	129	3334	1416	15	36	98	221	106	1893	2246	178	1180
667	247	45	915	1538	2207	1595	5	11	2	89	34	15	2737	310	6	240	5884	3	29	482	3376	55	22	3603	847	5704	5220	3621	100	37	714	14	84	66	5529	4499	1785	3434	8	404	408	3107	2	3907	10143	7	9892	94	2474
44	800	1921	2155	8421	2862	538	8233	4	43	723	2	49	318	25	2217	295	385	7510.5	1071	2056	594	2465	1003	2853	3890	1754	206	3009	72	90	1913	2	2652	871	361	2584	10088	1003	1956	63	739	923	44	79	46	81	3696	87	73
637	929	8031	69	3267	511	176	2248	2761	1406	3822	1923	274	3173	1353	1330	420	299	1018	2524	1315	3246	1625	1942	10454.5	2878	648	1	1	320	750	1845	103	2121	9970	1225	9357	993	363	2187	3643	611	932	4445	551	72	156	377	5319	1478
4	71	757	45	1964	27	2641	47	529	71	1072	154	14	857	1511	23	43	10031	330	77	27	1533	2074	2625	536	1733	1297	363	1638	1025	231	990	365	1689	8799	31	9745	65	124	3066	440	42	99	283	9986	40	184	440	1660	542
1842	786	389	1682	1619	302	326	1348	125	7216	2987	298	1280	1880	2710	3011	446	399	1557	4	3457	784	365	1914	3817	20	10121	1831	3821	584	1005	623	3799	1121	242	498	2085	458	649	315	261	7603	2688	467	655	271	1448	1466	1547	72
1632	2799	605	1528	16	2149	62	178	237	422	14	3	956	10006	23	67	1405	78	1830	2958	1167	1568	2374	3696	3	1076	1078	472	1898	1135	21	2946	489	2836	3005	1430	10312	686	626	116	463	1614	217	532	265	7647	2702	46	4550	2156
10170	17	1837	1109	640	1	1328	1408	192	1467	169	590	5047	476	347	8101	955	2927	1452	699	605	493	2529	788	4426	1533	1537	136	674	237	812	1114	988	2631	1576	436	537	2966	49	3933	741	1328	332	3644	66	3636	621	732	782	1677
2280	475	9754	707	1767	412	124	2890	1071	3489	109	1342	1579	415	12	2	300	1631	1332	2266	15	925	203	1263	523	7974	745	1964	1393	2717	1554	1042	503	1144	2428	880	9850	373	942	705	7149.5	1582	880	374	2666	1235	2015	1586	1444	412
171	831	2023	3431	317	553	486	7731	9723	1565	2081	1051	1446	2117	830	1350	5432	2154	239	866	4	932	7441.5	1792	2047	516	600	317	2014	1989	1661	7901	855	786	10415.5	581	25	2064	90	2049	4471	346	273	34	233	1878	836	143	755	66
2979	26	1775	2179	10	4311	3854	57	2183	1502	979	3319	652	2564	8559	2447	49	1503	292	36	35	10443.5	80	55	644	44	1935	2448	80	43	612	163	1078	6186	1084	3	522	8270	291	73	2071	1636	308	49	1529	9976	2098	7617	1388	201
5	10149	1242	20	92	4821	720	6	503	1525	2218	1318	1944	22	11	224	547	2119	1036	9	371	8706	5748	183	428	3059	2	6821	79	27	1753	882	7	97	6015	251	1196	691	5034	68	3037	70	171	11	547	1	1884	534	36	213
76	2188	545	508	6086	1388	8	1636	7	754	4589	943	4717	428	22	22	366	61	3	3644	8	507	2668	4	6025	1054	62	2315	21	156	3080	480	168	681	1	995	25	1	341	3573	231	938	275	21	878	1496	6420	1387	579	20
4822	1446	41	297	276	2298	741	408	1780	1779	313	497	645	401	311	2682	1260	838	4601	1751	2075	1023	4012	1	621	4020	919	3005	891	3883	125	4726	583	2669	3247	2220	1648	209	1280	5502	356	57	3136	1278	2664	1242	1939	238	1156	11
133	6234	364	2858	24	6977	42	204	1546	2134	353	14	298	1354	622	2575	1101	734	335	850	9	1287	2	138	24	356	32	276	6	15	1717	1363	21	647	24	1588	10217	793	1265	64	5	601	3642	153	1485	246	583	30	1488	541
136	429	530	61	1469	2198	141	960	7	170	100	2843	113	6887	4	24	1861	1543	3197	447	260	2081	2805	31	218	204	21	2632	82	5917	301	423	1772	618	2305	1501	586	3188	1662	47	217	2089	167	152	2575	1342	1671	617	208	1539
6781	80	1	32	118	5447	6	205	3277	318	19	1565	2	9944	76	64	10227	13	2255	4	884	45	6635	839	3298	505	9714	99	144	1396	523	1036	19	348	1826	1744	3109	14	1101	50	245	3332	2121	6846	160	100	3832	2034	683	275
[truncated: 614 more columns]
