# Supplementary material for: Neighborhood-based inference and restricted Boltzmann machine for small molecule-miRNA associations prediction
Source: PeerJ. 2023 Aug 24;11:e15889. doi: 10.7717/peerj.15889 (PMC10460564; doi:10.7717/peerj.15889)
Supplement: Supplemental Information 1 [file peerj-11-15889-s001.zip › Supplementary material/Code/Dataset2/39_286_five_fold/five_fold_RBM.xlsx]

## Sheet: Sheet1
394	156	1	229	7284	484	2808	639	6427	339	352	2269	1379	794	8852	1029	192	197	3099	876	790	658	34	818	621	1	1554	156	2198	530	383	1580	2172	823	2664	309	3876	2191	8692	721	680	436	1275	9786	2674	6431	1415	2112	4184	3059
1296	854	9344	2943	1802	820	1057	4262	2323	13	5575	56	5710	920	355	2804	1108	992	5745	2938	972	3	133.5	1527	505	1660	1121	77.5	1248	3464	9940	1001	415.5	3304	52	1683	1678	396.5	545	346	1878	1132	1641	149	15	2607	923	900	1072	676
577	1	1191	2912	6463	1198	1710	529	1341	232	578	560	373	1731	583	1368	184	850	1546	1238	333	7690	633	9752	891	183	427	9042	2495	1174	1167	128	597	1038	4008	4744	1915	720	988	1540	3107	2789	912	145	1785	1216	5375	1999	679	3985
2987	703	2286	1178	238	896	1538	560	335	3169	464	4800	1709	2638	7988	944	357	1597	323	2386	1913	9394	74	2225	9003	902	1389	5094	10136	293	318	3729	1178	429	569	1422	4677	5660	3073	151	346	795	955	919	6017	3569	3681	91	402	797
601	696	3278	2637	885	195	3196	589	326	1367	1699	1225	3088	338	784	3758	880	1	413	934	1297	7120	3128	1	1207	1901	3266	6324	2190	582	612	47	4225	3558	837	171	914	1065	711	714	1896	1694	55	1652	749	688	5497	8934	2356	2595
871	3236	715	5827	838	524	1974	6078	630	129	7771	1956	783	512	477	22	249	13	1004	8490	245	538	34	2124	3495	2508	685	826	534	4268	924	38	703	511	7090	689	95	7546	472	2867	6417	715	1215	814	3081	437	599	835	525	910
9601	262	9126	676	813	932	559	2303	4638	4473	917	538	3376	841	315	2803	1300	854	455	1378	806	78	3648	408	9386	7155	437	1522	1893	1669	634	334	1987	3630	281	932	3844	215	107	855	10036	2228	2329	9520	2042	1373	229	201	956	870
1184	3013	568	1821	120	1006	186	470	2709	735	1432	1637	1725	2820	1276	9137	5525	963	1255	1043	8026	749	788	180	1453	715	898	2324	83	4821	259	2846	253	9636	1297	3351	202	9584	682	700	984	2358	4634	4619	599	1487	2335	6230	6771	759
1946	120	189	2975	9247	601	873	738	81	4580	398	2300	1856	2386	446	974	143	2444	253	3952	6668	1221	209	732	321	2686	1	502	2346	977	2411	949	1316	1338	557	1500	1371	653	853	10222	813	776	958	316	21	4941	610	1728	1909	162
954	1539	338	2278	648	3839	674	1436	1861	752	522	1090	8759	834	1414	283	3051	3652	143	1004	1262	1382	39	282	440	338	8962	1155	644	355	317	12	10366	1637	173	747	1443	263	910	2096	179	74	1447	241	3506	2867	673	284	2304	5955
1057	9832	1464	4584	1062	2503	3440	223	2942	5356	2313	1006	1201	137	220	125	325	22	105	546	1425	1018	492	815	1145	6051	612	8578	6450	938	1804	4954	781	487	80	978	6331	496	7091	907	2420	927	690	111	2353	558	1401	115	8609	277
1886	1083	634	1886	3010	3117	853	3139	47	1389	131	1381	1190	6441	3023	3580	1652	4542	930	422	2931	2140	1760	37	8472	23	456	978	4284	1017	2686	1569	457	31	389	2092	87	1849	960	1005	635	2943	398	636	4929	5440	307	314	2407	10337
1979	5293	3801	1713	41	4626	747	5731	577.5	3359	1278	865	623.5	319.5	821	518	193	748	392.5	54	9779	186	459.5	851	1976	103.5	2047	632	4457	9810	711	246.5	8785	6018	266.5	430	588.5	1078	55.5	3863	1235	2717	8886	817	6106	874	54.5	290.5	2531	2369
931	1037	4497	754	6230	2451	2059	1059	1213	3027	10479	1562	163	162	2681	991	5878	512	1238	2651	1351	908	1107	1021	1164	4877	1218	63	684	1029	3370	1510	370	1402	640	677	2189	3936	109	1209	1546	2472	1982	500	575	1290	2716	2132	4013	176
292	1582	1966	1281	1387	1504	905	421	366	1352	6406	1243	686	245	4416	1571	743	7707	2339	579	1601	1087	8642	2254	357	439	414	68	927	814	591	417	10251	504	1440	430	812	1897	2847	567	2145	2722	215	937	8964	156	8995	2	5965	6263
525	1560	1340	2116	8014	692	3556	2600	3880	420	8912	888	2401	2728	762	101	597	9550	256	1983	4218	9467	899	795	8389	380	633	582	76	1464	3361	9197	1654	1627	268	2	82	3943	423	2772	853	685	2782	3081	1141	7247	473	1847	3023	70
839	1470	9544	2297	9662	6538	1502	630	2250	1075	153	1684	5584	511	409	4575	376	970	31	274	2107	407	597	5000	801	2668	2359	8734	2525	456	1803	727	2151	967	28	472	8001	522	1264	733	1757	2958	5	984	628	9179	1586	1858	3517	736
272	3459	19	265	895	2585	1	1579	81	2287	919	232	8670	881	2814	2185	3955	9315	1215	724	110	5241	548	94	1764	1965	932	797	9462	442	2602	4928	2023	1199	96	1482	1523	1257	175	9741	1536	1026	1397	556	384	962	686	854	10292	8696
353	2208	1885	300	1384	40	370	551	2386	133	828	946	3254	162	858	369	1434	3674	2486	286	122	2855	2069	15	6396	1635	279	1178	7613	1596	1808	310	675	1764	221	203	156	25	1868	2681	195	327	7409	5278	1216	890	11	2209	648	1149
1572	162	4975	67	258	143	785	1481	9912	9559	638	1759	1136	650	848	3758	40	1688	1522	612	343	367	3744	9077	711	19	781	1627	7359	1974	318	3900	1563	9279	268	436	8042	3908	1501	59	437	3307	910	1381	3507	4160	413	616	425	5376
2399	891	34	1615	2778	3857	1080	68	500	286	2350	364	7163	1934	1623	453	1395	945	2290	1792	5358	487	400	892	7369	1349	3124	2696	28	3968	5164	506	2068	1699	400	1196	119	737	2900	9199	3348	5934	725	1957	256	180	1581	2243	6325	67
36	673	2253	1060	759	10327	534	1	638	733	158	5237	436	7520	7987	3148	2159	1	9798	1631	252	1703	9707	1345	7156	26	5297	3818	119	2248	838	2135	1050	920	486	7	1152	214	1748	302	629	2888	2953	113	2378	2101	962	5310	128	979
410	9784	637	301	9445	807	254	732	77	493	5009	210	8901	699	485	881	247	6	1939	5832	2717	4004	661	374	643	1197	2838	975	980	8967	2555	234	3056	9159	1823	752	2739	1953	813	2503	578	874	2061	7271	4811	654	1153	9478	598	997
1455	716	842	2114	1310	115	3349	453	110	1412	578	799	3147	1	1764	78	566	696	3745	742	4751	1129	1019	815	78	2454	476	353	4415	967	3548	716	1158	3477	2708	769	3367	714	6973	21	7716	290	669	4072	1221	1076	696	362	10061	474
1689	1867	776	505	748	101	3479	586	1433	8347	1963	598	436	612	2557	946	2300	1263	1966	2427	1098	57	747	8594	865	98	596	6388	1872	4000	6928	977	1185	1942	2227	1715	744	158	3535	711	228	11	2452	7176	1202	5647	881	4051	4973	198
477	264	243	3035	9042	9	3418	1219	8791	301	461	3742	1935	320	3592	2015	55	400	8783	1304	1279	2718	9186	279	1656	1094	301	784	1542	5754	491	1951	645	539	286	1479	2137	627	2936	3562	2853	4439	563	2830	1071	2627	61	491	69	960
1509	590	5653	3915	804	1952	8562	4756	595	693	216	1260	2085	1594	774	3805	1028	5240	1014	4237	4720	7781	698	229	1724	2331	2510	680	984	9933	3614	1456	1382	1113	976	4100	982	6316	54	3092	3154	9059	185	1682	1777	1185	8139	2011	1400	2701
499	1705	7659	262	123	1624	1359	9095	931	1601	5001	451	970	414	421	1925	2071	436	2273	4003	1192	1227	1425	1425	4640	2492	419	1058	1520	408	67	1691	195	4132	2709	7387	128	2674	2840	1609	1254	9927	1132	521	1	4631	793	28	810	17
1586	1350	807	23	696	1941	7586	1230	570	5275	1990	1016	1528	2214	14	4353	431	55	5722	3195	219	345	225	717	4329	3543	1688	2586	1170	428	922	1804	941	99	2951	628	1316	1753	585	9969	2940	818	2081	2626	4345	2032	124	1969	1245	2572
2344	2447	7881	119	4144	184	6771	3443	1056	3181	570	8116	1596	593	84	747	3488	9054	2487	1921	1137	463	860	5943	1446	7650	510	1467	1809	2491	412	825	2174	850	820	4050	1961	1004	1302	11	8706	507	3769	1329	525	5487	591	42	1927	551
2326	680	133	348	24	1055	597	2800	1443	3683	786	9308	1120	837	1835	398	1239	505	9865	672	1039	950	3	4881	175	5944	775	1453	2240	1689	77	1090	580	1239	1971	345	1483	1230	1124	483	619	9268	1128	1192	1117	392	828	2401	5667	7
1007	618	630	3677	364.5	336	1450	4283	2158	109	246	7882	3092	1118	1195	1365	2224	267.5	508	240	514	4454	1510	1125	7796	259.5	894	1632	390.5	896	5600	2442	614	991	3162	218.5	2045	866	1214	33	3912	1579	616	1561	938	70	478	8998	1070	803
1300	477	355	6878	533	1981	3804	1514	538	690	463	9133	376	3493	233	947	8285	2	11	2930	6763	257	2816	2793	1620	5308	1888	11	935	373	1342	775	57	701	1033	2491	244	2508	89	570	319	4995	1299	3179	359	692	922	468	784	773
2406	1302	662	854	1025	1205	270	1668	289	1039	1635	294	1699	2435	193	2120	852	2834	342	445	953	533	497	1962	1634	441	1287	605	414	5782	2761	536	4130	577	3812	913	155	1638	1249	1211	1013	1712	1002	139	1018	885	93	699	483	257
964	1744	5551	1967	1392	309	1548	622	7424	339	847	1439	4089	3218	2039	466	2134	2766	215	1522	10426	1017	1833	645	104	930	1411	259	1056	2096	200	459	4042	1528	559	10480	46	1420	110	2313	6303	459	1011	1563	1074	9988	3504	1512	726	1701
709	1597	2035	4697	19	618	1053	896	639	428	9384	720	1466	664	1607	706	23	494	51	639	491	43	1679	9159	10177	744	152	1385	352	1919	9240	930	8334	1315	987	53	619	1706	1387	1252	620	697	834	815	9966	10429	3724	5239	2515	1381
2779	5175	4937	872	1468	1754	396	1005	1089	435	3790	321	1919	1434	674	5825	189	455	4688	261	486	743	1280	980	280	6333	825	1049	10029	630	2387	482	50	1019	1383	1096	24	1279	1170	595	2110	8200	597	378	653	276	356	642	50	862
1897	1175	169.5	1075	1066	1840	1528	3644	318.5	4308	2927	154	665.5	639	183.5	431.5	2117	410.5	832	2575	1104	8045	1216	574	3604	2707	1014	99	634.5	1019	6514	724	187.5	281.5	8974	2244	1041	1032	906	2910	64.5	24.5	1695	1526	425.5	949	9831	1721	385	141
2800	322	7428	293	173	214	250	1563	446	1099	230	8332	1652	545	1873	6899	3488	9422	241	1024	5191	4269	1534	212	235	715	3860	317	1109	1665	43	1695	677	1537	1153	1349	346	9507	4432	259	10022	422	107	1185	4792	436	356	1908	1071	1657
1912	557	321	2318	1332	790	2336	163	788	8286	845	2950	589	1160	526	915	10369	243	78	429	3090	562	742	2103	391	2500	4885	3855	1027	939	85	541	2442	2880	9354	2171	2088	1090	1487	959	178	8312	3594	83	416	782	1115	55	59	441
2507	427	1050	1247	2584	84	1422	414	751	1537	1615	1258	1308	489	876	557	2274	446	8895	79	29	1317	829	439	1323	1052	561	103	19	1448	715	2101	1562	773	8498	3031	171	550	8489	10461	977	61	1149	26	820	608	1630	262	1077	307
4612	7405	1633	5808	10114	608	512	6911	1055	978	2073	406	2917	34	9954	2633	1346	3190	3657	735	1075	1928	515	43	1200	28	378	3303	1807	5116	9139	435	1132	151	2135	1354	8282	46	3519	298	2570	615	196	3802	1802	5927	895	9409	956	3860
96	1728	9131	2156	1570	700	562	4218	315	437	482	6443	1292	1913	975	8817	2207	1479	1026	925	8104	1670	320	705	1794	1765	108	10257	482	468	3941	492	103	594	873	5775	1509	9128	1625	160	6072	184	60	80	7188	990	11	501	9074	484
8415	1429	2555	2907	9026	2140	687	580	5447	536	2452	449	539	1316	2002	492	5837	437	58	1503	428	1434	901	654	1467	10097	2077	1487	3614	117	1242	405	1921	810	650	537	2351	1793	503	1724	1345	9074	441	2041	234	543	8	4682	2410	2945
10	875	1258	738	3498	101	2846	2469	2314	14	739	11	249	2758	3255	342	988	1191	437	7278	503	124	804	70	4082	3201	17	933	598	999	981	2335	1065	58	1572	1554	9442	581	1624	1289	8443	552	9353	690	5398	64	6936	885	552	131
1244	2985	183	1421	1164	729	687	1501	2292	3959	289	58	752	102	8000	448	8170	797	931	2248	44	596	6474	2630	3605	2847	960	1530	784	3963	1182	409	1114	72	4198	1090	1114	222	517	2747	406	288	829	281	580	2977	309	2544	1211	1450
4543	3984	1097	1106	418	3181	1202	710	6664	6856	131	316	3141	8829	5645	1131	9051	68	2265	3548	963	9549	2025	249	8099	1904	1232	809	984	1267	865	2789	1112	858	783	967	664	76	1963	3196	701	28	1229	459	2096	222	206	1863	10194	1405
6668	938	494	425	2357	1106	3602	4836	579	1812	4272	507	9448	2234	2896	39	2890	165	7266	773	3514	496	2425	6274	1107	8	7720	3019	269	1508	1892	357	618	5465	1042	2416	621	1083	2975	8	6649	38	8172	211	300	7429	9323	3588	31	493
3822	14	733	2838	1248	2249	1465	40	19	1329	3722	2493	3144	108	1045	1501	1229	2332	254	440	1547	3474	2392	1337	1797	2039	2889	817	3102	2183	416	240	1769	624	2526	1813	2367	624	4523	203	3030	1782	91	2357	1989	277	304	256	107	7056
1086	380.5	815	1755	245	2321	781	1792	9364	1563	1933	3905	382	9407	59.5	1336	4096	45	161	1040	1336	1100	3584	1111	1042	391	458.5	4381	2965	244.5	801	425	585	530	821	856	4185	1028	199.5	585	8181	8847	4431	531.5	4479	612.5	1674	6637	590.5	400
2711	2107	2700	544	273	2138	649	1603	667	798	1397	4951	413	1115	636	9258	4837	1221	1189	4244	367	4496	996	4691	4627	7677	3804	485	514	3843	3049	1395	1278	185	1638	713	397	3541	86	1013	2457	17	2213	2138	1857	284	3111	570	2670	7059
240	1101	2077	1041	1205	37	1376	239	3617	1274	2337	4769	4370	2212	347	10222	2048	654	1311	1742	3033	7732	1210	763	757	4793	604	1134	33	1016	2318	1189	711	5912	672	592	40	1391	37	562	73	1308	1492	726	3340	982	7	6828	1230	705
707	2496	5898	314	440	895	1147	320	606	1011	622	1365	2513	1109	222	738	806	7138	1870	1451	166	2336	10188	1374	9190	685	207	400	1886	1943	1176	1823	6403	10086	9268	1686	1613	314	1522	1169	10142	2248	162	1972	2142	8319	383	3701	1531	655
8747	588	1083	271	1558	3686	236	383	1830	1036	2414	7762	1656	1130	233	122	1529	1014	626	8465	758	1306	510	390	8208	2698	218	1211	2617	1967	971	1799	1857	2237	1031	2417	1326	1085	10263	231	1634	528	891	300	1099	2537	2106	4409	962	229
3833	778.5	914	631	603	746	328	1410	2764	912	2265	493	7485	296	8125	1793	296	986	553	8195	4347	2270	2206	9731	2009	83	655	2683	1462	4843	5324	368.5	1617	1173	3715	6192	323	924	611	4790	1115	1170	527	1472	757	5439	707	9973	3516	3912
2148	927	228	317	940	1506	1142	184	450	394	3061	1345	1375	55	85	1624	8619	824	7653	1337	635	131	1341	1085	133	3763	757	133	1018	1037	984	1215	2065	2017	9150	1385	3097	767	1134	301	965	853	377	341	1428	8253	397	609	2130	8730
2193	9154	527	843	689	2655	559	3094	1012	862	267	146	10170	964	874	1971	1132	353	10074	328	1784	1090	311	1602	1871	899	99	2509	73	918	902	1413	1159	10102	430	701	2127	1413	296	504	3023	3716	2292	1804	2129	734	1078	2278	563	1510
7766	1047	719	3543	684.5	9311	1239	4284	421	3150	670	3091	872	2567	3136	8472	760.5	1228	1742	1401	7320	364	1516	8838	1979	4976	2794	4806	626.5	734	4100	114.5	557	3907	3112	9224	799	984	873	214.5	1966	1783	1171	6942	435.5	2018	434.5	581.5	807	3876
1198	1423	106	234	274	3014	207	2127	1802	879	435	22	1177	131	9355	989	36	636	494	14	1169	965	151	590	1504	464	234	759	1455	9424	1024	2134	2496	452	4406	1030	5988	718	428	1745	762	1268	4352	1734	756	81	1	9555	82	816
301	5770	4581	395	609	172	712	2148	962	969	31	595	1109	3985	1027	2150	1794	886	2673	6	1624	1477	479	434	59	1162	873	862	4	310	1149	5342	871	979	150	1084	482	75	153	10036	427	7562	841	818	847	1090	123	203	703	3489
104	1692	961	273	1241	209	592	4480	2540	535	57	178	999	2862	36	153	501	429	3852	152	568	1508	1085	1588	2500	370	714	1055	10081	2022	301	7748	792	1946	91	3652	4470	370	1502	3069	753	310	1135	5168	771	7778	3381	3164	1447	533
2135	3216	140	1629	10115	1491	291	2346	9491	653	2213	1987	692	2610	215	1044	2993	3749	260	3413	563	1779	3882	2407	4277	130	20	637	1299	283	3582	594	2756	9265	421	440	8569	228	1137	33	373	974	256	2	481	422	1089	1657	600	4071
193	2180	532	10182	6875	1232	20	407	580	1168	841	739	1449	2100	56	21	417	450	1272	5396	5932	2831	1769	3361	3763	844	520	4594	306	10	4777	818	2029	363	1839	438	351	5284	145	347	765	21	2747	83	1343	2016	656	1389	638	525
3531	2987	1506	3686	461	4882	2965	399	2641	1264	108	2853	197	686	797	2207	1173	1057	10328	6575	890	738	1927	1531	1436	107	1182	299	1964	947	693	2458	1106	2818	902	9600	971	771	2359	528	1108	1047	209	4440	6502	690	7018	1233	3069	2358
1540	1275	217	387	5272	575	8601	685	713	948	695	385	583	347	476	9250	92	3364	2006	157	8858	4219	9113	422	2378	3600	4349	8782	1663	811	1184	9744	839	35	680	875	1079	3864	1189	356	551	125	842	811	910	862	825	654	1518	31
2072	303	1054	5384	474	8002	1109	64	1163	996	10	510	242	5467	1268	8304	1121	1189	58	1344	7979	612	3025	145	1893	575	404	635	1143	8719	135	900	266	182	258	3950	142	538	3442	2112	8602	7911	4847	1475	258	9550	2507	4415	149	1488
3472	507	2044	931	3295	5279	4852	576	2710	487	563	8625	1035	1207	627	2430	3123	2431	230	230	5872	250	4743	1827	1129	445	4380	807	9157	1063	3621	112	2364	1135	7563	1189	1036	263	1425	1386	716	8896	3131	7860	677	2582	2099	725	1109	2197
249	2014	772	6281	918	2647	1503	1553	337	1129	1436	796	695	20	626	993	1477	3819	9389	2052	1481	475	558	961	285	9279	1778	893	1956	2680	620	7458	2393	5195	1578	5	951	2631	1758	683	1198	1486	554	1750	144	339	505	1742	384	1170
951	2387	939	6967	1220	745	104	203	623	619	1956	583	608	3892	5186	5837	1136	1561	1373	520	1364	6767	4731	1618	102	3052	505	3212	1015	104	1310	3	478	9508	3608	88	9542	1049	1753	810	4527	306	6111	209	772	1713	533	74	2497	5657
1939	1392	5344	946	512	51	921	374	610	2005	866	872	1626	3037	1434	549	585	1006	8923	467	680	603	6918	597	12	362	2371	4460	2009	607	395	38	404	881	312	1756	1948	788	84	1775	837	452	2467	3792	6689	723	3223	1060	2551	227
6091	2791	129.5	2103	1044	539	1721	361.5	3451	2539	880	305.5	352	2066	9143	626	6519	747	4642	326.5	346	1332	10128	7655	443.5	1456	215	6721	22	235	1733	536	2311	1371	1937	2655	498.5	7405	1676	2363	355.5	1445	6376	1357	1105	37	506	107	3850	1861
861	232	44	3582	6218	211	148	565	5689	5860	554	1377	3510	10083	2661	379	1989	416	1091	1493	466	2742	1637	567	3514	1107	723	1027	1738	2438	334	853	813	1223	2657	75	775	6679	426	245	23	4452	4862	3842	9636	6803	1237	514	1164	249
484	3498	621	2663	1139	1266	1064	381	461	3593	924	510	2929	3094	1394	416	1401	1615	2493	1502	895	1970	2282	2170	825	9983	2321	293	978	1009	544	420	2072	7040	145	3070	2883	39	56	317	2072	973	1035	607	1501	97	1152	850	1247	9821
2457	1446	6420	1169	4042	1250	2381	1389	8542	1001	6129	1019	517	747	4293	10	9608	430	300	365	10444	1216	2468	7880	851	4288	1205	1441	373	884	879	210	80	1058	2524	1015	3499	1367	1741	749	269	521	523	707	1703	3073	428	1001	380	958
1554	35	802	249	333	189	292	1087	2165	2101	614	758	286	503	2526	1971	1778	1779	641	13	1540	338	572	9669	3593	218	1563	1581	438	1444	496	638	2433	423	2888	513	3165	2338	13	1242	7167	3081	5826	661	786	1955	3582	741	2471	95
755	1891	9848	1211	7918	1275	1286	2374	760	198	9000	3240	872	10049	5324	4193	4483	634	1143	1855	5144	2848	1063	2019	2542	8093	539	2	2035	691	582	1504	1799	72	4123	765	198	195	658	1071	2752	54	289	990	9298	719	622	8668	3756	2225
2101	1762	2474	1015	9625	1218	5078	2	110	435	4509	527	8793	4780	204	1392	827	599	393	81	1537	2309	906	3726	829	1210	1253	834	9566	988	2134	1093	837	1254	646	2842	562	5225	1368	1403	1217	78	2134	1484	81	8308	8071	3752	759	933
2969	8278	668	371	130	8	576	4012	970	303	155	3146	925	147	380	3355	981	5937	45	657	7844	2278	4558	229	572	57	10245	464	609	8266	666	880	3254	384	1065	1041	1039	1	1363	859	1245	3973	1229	1653	230	4603	6438	1141	426	696
417.5	750.5	700.5	600	1851	508.5	1582	819	604.5	3572	1566	332.5	115.5	190.5	1805	5101	1407	1735	3766	950	730.5	18	60	2	351.5	4507	1237	297.5	38.5	2003	661.5	111	3817	101	3	799	9111	7802	1392	2296	677	21	5417	816	2351	1301	1523	2654	43	303
270	1474	1460	2218	1080	961	527	837	3166	3153	280	1612	7809	2052	6125	3098	589	563	1104	579	1171	890	1072	690	1201	897	303	3951	2450	3038	9853	1126	2787	386	213	45	10077	7971	8294	2066	4768	102	692	977	8734	616	1224	281	1094	173
889	9470	625	15	3033	972	2831	882	2860	707	10197	2284	2276	2128	6676	192	2198	3141	954	2512	2638	1389	265	2023	1835	634	1177	861	687	2993	57	71	4063	1048	1262	3515	1324	1556	8	7222	1440	176	1015	2063	238	1708	7505	1982	522	165
369	805	1487	1318	686	305	427	3018	1009	1347	4631	2893	7	586	386	3664	2896	8281	1419	537	17	1350	233	8624	302	1368	1818	846	2475	318	1543	160	2159	2036	1435	515	6284	795	832	1027	1759	20	3285	1987	6308	1285	1720	53	2180	734
723	1227	6898	643	1483	434	233	9881	9657	556	4311	422	729	687	2362	1631	737	247	9619	1597	254	2892	1971	8687	1088	416	2590	1723	2291	533	8402	778	1198	511	2658	2735	1968	1678	2932	3825	2067	2197	1239	1622	238	2036	707	794	75	38
779	832	697	9868	1608	4200	8089	110	476	721	1276	1986	1334	9090	1608	953	7385	893	2107	1977	1133	28	7282	619	4149	271	1139	1312	1297	16	998	4584	1919	7382	4363	1024	603	813	816	2551	842	2779	2663	1609	3108	991	248	2041	3216	1505
671	451	2440	831	1390	871	1677	951	1824	6	321	994	650	1642	1350	458	335	4497	8	902	728	2225	48	866	6181	1589	8374	906	5319	240	464	3461	916	4709	7479	2960	10480	3065	5101	1090	1725	1804	5892	198	2494	9021	32	9247	2100	815
1602	430	681	1563	7239	2916	1137	4308	242	359	1266	942	725	1968	431	2024	325	5458	3093	576	1412	6450	818	1485	4970	6471	502	6991	1733	2253	2452	3879	4747	576	740	267	1652	7330	1176	1434	2860	299	299	28	4465	242	1357	1526	40	3036
671	757	6506	603	2904	98	25	2532	1416	269	2921	2303	548	3330	1656	47	2	1991	410	2110	976	7440	324	773	8357	5044	1502	1393	1510	245	107	1054	3550	1899	9241	410	2715	631	505	1140	702	487	4599	6469	107	3128	370	2198	1051	1043
253	2829	1602	2001	3150	2020	1465	1603	2721	1143	988	5	1854	1774	2248	1792	1780	10092	654	5	1046	945	1349	418	1393	474	6323	2300	1400	1121	913	1180	1636	263	9085	212	8252	1221	5829	229	656	1149	2198	1231	9677	638	625	107	899	1563
7968	106	1812	9738	421	1449	1864	1125	505	6551	2310	1007	1635	500	1812	408	19	5319	1574	1711	3085	614	1902	935	624	462	9616	1277	5760	155	1181	693	2714	1189	1283	839	91	1598	2331	2581	656	7646	3934	1289	2629	810	1143	1438	1203	1826
2194	3962	370.5	1516	200	1599	4557	1952	94	864.5	2109	7523	1222	9911	55.5	222	9216	2534	1038	1689	60	1249	2663	3515	1363	2994	701	622.5	209.5	1133	722	2535	4930	3486	505.5	692	8465	463.5	4354	1	452.5	154.5	1134	812	859	7720	770	1209	4905	691
9749	253	1449	1202	285	2734	856	715	3119	25	1445	179	668	1545	73	6651	1542	363	5432	774	538	2160	602	307	4897	891	962	9463	1482	2299	1466	605	1255	911	125	779	188	1218	616	188	1732	2413	1	2634	38	750	1637	166	562	745
865	487	9388	223	1543	1494	234	450	373	6295	383	950	582	1164	70	106	2256	521	242	2439	3033	1169	686	3746	976	7965	242	747	1105	3491	3650	5508	789	4266	2297	1106	9791	3271	492	363	7522	147	1148	193	839	1426	219	748	659	195
828	357	717	2965	450	1308	868	7261	9530	203	93	402	89	2427	365	645	4063	1833	746	681	3726	199	8418	8874	524	932	452	96	2715	321	999	3452	1886	371	8279	757	1238	2288	2358	897	2095	1781	1239	1682	439	257	703	52	3516	1679
3742	592	7778	1230	107	545	1426	855	1511	2142	495	498	278	3109	8089	2580	5802	3312	1078	273	228	5677	3649	141	54	573	424	521	21	5316	2960	1180	1785	7769	1391	86	777	3172	881	3951	3375	1601	581	589	432	8746	6595	8391	1030	1020
1578	9575	1850	3725	600	3952	578	530	1141	3388	2603	189	2140	419	1616	812	2417	670	598	1557	502	8032	6156	1911	2507	2767	167	4884	4518	6290	6072	1918	1795	253	886	802	813	1151	1514	612	2323	278	649	539	728	44	733	108	2259	757
1198	9345	103	303	5055	584	1800	2973	734	1553	8728	801	3976	452	224	3903	2830	340	2	358	1135	1816	9810	1422	4323	2423	7844	622	80	155	2277	308	3522	502	3951	472	1009	352	2154	4886	483	1110	223	2666	1240	575	975	50	172	278
6844	752	922	1230	841	137	1136	4689	905	3432	923	418	1478	3748	3565	7331	2268	62	4083	455	2731	550	6571	4696	144	309	675	1653	398	3898	117	5667	64	4292	2297	9472	1361	740	523	937	1628	661	2130	418	2786	628	2095	2653	1729	6174
463	8041	884	2216	1546	6988	79	194	1519	1788	8190	1514	398	1113	559	1082	1269	823	654	474	7583	1638	51	1721	87	534	5561	6475	1388	1603	547	2706	423	414	2615	379	10054	1025	534	324	1255	19	10117	3220	2641	5210	299	1983	8866	2059
782	400	4705	35	334	172	418	891	1835	506	1724	2501	150	5141	66	1551	1137	738	611	1550	360	773	7	1855	35	1764	748	828	7061	5853	2723	2188	267	372	785	1927	939	1105	197	162	1759	1079	93	497	2077	539	727	568	4756	607
4870	132	576	2315	647	5589	160	755	1403	603	88	2353	644	7919	10	1956	10071	185	788	442	542	7410	8232	196	328	446	8467	4986	402	444	35	498	82	9734	1385	1441	188	2110	1876	4946	1762	6457	648	999	827	1126	2995	3653	2668	1792
[truncated: 614 more columns]
