# Supplementary material for: Neighborhood-based inference and restricted Boltzmann machine for small molecule-miRNA associations prediction
Source: PeerJ. 2023 Aug 24;11:e15889. doi: 10.7717/peerj.15889 (PMC10460564; doi:10.7717/peerj.15889)
Supplement: Supplemental Information 1 [file peerj-11-15889-s001.zip › Supplementary material/Code/Dataset2/39_286_five_fold/代码/adj.txt]

1	1
2	2
2	3
2	4
2	5
2	6
3	6
4	7
4	8
4	9
4	10
4	11
5	12
5	13
5	14
5	15
5	16
5	17
5	18
5	19
5	2
5	3
5	4
5	7
5	20
5	21
5	22
5	23
5	24
5	25
5	26
5	27
5	28
5	29
5	30
5	5
5	31
5	32
5	33
5	34
5	35
5	36
5	37
5	38
5	39
5	40
5	41
5	9
5	42
5	43
5	44
5	45
5	46
5	47
5	48
5	49
5	50
5	10
5	51
5	52
5	53
5	54
5	55
6	12
6	13
6	14
6	56
6	57
6	58
6	59
6	60
6	61
6	62
6	63
6	64
6	7
6	65
6	23
6	24
6	66
6	67
6	68
6	69
6	70
6	71
6	72
6	73
6	74
6	75
6	28
6	76
6	29
6	30
6	77
6	5
6	78
6	79
6	80
6	81
6	82
6	83
6	38
6	39
6	84
6	85
6	86
6	1
6	87
6	9
6	88
6	89
6	90
6	43
6	91
6	92
6	93
6	94
6	95
6	96
6	97
6	98
6	49
6	50
6	10
6	99
6	100
6	101
6	102
6	103
6	104
6	105
6	106
6	107
6	108
6	109
6	110
6	111
6	112
6	113
6	114
6	115
6	116
6	117
6	118
6	51
6	52
6	53
6	119
6	120
6	121
6	122
6	123
7	2
7	3
7	4
7	96
8	12
8	13
8	14
8	15
8	124
8	17
8	18
8	125
8	86
8	1
8	44
8	45
9	2
9	3
9	4
9	5
10	126
11	127
12	15
12	60
12	128
12	2
12	3
12	4
12	22
12	129
12	130
12	67
12	131
12	132
12	133
12	77
12	78
12	134
12	80
12	37
12	83
12	86
12	135
12	136
12	137
12	138
12	50
12	139
12	140
12	141
12	142
12	143
12	144
12	145
12	146
12	147
12	148
12	149
12	150
12	151
12	152
12	153
12	154
12	155
12	156
12	157
12	158
12	114
12	159
12	160
12	161
12	162
12	163
12	164
12	165
12	166
12	167
12	168
12	169
12	121
12	122
12	54
12	170
13	171
13	95
13	96
13	126
13	172
14	12
14	13
14	14
14	15
14	124
14	56
14	57
14	58
14	59
14	16
14	173
14	174
14	175
14	176
14	177
14	2
14	3
14	4
14	22
14	23
14	24
14	26
14	27
14	76
14	77
14	82
14	178
14	86
14	1
14	87
14	9
14	179
14	180
14	43
14	91
14	95
14	96
14	181
14	182
14	138
14	183
14	139
14	184
14	148
14	185
14	186
14	187
14	188
14	189
14	190
14	191
14	192
14	157
14	113
14	117
14	167
14	168
14	169
14	193
15	63
15	80
15	43
15	92
15	126
15	194
15	195
15	111
15	196
15	197
16	198
16	131
16	199
16	82
16	97
16	113
16	161
17	20
17	21
17	200
17	77
17	5
17	84
17	201
17	85
17	87
18	71
18	202
18	36
18	203
18	204
18	9
18	136
18	205
18	97
18	46
18	47
18	206
18	207
18	208
18	209
18	210
18	117
19	135
19	211
19	212
19	213
19	214
19	118
20	26
20	215
20	216
20	217
20	218
20	219
20	220
20	117
21	57
21	200
21	31
21	32
21	33
21	34
21	9
21	96
21	184
21	221
21	222
21	223
21	187
21	224
22	22
22	171
22	95
22	96
22	48
22	126
22	172
22	225
22	226
22	170
23	12
23	13
23	14
23	15
23	57
23	59
23	16
23	227
23	20
23	21
23	76
23	9
23	89
23	94
23	113
23	117
24	63
24	228
24	80
24	43
24	92
24	126
24	184
24	229
24	195
24	111
24	187
24	196
24	197
25	12
25	15
25	124
25	56
25	174
25	23
25	24
25	130
25	67
25	68
25	25
25	73
25	230
25	133
25	29
25	31
25	32
25	33
25	34
25	231
25	232
25	80
25	203
25	83
25	39
25	233
25	234
25	41
25	9
25	179
25	42
25	235
25	44
25	95
25	137
25	99
25	126
25	236
25	6
25	237
25	238
25	239
25	139
25	240
25	104
25	141
25	127
25	241
25	242
25	148
25	243
26	205
26	89
27	63
27	80
27	43
27	92
27	126
27	195
27	111
27	196
27	197
28	68
28	69
28	71
28	5
28	84
29	20
29	21
29	244
30	245
30	154
30	225
30	226
30	246
30	247
30	187
30	170
31	248
31	249
31	204
31	89
31	49
31	250
31	251
31	158
31	161
31	252
32	113
33	56
33	2
33	3
33	4
33	31
33	32
33	96
33	6
34	60
34	61
34	22
34	253
34	254
34	255
34	74
34	28
34	76
34	29
34	30
34	77
34	31
34	215
34	203
34	204
34	256
34	257
34	258
34	85
34	87
34	259
34	260
34	136
34	43
34	93
34	44
34	45
34	99
34	126
34	261
34	262
34	139
34	140
34	141
34	127
34	263
34	264
34	245
34	242
34	207
34	148
34	265
34	108
34	266
34	267
34	268
34	269
34	270
34	188
34	224
34	271
34	272
34	160
34	273
34	274
34	275
34	276
34	277
34	278
34	118
34	119
34	167
34	168
34	169
34	121
34	279
34	123
35	58
35	59
35	16
35	175
35	61
35	176
35	7
35	20
35	21
35	22
35	280
35	200
35	74
35	133
35	29
35	30
35	77
35	31
35	32
35	215
35	78
35	80
35	81
35	36
35	37
35	84
35	85
35	259
35	9
35	88
35	281
35	136
35	91
35	92
35	93
35	95
35	96
35	282
35	97
35	46
35	47
35	283
35	182
35	10
35	99
35	140
35	284
35	185
35	208
35	117
35	123
36	207
37	95
38	175
38	176
38	20
38	21
38	67
38	27
38	285
38	202
38	133
38	76
38	29
38	30
38	33
38	34
38	80
38	81
38	82
38	9
38	205
38	43
38	91
38	92
38	44
38	45
38	94
38	282
38	138
38	183
38	99
38	100
38	101
38	146
38	107
38	117
38	170
39	144
31	286
