# Supplementary material for: Neighborhood-based inference and restricted Boltzmann machine for small molecule-miRNA associations prediction
Source: PeerJ. 2023 Aug 24;11:e15889. doi: 10.7717/peerj.15889 (PMC10460564; doi:10.7717/peerj.15889)
Supplement: Supplemental Information 1 [file peerj-11-15889-s001.zip › Supplementary material/Code/Dataset2/39_286_five_fold/代码/miRNA similarity matrix.xlsx]

## Sheet: Sheet1
0.6616	0.3546	0.3342	0.3342	0.3251	0.3152	0.3442	0.3461	0.3311	0.3378	0.3379	0.3703	0.3488	0.3315	0.3839	0.3342	0.362	0.328	0.2887	0.3646	0.3515	0.4073	0.3315	0.3419	0.3394	0.36	0.3164	0.3186	0.3908	0.382	0.366	0.3296	0.3326	0.3155	0.3123	0.29	0.2531	0.3648	0.3473	0.3989	0.4329	0.297	0.3667	0.3586	0.2968	0.345	0.3167	0.3719	0.3928	0.3226
0.3546	0.6438	0.6116	0.6116	0.3198	0.3762	0.3436	0.3815	0.2374	0.2793	0.3459	0.3113	0.3132	0.2947	0.297	0.3238	0.3253	0.3026	0.2701	0.2984	0.296	0.2749	0.3426	0.3374	0.3142	0.288	0.2884	0.3301	0.3074	0.3233	0.3482	0.3565	0.2978	0.3056	0.3662	0.3566	0.261	0.2809	0.2603	0.3404	0.3212	0.2856	0.3196	0.3132	0.301	0.2742	0.2765	0.2941	0.339	0.3029
0.3342	0.6116	0.6438	0.6438	0.3136	0.3492	0.3376	0.3545	0.2271	0.273	0.3597	0.3186	0.321	0.3018	0.2913	0.3329	0.3349	0.3118	0.2628	0.2928	0.2901	0.2588	0.3538	0.3481	0.3242	0.2822	0.2834	0.3412	0.2895	0.3175	0.3269	0.3497	0.2914	0.3136	0.3586	0.3495	0.2693	0.2752	0.2655	0.3338	0.3147	0.2935	0.2992	0.2932	0.2937	0.2584	0.2707	0.2762	0.3202	0.3109
0.3342	0.6116	0.6438	0.6438	0.3136	0.3492	0.3376	0.3545	0.2271	0.273	0.3597	0.3186	0.321	0.3018	0.2913	0.3329	0.3349	0.3118	0.2628	0.2928	0.2901	0.2588	0.3538	0.3481	0.3242	0.2822	0.2834	0.3412	0.2895	0.3175	0.3269	0.3497	0.2914	0.3136	0.3586	0.3495	0.2693	0.2752	0.2655	0.3338	0.3147	0.2935	0.2992	0.2932	0.2937	0.2584	0.2707	0.2762	0.3202	0.3109
0.3251	0.3198	0.3136	0.3136	0.6438	0.3361	0.4234	0.3595	0.2899	0.2955	0.3132	0.3393	0.3426	0.3248	0.365	0.3413	0.3695	0.3338	0.2985	0.3359	0.3223	0.3296	0.344	0.3553	0.3223	0.3819	0.3118	0.3327	0.3317	0.323	0.3922	0.3889	0.3969	0.3506	0.3491	0.3175	0.2533	0.3141	0.296	0.3522	0.3383	0.2938	0.3631	0.328	0.3041	0.3418	0.3492	0.3445	0.3605	0.3442
0.3152	0.3762	0.3492	0.3492	0.3361	0.629	0.3388	0.434	0.2436	0.2809	0.3766	0.2702	0.2704	0.2515	0.3065	0.2921	0.3352	0.3115	0.2893	0.2901	0.2745	0.2919	0.3808	0.3733	0.3537	0.299	0.2635	0.3244	0.272	0.2877	0.3439	0.3546	0.3179	0.3138	0.4016	0.3383	0.2533	0.299	0.2717	0.3507	0.3167	0.3143	0.3288	0.3528	0.3455	0.3139	0.3205	0.3148	0.3194	0.3289
0.3442	0.3436	0.3376	0.3376	0.4234	0.3388	0.6311	0.3836	0.3047	0.2907	0.334	0.3447	0.3225	0.305	0.3856	0.3773	0.3421	0.2904	0.2715	0.384	0.3702	0.3603	0.3466	0.3583	0.3714	0.4064	0.3048	0.3347	0.3368	0.3281	0.4322	0.3949	0.3864	0.3398	0.3491	0.3047	0.2692	0.3538	0.3349	0.3876	0.338	0.2934	0.3644	0.3274	0.2893	0.3567	0.352	0.3751	0.3809	0.3355
0.3461	0.3815	0.3545	0.3545	0.3595	0.434	0.3836	0.6586	0.2727	0.2961	0.4118	0.3159	0.2909	0.2845	0.3139	0.3451	0.3476	0.3037	0.2727	0.3269	0.3251	0.3248	0.3896	0.4043	0.3838	0.3415	0.2929	0.3352	0.3413	0.3313	0.4744	0.4528	0.4028	0.366	0.4317	0.3627	0.2543	0.3213	0.2957	0.3807	0.3438	0.2866	0.3561	0.3652	0.3201	0.3388	0.3181	0.3258	0.3582	0.3363
0.3311	0.2374	0.2271	0.2271	0.2899	0.2436	0.3047	0.2727	0.6664	0.288	0.251	0.3313	0.3105	0.3001	0.323	0.308	0.2739	0.2413	0.2319	0.357	0.333	0.3702	0.2896	0.2953	0.2704	0.3528	0.3514	0.2578	0.337	0.3247	0.3246	0.2807	0.3206	0.2884	0.2359	0.2421	0.2199	0.3592	0.339	0.3062	0.3065	0.2488	0.3193	0.3149	0.2715	0.3857	0.3666	0.3477	0.3338	0.2986
0.3378	0.2793	0.273	0.273	0.2955	0.2809	0.2907	0.2961	0.288	0.6319	0.2839	0.3152	0.3178	0.3008	0.3023	0.2904	0.2624	0.2415	0.2555	0.3347	0.3216	0.3365	0.2734	0.2834	0.2829	0.3122	0.2842	0.2888	0.2992	0.2911	0.2921	0.268	0.2976	0.2682	0.3033	0.265	0.2164	0.2808	0.2638	0.31	0.338	0.2445	0.2797	0.2774	0.2532	0.3083	0.2803	0.3089	0.2964	0.3128
0.3379	0.3459	0.3597	0.3597	0.3132	0.3766	0.334	0.4118	0.251	0.2839	0.673	0.2735	0.2729	0.2521	0.2975	0.3118	0.4005	0.3746	0.312	0.3019	0.2844	0.2676	0.4053	0.3966	0.4312	0.2999	0.2483	0.3157	0.2912	0.3222	0.3676	0.3561	0.3067	0.315	0.3958	0.3225	0.3187	0.2814	0.2987	0.3487	0.3714	0.3281	0.3114	0.3188	0.3418	0.2773	0.2792	0.2854	0.3025	0.405
0.3703	0.3113	0.3186	0.3186	0.3393	0.2702	0.3447	0.3159	0.3313	0.3152	0.2735	0.6362	0.5953	0.5749	0.4551	0.451	0.3093	0.2674	0.2465	0.3722	0.3484	0.379	0.303	0.3121	0.3313	0.3448	0.3329	0.3329	0.3381	0.3414	0.3345	0.3269	0.3275	0.3127	0.2692	0.2676	0.241	0.3195	0.3111	0.3256	0.3747	0.2748	0.3339	0.3164	0.2843	0.314	0.3083	0.3357	0.3434	0.3283
0.3488	0.3132	0.321	0.321	0.3426	0.2704	0.3225	0.2909	0.3105	0.3178	0.2729	0.5953	0.6362	0.6139	0.4487	0.4439	0.2856	0.2667	0.2568	0.3522	0.328	0.3482	0.3039	0.3005	0.3202	0.3364	0.3252	0.3513	0.3291	0.3437	0.3012	0.3159	0.3064	0.302	0.269	0.2804	0.2521	0.3006	0.2911	0.3025	0.3518	0.2623	0.3122	0.2951	0.2844	0.2862	0.2992	0.3157	0.3233	0.3181
0.3315	0.2947	0.3018	0.3018	0.3248	0.2515	0.305	0.2845	0.3001	0.3008	0.2521	0.5749	0.6139	0.6362	0.4308	0.4401	0.2674	0.2474	0.2393	0.3361	0.3234	0.3328	0.2847	0.2816	0.3002	0.3206	0.3212	0.33	0.3244	0.3276	0.2958	0.3101	0.29	0.2845	0.2486	0.274	0.2321	0.2859	0.2757	0.2847	0.3333	0.2441	0.2952	0.2787	0.2666	0.2723	0.2843	0.3001	0.3074	0.2999
0.3839	0.297	0.2913	0.2913	0.365	0.3065	0.3856	0.3139	0.323	0.3023	0.2975	0.4551	0.4487	0.4308	0.6362	0.4695	0.3073	0.2763	0.2775	0.3369	0.3134	0.4187	0.3271	0.3231	0.3602	0.3944	0.3322	0.3619	0.326	0.3291	0.3724	0.339	0.3634	0.3232	0.2657	0.2771	0.2492	0.3634	0.3442	0.3797	0.3474	0.2961	0.2976	0.3516	0.3185	0.355	0.3507	0.3838	0.3429	0.3144
0.3342	0.3238	0.3329	0.3329	0.3413	0.2921	0.3773	0.3451	0.308	0.2904	0.3118	0.451	0.4439	0.4401	0.4695	0.6362	0.3212	0.2867	0.2624	0.3391	0.3384	0.3604	0.3277	0.3233	0.366	0.3477	0.3342	0.3673	0.326	0.3176	0.3629	0.3262	0.34	0.3101	0.2762	0.2888	0.2577	0.3552	0.3346	0.3546	0.3511	0.2801	0.2958	0.3277	0.2912	0.3236	0.3175	0.3495	0.3332	0.3149
0.362	0.3253	0.3349	0.3349	0.3695	0.3352	0.3421	0.3476	0.2739	0.2624	0.4005	0.3093	0.2856	0.2674	0.3073	0.3212	0.6537	0.5502	0.2866	0.323	0.308	0.3099	0.3645	0.3777	0.3609	0.3247	0.2888	0.3131	0.3249	0.3284	0.3544	0.3275	0.3454	0.358	0.3485	0.3166	0.2545	0.304	0.3099	0.3751	0.3919	0.3201	0.3556	0.3772	0.3703	0.3225	0.3151	0.3357	0.3434	0.37
0.328	0.3026	0.3118	0.3118	0.3338	0.3115	0.2904	0.3037	0.2413	0.2415	0.3746	0.2674	0.2667	0.2474	0.2763	0.2867	0.5502	0.6537	0.298	0.2674	0.2635	0.2582	0.3614	0.3551	0.3372	0.2941	0.2621	0.2864	0.2812	0.3097	0.2892	0.3037	0.2966	0.32	0.2998	0.2906	0.2613	0.2627	0.2781	0.3187	0.355	0.2947	0.2904	0.3105	0.349	0.2821	0.2973	0.3042	0.2986	0.3319
0.2887	0.2701	0.2628	0.2628	0.2985	0.2893	0.2715	0.2727	0.2319	0.2555	0.312	0.2465	0.2568	0.2393	0.2775	0.2624	0.2866	0.298	0.6213	0.2639	0.2492	0.2264	0.3283	0.3229	0.2897	0.2617	0.2388	0.2487	0.2907	0.307	0.2719	0.288	0.2784	0.2722	0.2763	0.2644	0.2264	0.2535	0.241	0.2912	0.2927	0.2402	0.2459	0.2819	0.2996	0.2679	0.2833	0.2776	0.2544	0.2527
0.3646	0.2984	0.2928	0.2928	0.3359	0.2901	0.384	0.3269	0.357	0.3347	0.3019	0.3722	0.3522	0.3361	0.3369	0.3391	0.323	0.2674	0.2639	0.6362	0.5841	0.3485	0.3016	0.3108	0.3315	0.3785	0.3331	0.3037	0.3458	0.3493	0.3579	0.3247	0.3377	0.299	0.2842	0.3043	0.2473	0.3468	0.318	0.3748	0.3756	0.2828	0.343	0.3499	0.3046	0.3389	0.3124	0.3411	0.3709	0.3715
0.3515	0.296	0.2901	0.2901	0.3223	0.2745	0.3702	0.3251	0.333	0.3216	0.2844	0.3484	0.328	0.3234	0.3134	0.3384	0.308	0.2635	0.2492	0.5841	0.6362	0.3149	0.286	0.2954	0.3158	0.3539	0.3222	0.2749	0.3565	0.3483	0.3442	0.3229	0.3244	0.2965	0.2809	0.3021	0.2431	0.3237	0.2946	0.3603	0.3616	0.2795	0.3172	0.324	0.2778	0.3273	0.3003	0.3173	0.3585	0.3572
0.4073	0.2749	0.2588	0.2588	0.3296	0.2919	0.3603	0.3248	0.3702	0.3365	0.2676	0.379	0.3482	0.3328	0.4187	0.3604	0.3099	0.2582	0.2264	0.3485	0.3149	0.6379	0.2935	0.3021	0.3445	0.3959	0.3566	0.3277	0.3699	0.351	0.3791	0.3101	0.3577	0.3086	0.2664	0.251	0.2022	0.3652	0.3356	0.3567	0.3326	0.2604	0.3936	0.3718	0.3041	0.3661	0.3294	0.3592	0.3764	0.3033
0.3315	0.3426	0.3538	0.3538	0.344	0.3808	0.3466	0.3896	0.2896	0.2734	0.4053	0.303	0.3039	0.2847	0.3271	0.3277	0.3645	0.3614	0.3283	0.3016	0.286	0.2935	0.6656	0.6471	0.3843	0.3226	0.302	0.3964	0.3159	0.3461	0.3555	0.3828	0.3311	0.342	0.3768	0.315	0.3088	0.2805	0.2853	0.361	0.3613	0.3451	0.3243	0.3343	0.3566	0.3342	0.3551	0.3212	0.3296	0.353
0.3419	0.3374	0.3481	0.3481	0.3553	0.3733	0.3583	0.4043	0.2953	0.2834	0.3966	0.3121	0.3005	0.2816	0.3231	0.3233	0.3777	0.3551	0.3229	0.3108	0.2954	0.3021	0.6471	0.6656	0.3776	0.3323	0.3102	0.3888	0.3254	0.3422	0.3669	0.3764	0.3417	0.3373	0.3929	0.3097	0.303	0.2892	0.2948	0.3735	0.3732	0.3397	0.3352	0.3452	0.3512	0.3433	0.3506	0.331	0.3394	0.3478
0.3394	0.3142	0.3242	0.3242	0.3223	0.3537	0.3714	0.3838	0.2704	0.2829	0.4312	0.3313	0.3202	0.3002	0.3602	0.366	0.3609	0.3372	0.2897	0.3315	0.3158	0.3445	0.3843	0.3776	0.669	0.329	0.3071	0.3252	0.3327	0.3509	0.3838	0.3575	0.3109	0.2894	0.3749	0.2985	0.2679	0.3536	0.3648	0.3932	0.3723	0.3347	0.345	0.3762	0.3689	0.3336	0.3132	0.3206	0.3868	0.4078
0.36	0.288	0.2822	0.2822	0.3819	0.299	0.4064	0.3415	0.3528	0.3122	0.2999	0.3448	0.3364	0.3206	0.3944	0.3477	0.3247	0.2941	0.2617	0.3785	0.3539	0.3959	0.3226	0.3323	0.329	0.6374	0.3511	0.3296	0.3436	0.347	0.3584	0.3252	0.3503	0.2995	0.2971	0.2935	0.2501	0.3637	0.3414	0.3764	0.3477	0.2547	0.3196	0.3231	0.2902	0.3293	0.324	0.3538	0.3571	0.3169
0.3164	0.2884	0.2834	0.2834	0.3118	0.2635	0.3048	0.2929	0.3514	0.2842	0.2483	0.3329	0.3252	0.3212	0.3322	0.3342	0.2888	0.2621	0.2388	0.3331	0.3222	0.3566	0.302	0.3102	0.3071	0.3511	0.6397	0.2846	0.3139	0.3071	0.3222	0.2926	0.3266	0.2825	0.2693	0.2753	0.2082	0.3269	0.2864	0.3078	0.2986	0.2505	0.317	0.2817	0.2524	0.3397	0.3253	0.293	0.3765	0.277
0.3186	0.3301	0.3412	0.3412	0.3327	0.3244	0.3347	0.3352	0.2578	0.2888	0.3157	0.3329	0.3513	0.33	0.3619	0.3673	0.3131	0.2864	0.2487	0.3037	0.2749	0.3277	0.3964	0.3888	0.3252	0.3296	0.2846	0.6552	0.2938	0.2968	0.3284	0.3325	0.32	0.298	0.3662	0.3499	0.2829	0.2848	0.2732	0.3488	0.3167	0.3081	0.3118	0.3377	0.3255	0.2908	0.294	0.3142	0.3074	0.2937
0.3908	0.3074	0.2895	0.2895	0.3317	0.272	0.3368	0.3413	0.337	0.2992	0.2912	0.3381	0.3291	0.3244	0.326	0.326	0.3249	0.2812	0.2907	0.3458	0.3565	0.3699	0.3159	0.3254	0.3327	0.3436	0.3139	0.2938	0.6702	0.5973	0.3868	0.3394	0.3298	0.2913	0.2956	0.2749	0.2178	0.3284	0.3218	0.3381	0.3767	0.2583	0.3728	0.3409	0.2841	0.3417	0.315	0.3103	0.384	0.284
0.382	0.3233	0.3175	0.3175	0.323	0.2877	0.3281	0.3313	0.3247	0.2911	0.3222	0.3414	0.3437	0.3276	0.3291	0.3176	0.3284	0.3097	0.307	0.3493	0.3483	0.351	0.3461	0.3422	0.3509	0.347	0.3071	0.2968	0.5973	0.6702	0.3519	0.357	0.3107	0.2939	0.299	0.2778	0.2314	0.3209	0.314	0.329	0.3813	0.2719	0.3389	0.3444	0.3227	0.3241	0.3285	0.2926	0.3635	0.2978
0.366	0.3482	0.3269	0.3269	0.3922	0.3439	0.4322	0.4744	0.3246	0.2921	0.3676	0.3345	0.3012	0.2958	0.3724	0.3629	0.3544	0.2892	0.2719	0.3579	0.3442	0.3791	0.3555	0.3669	0.3838	0.3584	0.3222	0.3284	0.3868	0.3519	0.6586	0.5505	0.4037	0.3449	0.3406	0.2981	0.2448	0.352	0.3298	0.3807	0.3496	0.303	0.406	0.3826	0.3163	0.38	0.3499	0.3451	0.4026	0.3582
0.3296	0.3565	0.3497	0.3497	0.3889	0.3546	0.3949	0.4528	0.2807	0.268	0.3561	0.3269	0.3159	0.3101	0.339	0.3262	0.3275	0.3037	0.288	0.3247	0.3229	0.3101	0.3828	0.3764	0.3575	0.3252	0.2926	0.3325	0.3394	0.357	0.5505	0.6586	0.382	0.3632	0.3487	0.3177	0.2562	0.3074	0.2829	0.34	0.3252	0.3203	0.3526	0.3305	0.3187	0.3363	0.3709	0.311	0.3406	0.3336
0.3326	0.2978	0.2914	0.2914	0.3969	0.3179	0.3864	0.4028	0.3206	0.2976	0.3067	0.3275	0.3064	0.29	0.3634	0.34	0.3454	0.2966	0.2784	0.3377	0.3244	0.3577	0.3311	0.3417	0.3109	0.3503	0.3266	0.32	0.3298	0.3107	0.4037	0.382	0.6586	0.5817	0.3142	0.2766	0.2527	0.3216	0.2996	0.3551	0.3147	0.3393	0.3952	0.3456	0.2961	0.3597	0.3546	0.3758	0.3659	0.3349
0.3155	0.3056	0.3136	0.3136	0.3506	0.3138	0.3398	0.366	0.2884	0.2682	0.315	0.3127	0.302	0.2845	0.3232	0.3101	0.358	0.32	0.2722	0.299	0.2965	0.3086	0.342	0.3373	0.2894	0.2995	0.2825	0.298	0.2913	0.2939	0.3449	0.3632	0.5817	0.6586	0.3076	0.2831	0.2578	0.274	0.2609	0.3077	0.2962	0.3523	0.3495	0.3024	0.2889	0.3113	0.3276	0.3349	0.3132	0.3311
0.3123	0.3662	0.3586	0.3586	0.3491	0.4016	0.3491	0.4317	0.2359	0.3033	0.3958	0.2692	0.269	0.2486	0.2657	0.2762	0.3485	0.2998	0.2763	0.2842	0.2809	0.2664	0.3768	0.3929	0.3749	0.2971	0.2693	0.3662	0.2956	0.299	0.3406	0.3487	0.3142	0.3076	0.6596	0.4032	0.2747	0.2908	0.2503	0.3445	0.3309	0.286	0.3203	0.3368	0.324	0.2858	0.276	0.3106	0.3146	0.3205
0.29	0.3566	0.3495	0.3495	0.3175	0.3383	0.3047	0.3627	0.2421	0.265	0.3225	0.2676	0.2804	0.274	0.2771	0.2888	0.3166	0.2906	0.2644	0.3043	0.3021	0.251	0.315	0.3097	0.2985	0.2935	0.2753	0.3499	0.2749	0.2778	0.2981	0.3177	0.2766	0.2831	0.4032	0.6405	0.3361	0.2878	0.2538	0.322	0.3075	0.2559	0.2708	0.291	0.2921	0.2588	0.2721	0.2912	0.3223	0.3133
0.2531	0.261	0.2693	0.2693	0.2533	0.2533	0.2692	0.2543	0.2199	0.2164	0.3187	0.241	0.2521	0.2321	0.2492	0.2577	0.2545	0.2613	0.2264	0.2473	0.2431	0.2022	0.3088	0.303	0.2679	0.2501	0.2082	0.2829	0.2178	0.2314	0.2448	0.2562	0.2527	0.2578	0.2747	0.3361	0.6274	0.2459	0.2462	0.2815	0.2677	0.2848	0.2359	0.2374	0.232	0.2273	0.2387	0.2566	0.2585	0.2879
0.3648	0.2809	0.2752	0.2752	0.3141	0.299	0.3538	0.3213	0.3592	0.2808	0.2814	0.3195	0.3006	0.2859	0.3634	0.3552	0.304	0.2627	0.2535	0.3468	0.3237	0.3652	0.2805	0.2892	0.3536	0.3637	0.3269	0.2848	0.3284	0.3209	0.352	0.3074	0.3216	0.274	0.2908	0.2878	0.2459	0.6369	0.5573	0.4215	0.3297	0.277	0.3482	0.353	0.3087	0.3466	0.3206	0.3491	0.3594	0.3083
0.3473	0.2603	0.2655	0.2655	0.296	0.2717	0.3349	0.2957	0.339	0.2638	0.2987	0.3111	0.2911	0.2757	0.3442	0.3346	0.3099	0.2781	0.241	0.318	0.2946	0.3356	0.2853	0.2948	0.3648	0.3414	0.2864	0.2732	0.3218	0.314	0.3298	0.2829	0.2996	0.2609	0.2503	0.2538	0.2462	0.5573	0.6363	0.4086	0.3355	0.2741	0.3502	0.3373	0.3161	0.3145	0.2981	0.3382	0.3401	0.3106
0.3989	0.3404	0.3338	0.3338	0.3522	0.3507	0.3876	0.3807	0.3062	0.31	0.3487	0.3256	0.3025	0.2847	0.3797	0.3546	0.3751	0.3187	0.2912	0.3748	0.3603	0.3567	0.361	0.3735	0.3932	0.3764	0.3078	0.3488	0.3381	0.329	0.3807	0.34	0.3551	0.3077	0.3445	0.322	0.2815	0.4215	0.4086	0.6492	0.3892	0.3319	0.3692	0.4065	0.3668	0.3695	0.3377	0.3744	0.3907	0.3593
0.4329	0.3212	0.3147	0.3147	0.3383	0.3167	0.338	0.3438	0.3065	0.338	0.3714	0.3747	0.3518	0.3333	0.3474	0.3511	0.3919	0.355	0.2927	0.3756	0.3616	0.3326	0.3613	0.3732	0.3723	0.3477	0.2986	0.3167	0.3767	0.3813	0.3496	0.3252	0.3147	0.2962	0.3309	0.3075	0.2677	0.3297	0.3355	0.3892	0.6485	0.3183	0.3374	0.3577	0.3499	0.3217	0.3034	0.3473	0.3364	0.3455
0.297	0.2856	0.2935	0.2935	0.2938	0.3143	0.2934	0.2866	0.2488	0.2445	0.3281	0.2748	0.2623	0.2441	0.2961	0.2801	0.3201	0.2947	0.2402	0.2828	0.2795	0.2604	0.3451	0.3397	0.3347	0.2547	0.2505	0.3081	0.2583	0.2719	0.303	0.3203	0.3393	0.3523	0.286	0.2559	0.2848	0.277	0.2741	0.3319	0.3183	0.6575	0.2996	0.3382	0.3271	0.2944	0.2979	0.3046	0.2957	0.3454
0.3667	0.3196	0.2992	0.2992	0.3631	0.3288	0.3644	0.3561	0.3193	0.2797	0.3114	0.3339	0.3122	0.2952	0.2976	0.2958	0.3556	0.2904	0.2459	0.343	0.3172	0.3936	0.3243	0.3352	0.345	0.3196	0.317	0.3118	0.3728	0.3389	0.406	0.3526	0.3952	0.3495	0.3203	0.2708	0.2359	0.3482	0.3502	0.3692	0.3374	0.2996	0.6578	0.3808	0.3435	0.3272	0.3094	0.3157	0.4155	0.3413
0.3586	0.3132	0.2932	0.2932	0.328	0.3528	0.3274	0.3652	0.3149	0.2774	0.3188	0.3164	0.2951	0.2787	0.3516	0.3277	0.3772	0.3105	0.2819	0.3499	0.324	0.3718	0.3343	0.3452	0.3762	0.3231	0.2817	0.3377	0.3409	0.3444	0.3826	0.3305	0.3456	0.3024	0.3368	0.291	0.2374	0.353	0.3373	0.4065	0.3577	0.3382	0.3808	0.6531	0.5478	0.3705	0.3408	0.389	0.3687	0.3672
0.2968	0.301	0.2937	0.2937	0.3041	0.3455	0.2893	0.3201	0.2715	0.2532	0.3418	0.2843	0.2844	0.2666	0.3185	0.2912	0.3703	0.349	0.2996	0.3046	0.2778	0.3041	0.3566	0.3512	0.3689	0.2902	0.2524	0.3255	0.2841	0.3227	0.3163	0.3187	0.2961	0.2889	0.324	0.2921	0.232	0.3087	0.3161	0.3668	0.3499	0.3271	0.3435	0.5478	0.6531	0.3038	0.3205	0.3416	0.2973	0.3436
0.345	0.2742	0.2584	0.2584	0.3418	0.3139	0.3567	0.3388	0.3857	0.3083	0.2773	0.314	0.2862	0.2723	0.355	0.3236	0.3225	0.2821	0.2679	0.3389	0.3273	0.3661	0.3342	0.3433	0.3336	0.3293	0.3397	0.2908	0.3417	0.3241	0.38	0.3363	0.3597	0.3113	0.2858	0.2588	0.2273	0.3466	0.3145	0.3695	0.3217	0.2944	0.3272	0.3705	0.3038	0.6519	0.5859	0.4603	0.3901	0.353
0.3167	0.2765	0.2707	0.2707	0.3492	0.3205	0.352	0.3181	0.3666	0.2803	0.2792	0.3083	0.2992	0.2843	0.3507	0.3175	0.3151	0.2973	0.2833	0.3124	0.3003	0.3294	0.3551	0.3506	0.3132	0.324	0.3253	0.294	0.315	0.3285	0.3499	0.3709	0.3546	0.3276	0.276	0.2721	0.2387	0.3206	0.2981	0.3377	0.3034	0.2979	0.3094	0.3408	0.3205	0.5859	0.6519	0.445	0.3622	0.3475
0.3719	0.2941	0.2762	0.2762	0.3445	0.3148	0.3751	0.3258	0.3477	0.3089	0.2854	0.3357	0.3157	0.3001	0.3838	0.3495	0.3357	0.3042	0.2776	0.3411	0.3173	0.3592	0.3212	0.331	0.3206	0.3538	0.293	0.3142	0.3103	0.2926	0.3451	0.311	0.3758	0.3349	0.3106	0.2912	0.2566	0.3491	0.3382	0.3744	0.3473	0.3046	0.3157	0.389	0.3416	0.4603	0.445	0.6519	0.358	0.3561
0.3928	0.339	0.3202	0.3202	0.3605	0.3194	0.3809	0.3582	0.3338	0.2964	0.3025	0.3434	0.3233	0.3074	0.3429	0.3332	0.3434	0.2986	0.2544	0.3709	0.3585	0.3764	0.3296	0.3394	0.3868	0.3571	0.3765	0.3074	0.384	0.3635	0.4026	0.3406	0.3659	0.3132	0.3146	0.3223	0.2585	0.3594	0.3401	0.3907	0.3364	0.2957	0.4155	0.3687	0.2973	0.3901	0.3622	0.358	0.6471	0.3971
0.3226	0.3029	0.3109	0.3109	0.3442	0.3289	0.3355	0.3363	0.2986	0.3128	0.405	0.3283	0.3181	0.2999	0.3144	0.3149	0.37	0.3319	0.2527	0.3715	0.3572	0.3033	0.353	0.3478	0.4078	0.3169	0.277	0.2937	0.284	0.2978	0.3582	0.3336	0.3349	0.3311	0.3205	0.3133	0.2879	0.3083	0.3106	0.3593	0.3455	0.3454	0.3413	0.3672	0.3436	0.353	0.3475	0.3561	0.3971	0.6471
0.3377	0.3067	0.2996	0.2996	0.3229	0.3187	0.297	0.3249	0.2531	0.3027	0.29	0.3011	0.29	0.2721	0.3114	0.2845	0.3375	0.3155	0.2593	0.3198	0.3051	0.3049	0.323	0.3352	0.3008	0.3296	0.2922	0.311	0.2754	0.2892	0.2916	0.3067	0.3696	0.3522	0.3077	0.2973	0.2577	0.2667	0.2437	0.3334	0.3042	0.3378	0.2876	0.3088	0.2966	0.2977	0.3016	0.3083	0.3115	0.3014
0.3256	0.3082	0.3007	0.3007	0.2954	0.3036	0.2696	0.2916	0.2318	0.2903	0.3097	0.2666	0.266	0.2478	0.2874	0.2585	0.3232	0.3585	0.259	0.2834	0.2805	0.271	0.3074	0.3029	0.3017	0.2926	0.2716	0.2773	0.252	0.2768	0.2649	0.2761	0.3124	0.3226	0.29	0.299	0.2566	0.2443	0.2309	0.2879	0.2906	0.3227	0.2609	0.2688	0.2816	0.2757	0.2781	0.284	0.2872	0.3182
0.3464	0.2996	0.2922	0.2922	0.3021	0.2937	0.2766	0.2999	0.2424	0.3107	0.2993	0.2838	0.2721	0.2543	0.2932	0.2653	0.3305	0.3259	0.2667	0.3016	0.2994	0.288	0.3154	0.3279	0.2929	0.3111	0.2768	0.286	0.2693	0.2831	0.272	0.284	0.3483	0.3458	0.2991	0.2893	0.2486	0.2503	0.2374	0.3106	0.3123	0.349	0.268	0.2888	0.2893	0.2813	0.284	0.3026	0.2933	0.3094
0.3703	0.3958	0.3694	0.3694	0.3287	0.3906	0.3715	0.4024	0.2688	0.3138	0.3922	0.2922	0.2803	0.2618	0.2896	0.3012	0.3383	0.314	0.2746	0.3203	0.3182	0.2975	0.3781	0.392	0.3514	0.3229	0.2777	0.3243	0.3225	0.326	0.3488	0.3377	0.3111	0.2898	0.3863	0.3279	0.3044	0.324	0.3135	0.3658	0.3869	0.3323	0.3444	0.3381	0.3101	0.3085	0.3002	0.3334	0.3381	0.3466
0.3575	0.3071	0.3174	0.3174	0.3361	0.3278	0.3485	0.3526	0.252	0.3045	0.342	0.3373	0.327	0.3215	0.3228	0.3246	0.3136	0.2738	0.2594	0.323	0.3366	0.3127	0.3147	0.3272	0.3531	0.3187	0.3101	0.319	0.2847	0.2758	0.3538	0.3469	0.3135	0.2796	0.3348	0.2862	0.2664	0.3033	0.2857	0.3442	0.3106	0.2793	0.3267	0.2869	0.2591	0.2877	0.2798	0.3119	0.3241	0.3189
0.3613	0.3238	0.3329	0.3329	0.3556	0.2921	0.362	0.3289	0.2933	0.3028	0.3118	0.4823	0.4933	0.4729	0.4695	0.484	0.3212	0.2867	0.2889	0.3517	0.3384	0.3732	0.3277	0.3233	0.384	0.3351	0.3128	0.3673	0.3378	0.3415	0.3486	0.3412	0.34	0.3237	0.2918	0.2742	0.2725	0.3078	0.2982	0.3546	0.3511	0.3084	0.2958	0.3552	0.3048	0.3348	0.3293	0.3495	0.3332	0.3437
0.3704	0.3225	0.317	0.317	0.379	0.2798	0.3712	0.3139	0.323	0.3262	0.2975	0.4551	0.4634	0.4453	0.4725	0.4695	0.3204	0.2763	0.2898	0.3726	0.348	0.4187	0.3135	0.3099	0.3449	0.3444	0.3426	0.3464	0.3598	0.3518	0.3724	0.3254	0.3506	0.3108	0.2792	0.2903	0.2492	0.3291	0.3096	0.3509	0.3474	0.2714	0.3453	0.3516	0.3057	0.344	0.3392	0.3585	0.3674	0.3543
0.3568	0.334	0.3282	0.3282	0.3654	0.318	0.372	0.34	0.306	0.2871	0.3071	0.4919	0.4862	0.4662	0.4631	0.4949	0.3316	0.2976	0.272	0.3353	0.3222	0.3951	0.3386	0.334	0.3602	0.3436	0.2997	0.3614	0.3343	0.3378	0.3442	0.3366	0.3232	0.3197	0.2875	0.2848	0.2688	0.3389	0.3306	0.3497	0.3464	0.3044	0.3302	0.3648	0.3291	0.3314	0.3257	0.3582	0.3174	0.3539
0.3382	0.3435	0.3378	0.3378	0.3605	0.3278	0.3671	0.3678	0.288	0.2939	0.3346	0.4417	0.4499	0.4303	0.4762	0.5112	0.3256	0.306	0.2789	0.3186	0.3052	0.3647	0.3654	0.3599	0.3544	0.3652	0.3266	0.3923	0.3294	0.3329	0.3531	0.3306	0.3582	0.3278	0.2962	0.2779	0.2765	0.311	0.3014	0.3597	0.356	0.2977	0.2991	0.3455	0.3087	0.3626	0.3582	0.3811	0.3371	0.3335
0.3792	0.3225	0.3021	0.3021	0.3904	0.3449	0.3807	0.4124	0.3135	0.3508	0.326	0.3365	0.3267	0.3095	0.3609	0.3506	0.3502	0.2995	0.2955	0.319	0.3055	0.3841	0.3895	0.4014	0.357	0.3672	0.3232	0.3414	0.3867	0.3517	0.3925	0.3396	0.3825	0.3374	0.373	0.3136	0.2625	0.3505	0.3191	0.4001	0.3481	0.2893	0.3756	0.3518	0.3007	0.3542	0.3132	0.344	0.3605	0.3283
0.3845	0.3195	0.3013	0.3013	0.3788	0.3369	0.3703	0.3821	0.3416	0.3307	0.3087	0.3779	0.3575	0.3411	0.3657	0.3566	0.3309	0.2866	0.2672	0.361	0.3485	0.3867	0.3495	0.3595	0.364	0.3713	0.3503	0.3086	0.4039	0.3829	0.411	0.3629	0.3743	0.3216	0.3145	0.3104	0.252	0.356	0.3271	0.3738	0.3688	0.3158	0.4092	0.3462	0.2886	0.3825	0.3549	0.339	0.4465	0.3505
0.3198	0.3519	0.3448	0.3448	0.3184	0.3743	0.3362	0.3811	0.2682	0.3034	0.3687	0.305	0.3066	0.287	0.3029	0.3328	0.3349	0.2919	0.2544	0.3593	0.3287	0.3298	0.3358	0.3305	0.3927	0.3169	0.2909	0.3632	0.2764	0.304	0.347	0.3548	0.3376	0.3015	0.3899	0.3306	0.2488	0.3369	0.3057	0.3708	0.3324	0.3065	0.3636	0.3877	0.3627	0.302	0.3064	0.3138	0.3367	0.3831
0.1051	0.114	0.1151	0.1151	0.1056	0.1015	0.1026	0.1243	0.1069	0.0912	0.138	0.097	0.0979	0.0984	0.0976	0.0996	0.12	0.1027	0.0767	0.0995	0.1002	0.0938	0.1249	0.1242	0.1174	0.1068	0.0967	0.1257	0.1156	0.1158	0.1178	0.1215	0.1171	0.1194	0.1253	0.1173	0.1127	0.1041	0.1014	0.1141	0.1178	0.1158	0.1167	0.1137	0.1173	0.1074	0.1084	0.1089	0.1106	0.1146
0.1175	0.1368	0.1389	0.1389	0.1198	0.1101	0.1118	0.1235	0.1093	0.1039	0.1348	0.105	0.1059	0.1064	0.1057	0.1074	0.1433	0.13	0.114	0.1188	0.132	0.0973	0.127	0.1264	0.1214	0.109	0.1124	0.1232	0.1301	0.1306	0.1178	0.1211	0.13	0.1344	0.1291	0.1335	0.0907	0.1069	0.1044	0.114	0.1143	0.123	0.1187	0.1157	0.1188	0.1073	0.1082	0.1087	0.1264	0.119
0.1333	0.1192	0.1203	0.1203	0.12	0.1198	0.1172	0.1374	0.1286	0.1089	0.1542	0.1087	0.1096	0.1101	0.1093	0.1112	0.1358	0.1191	0.1228	0.1158	0.1165	0.1039	0.1639	0.1625	0.1454	0.1102	0.1241	0.1378	0.1445	0.145	0.1314	0.1349	0.1307	0.1329	0.1484	0.1263	0.0965	0.1136	0.1135	0.1259	0.1416	0.1375	0.1281	0.1315	0.1348	0.1279	0.1299	0.1195	0.1239	0.1277
0.1197	0.0973	0.0973	0.0973	0.102	0.0935	0.0988	0.1056	0.1107	0.1066	0.1083	0.1074	0.1083	0.1088	0.1081	0.0972	0.1059	0.1059	0.0835	0.1079	0.0973	0.0958	0.1102	0.1102	0.1076	0.1054	0.1079	0.1255	0.1102	0.1102	0.1056	0.1056	0.1056	0.1056	0.1	0.1165	0.0908	0.1082	0.1048	0.1001	0.1154	0.103	0.1029	0.1004	0.1004	0.0998	0.0998	0.1109	0.105	0.105
0.337	0.2895	0.2963	0.2963	0.3351	0.3116	0.3495	0.3373	0.3227	0.2737	0.3113	0.3218	0.3002	0.2835	0.3449	0.3476	0.3201	0.2709	0.2359	0.3076	0.2941	0.3647	0.3749	0.3866	0.382	0.3512	0.3448	0.3417	0.3424	0.3338	0.3728	0.3349	0.3779	0.3328	0.3074	0.2638	0.256	0.3126	0.3001	0.3586	0.3174	0.39	0.3275	0.3482	0.2839	0.3514	0.3461	0.3053	0.4144	0.3402
0.2958	0.2499	0.255	0.255	0.3169	0.2759	0.334	0.2777	0.2891	0.3386	0.2629	0.3054	0.296	0.2799	0.3157	0.2927	0.2635	0.2193	0.2421	0.3383	0.3133	0.314	0.2525	0.2619	0.3336	0.3243	0.2715	0.2985	0.2914	0.2732	0.313	0.2651	0.3182	0.2773	0.2719	0.2485	0.2174	0.312	0.3146	0.3182	0.302	0.2622	0.3116	0.32	0.285	0.3132	0.2857	0.3142	0.3429	0.3
0.2879	0.2511	0.2566	0.2566	0.2968	0.2807	0.3138	0.2535	0.2698	0.3061	0.2503	0.288	0.2893	0.2724	0.2978	0.273	0.2532	0.2311	0.2444	0.3085	0.283	0.2863	0.2538	0.251	0.3102	0.2833	0.2465	0.2887	0.2625	0.2545	0.2804	0.2547	0.2863	0.2808	0.26	0.2504	0.2038	0.2836	0.2844	0.2967	0.2813	0.2512	0.2914	0.2876	0.2894	0.2857	0.2785	0.296	0.3125	0.2787
0.3611	0.3497	0.3621	0.3621	0.3423	0.343	0.3503	0.3938	0.2511	0.3559	0.4089	0.3171	0.3192	0.2988	0.3294	0.331	0.3275	0.3015	0.2691	0.3256	0.3094	0.3093	0.3678	0.3825	0.3599	0.3394	0.2697	0.3544	0.296	0.2992	0.3214	0.3077	0.3441	0.3407	0.4062	0.3426	0.3214	0.3312	0.3254	0.3824	0.3783	0.3203	0.2941	0.3117	0.2978	0.2976	0.2764	0.3378	0.2868	0.3359
0.4302	0.3336	0.3274	0.3274	0.3346	0.3182	0.3349	0.3465	0.3247	0.3356	0.378	0.3564	0.334	0.3161	0.3429	0.3183	0.3754	0.3391	0.3178	0.3584	0.3316	0.3592	0.3787	0.3906	0.3309	0.3589	0.3129	0.3282	0.3376	0.3536	0.3672	0.3594	0.3447	0.3272	0.3351	0.3029	0.2921	0.3276	0.3179	0.383	0.4373	0.3058	0.3506	0.3325	0.3219	0.3257	0.3306	0.3636	0.3299	0.3504
0.2618	0.3063	0.319	0.319	0.2587	0.3394	0.2766	0.3339	0.1974	0.2355	0.4482	0.2206	0.2182	0.1973	0.2286	0.236	0.3297	0.3237	0.246	0.2267	0.2213	0.225	0.3535	0.3455	0.3849	0.2333	0.2274	0.3137	0.2316	0.2607	0.2696	0.2862	0.2624	0.2862	0.4196	0.3083	0.2472	0.2434	0.2452	0.2873	0.2905	0.3005	0.2646	0.2852	0.3258	0.2295	0.2291	0.2474	0.2565	0.3039
0.332	0.3196	0.3309	0.3309	0.353	0.3595	0.3234	0.3577	0.2457	0.3465	0.348	0.3036	0.3063	0.2867	0.3021	0.335	0.3547	0.313	0.2555	0.3163	0.3152	0.3165	0.3608	0.3747	0.371	0.3188	0.2854	0.3293	0.3125	0.3165	0.3228	0.313	0.3288	0.3098	0.4026	0.2985	0.2738	0.3216	0.3011	0.3722	0.3545	0.3129	0.3431	0.3546	0.3119	0.31	0.2902	0.3114	0.3348	0.3487
0.3684	0.3211	0.3019	0.3019	0.3606	0.3125	0.3527	0.3587	0.3304	0.2887	0.3343	0.2976	0.2875	0.2721	0.3276	0.3277	0.3689	0.3354	0.2916	0.3145	0.3125	0.3391	0.3589	0.3695	0.3203	0.3706	0.3453	0.32	0.4381	0.4291	0.3772	0.3413	0.3821	0.3394	0.3255	0.2873	0.2514	0.3192	0.3119	0.3538	0.3667	0.3055	0.337	0.3429	0.3074	0.3785	0.3618	0.3829	0.3507	0.3192
0.3277	0.3106	0.3034	0.3034	0.3436	0.3447	0.3654	0.4162	0.2722	0.3188	0.382	0.332	0.3079	0.289	0.3598	0.3825	0.3439	0.3216	0.3149	0.3129	0.2979	0.3521	0.3689	0.3824	0.4548	0.3499	0.3131	0.3349	0.3385	0.3427	0.3895	0.347	0.3454	0.2816	0.3535	0.2858	0.2611	0.3292	0.3359	0.3979	0.3742	0.3041	0.3533	0.3977	0.3751	0.335	0.3288	0.3669	0.3708	0.3367
0.4048	0.3019	0.3088	0.3088	0.3157	0.3061	0.3474	0.337	0.3345	0.2947	0.3608	0.3473	0.326	0.3093	0.3463	0.3102	0.3631	0.2993	0.2598	0.3684	0.3426	0.3576	0.3527	0.3635	0.3924	0.3415	0.3203	0.3131	0.3943	0.3983	0.3583	0.3213	0.3635	0.3472	0.3184	0.2802	0.2573	0.3365	0.342	0.3777	0.3615	0.342	0.3857	0.364	0.3275	0.3394	0.322	0.3526	0.3709	0.384
0.3696	0.3005	0.2849	0.2849	0.4126	0.3106	0.3425	0.3392	0.3564	0.3089	0.2788	0.3627	0.3444	0.3299	0.3624	0.3319	0.3102	0.2721	0.2943	0.3582	0.347	0.3811	0.326	0.3345	0.335	0.3564	0.349	0.3016	0.3765	0.3586	0.3794	0.3374	0.3835	0.3359	0.2926	0.2788	0.2196	0.334	0.2989	0.3465	0.3424	0.297	0.3433	0.3688	0.3053	0.4001	0.3638	0.371	0.3976	0.3496
0.4079	0.3639	0.3578	0.3578	0.3367	0.3387	0.3607	0.3685	0.2982	0.349	0.3611	0.3137	0.3034	0.2861	0.3501	0.3253	0.3651	0.3451	0.3053	0.3404	0.3393	0.3521	0.3851	0.3793	0.3975	0.3423	0.2902	0.3207	0.3575	0.3747	0.3568	0.3479	0.3483	0.3451	0.3516	0.3407	0.269	0.3453	0.3228	0.407	0.4059	0.328	0.3244	0.3782	0.3556	0.3395	0.3213	0.3407	0.3625	0.3743
0.3046	0.296	0.3077	0.3077	0.2776	0.3189	0.2667	0.344	0.2052	0.3146	0.3804	0.2689	0.2705	0.2501	0.2401	0.2655	0.3348	0.3107	0.2497	0.2665	0.2639	0.2703	0.3115	0.3262	0.408	0.267	0.2697	0.2611	0.2743	0.2779	0.2917	0.2782	0.2679	0.2607	0.3791	0.2759	0.2299	0.2757	0.2787	0.3309	0.3482	0.2491	0.3173	0.2965	0.3034	0.2693	0.2478	0.2675	0.2946	0.3231
0.3042	0.271	0.2651	0.2651	0.3299	0.3008	0.3606	0.2927	0.3208	0.272	0.2631	0.32	0.3001	0.2845	0.3308	0.3211	0.3039	0.2473	0.2399	0.3498	0.3253	0.3754	0.3335	0.3437	0.308	0.3361	0.3129	0.2865	0.3055	0.3085	0.3519	0.3319	0.3432	0.3155	0.2758	0.2463	0.207	0.3132	0.2816	0.3333	0.3192	0.2851	0.3552	0.3444	0.3109	0.3437	0.3516	0.3118	0.3522	0.3113
0.3329	0.3093	0.3027	0.3027	0.3547	0.3308	0.3763	0.3713	0.2639	0.2654	0.3411	0.3061	0.2829	0.2774	0.3188	0.3547	0.3816	0.3047	0.2787	0.3169	0.3024	0.3285	0.3485	0.3613	0.3473	0.3619	0.3079	0.3355	0.34	0.3166	0.3851	0.3449	0.3406	0.2925	0.3403	0.3075	0.2482	0.3107	0.2945	0.3756	0.3385	0.2727	0.3305	0.3422	0.3021	0.3145	0.3086	0.3308	0.3533	0.3206
0.1473	0.1386	0.1408	0.1408	0.1333	0.1399	0.1308	0.1581	0.1283	0.1176	0.1773	0.1155	0.1173	0.1183	0.1168	0.1207	0.1536	0.1399	0.1242	0.1242	0.1257	0.1113	0.1565	0.155	0.1562	0.1233	0.1191	0.1584	0.1411	0.1416	0.1451	0.1526	0.1437	0.1484	0.1654	0.1485	0.122	0.1233	0.124	0.1391	0.1398	0.1519	0.145	0.1413	0.1483	0.126	0.128	0.129	0.1355	0.1436
0.2992	0.2823	0.2749	0.2749	0.2992	0.3373	0.3549	0.3184	0.2616	0.3073	0.3212	0.3039	0.28	0.2615	0.2893	0.2887	0.3307	0.2899	0.2846	0.3319	0.3168	0.2935	0.3143	0.3271	0.3316	0.2996	0.2725	0.3234	0.282	0.2729	0.3412	0.3152	0.3313	0.2818	0.31	0.2605	0.2558	0.2824	0.2825	0.3451	0.3321	0.3093	0.3341	0.3294	0.3206	0.3276	0.308	0.3443	0.3295	0.325
0.3533	0.3184	0.3125	0.3125	0.4553	0.3164	0.3959	0.3591	0.3246	0.3134	0.3319	0.3491	0.3403	0.3239	0.3606	0.3511	0.3553	0.2953	0.268	0.3714	0.3345	0.3702	0.3303	0.3403	0.3639	0.3831	0.3368	0.3364	0.352	0.3328	0.42	0.3704	0.3811	0.3266	0.3438	0.3054	0.2599	0.3664	0.3317	0.3829	0.3636	0.2833	0.3634	0.3546	0.3073	0.3782	0.35	0.3576	0.3778	0.3628
0.3566	0.3183	0.3128	0.3128	0.3874	0.3335	0.3659	0.3356	0.3552	0.3281	0.3085	0.3622	0.3542	0.3386	0.3859	0.3784	0.317	0.2756	0.2786	0.3809	0.3456	0.382	0.334	0.3304	0.3189	0.3672	0.3284	0.3478	0.3324	0.3352	0.3788	0.3465	0.3588	0.3208	0.2864	0.3091	0.2421	0.3755	0.3474	0.3566	0.3781	0.291	0.3405	0.3557	0.3237	0.3461	0.3411	0.3478	0.3404	0.3352
0.4985	0.3535	0.3475	0.3475	0.3232	0.3456	0.3292	0.3442	0.315	0.3509	0.3349	0.3448	0.3353	0.3178	0.3571	0.3197	0.3766	0.3409	0.3152	0.3392	0.3256	0.3815	0.3765	0.3882	0.3532	0.3727	0.3356	0.347	0.3773	0.3951	0.3248	0.3271	0.3305	0.3259	0.3612	0.3165	0.2481	0.3519	0.3337	0.367	0.4351	0.2933	0.3518	0.3309	0.3343	0.3326	0.3262	0.3584	0.3408	0.2943
0.3612	0.3079	0.3018	0.3018	0.3073	0.3047	0.3095	0.323	0.3139	0.322	0.3138	0.346	0.3371	0.3195	0.3206	0.2967	0.3052	0.2709	0.2632	0.3593	0.346	0.332	0.2918	0.3023	0.3172	0.3975	0.3119	0.3124	0.3316	0.3478	0.3155	0.3057	0.2961	0.2664	0.3308	0.3375	0.2703	0.3059	0.2812	0.3353	0.38	0.2764	0.2801	0.3476	0.2972	0.2936	0.2867	0.3283	0.3076	0.3276
0.3591	0.297	0.2785	0.2785	0.3126	0.3155	0.3403	0.3487	0.3224	0.2806	0.2913	0.3332	0.3015	0.2856	0.3455	0.324	0.3228	0.2773	0.2499	0.3472	0.3347	0.3617	0.2872	0.2968	0.3451	0.3431	0.3168	0.2753	0.3284	0.3089	0.3925	0.3295	0.3408	0.3004	0.2831	0.2841	0.2381	0.3302	0.3177	0.3818	0.35	0.2582	0.3279	0.3368	0.3033	0.358	0.3304	0.326	0.3903	0.2972
0.3227	0.3074	0.2885	0.2885	0.3276	0.3114	0.3414	0.347	0.3348	0.2937	0.2935	0.3221	0.3128	0.2967	0.3325	0.3612	0.3149	0.2695	0.2437	0.3483	0.3354	0.3448	0.3037	0.3135	0.3715	0.3222	0.3315	0.3201	0.3399	0.3102	0.3657	0.3169	0.3325	0.2921	0.3517	0.3035	0.2441	0.3749	0.3483	0.3528	0.3021	0.269	0.3647	0.3427	0.3077	0.3455	0.3178	0.3356	0.3892	0.3078
0.3373	0.2941	0.2871	0.2871	0.3363	0.3432	0.378	0.3697	0.2668	0.318	0.3336	0.2868	0.2641	0.2469	0.3362	0.3399	0.3442	0.3055	0.2776	0.3379	0.3234	0.342	0.3651	0.3779	0.4215	0.3796	0.3123	0.3361	0.3195	0.3104	0.3864	0.3291	0.3593	0.2968	0.3623	0.2759	0.2513	0.3544	0.3329	0.4317	0.3743	0.3261	0.333	0.3578	0.3177	0.3447	0.3008	0.3482	0.3551	0.3369
0.3755	0.2992	0.3066	0.3066	0.329	0.3222	0.3295	0.3328	0.3157	0.2861	0.3569	0.3414	0.3315	0.3137	0.3673	0.3573	0.3824	0.3287	0.2516	0.351	0.3371	0.3897	0.3834	0.3776	0.4317	0.3517	0.3232	0.3364	0.3549	0.3721	0.3552	0.3308	0.3467	0.3435	0.3303	0.2774	0.2711	0.3435	0.3323	0.4142	0.3607	0.3556	0.3924	0.3912	0.353	0.3458	0.3157	0.3105	0.3543	0.3826
0.2711	0.271	0.2639	0.2639	0.3269	0.3104	0.3305	0.2969	0.2706	0.2383	0.2607	0.2803	0.2812	0.2755	0.3023	0.2893	0.3103	0.2724	0.2249	0.2854	0.2832	0.3259	0.3285	0.3233	0.3004	0.2838	0.2764	0.2886	0.2974	0.2886	0.3064	0.3109	0.3264	0.3238	0.2782	0.2582	0.1827	0.2732	0.2608	0.3134	0.2987	0.258	0.3544	0.3134	0.3193	0.3303	0.3383	0.2817	0.3113	0.2897
0.3758	0.374	0.3502	0.3502	0.4033	0.3972	0.3931	0.4509	0.3073	0.329	0.3832	0.325	0.3144	0.2963	0.3644	0.3389	0.3832	0.3444	0.3059	0.3514	0.3236	0.3642	0.4032	0.4164	0.3811	0.3959	0.3259	0.3942	0.3688	0.3593	0.4207	0.3805	0.392	0.3281	0.3939	0.3786	0.2804	0.3564	0.3364	0.411	0.3581	0.3039	0.3676	0.377	0.3212	0.3368	0.3179	0.3653	0.401	0.3532
0.3494	0.3171	0.3107	0.3107	0.332	0.3412	0.3459	0.3887	0.317	0.2925	0.3596	0.3197	0.2869	0.2705	0.3428	0.3599	0.4002	0.3304	0.2719	0.354	0.3276	0.3634	0.3546	0.366	0.382	0.3516	0.3039	0.3425	0.3325	0.3125	0.4199	0.3348	0.3926	0.3618	0.3247	0.2801	0.2403	0.3207	0.3163	0.3954	0.3624	0.3118	0.3708	0.4343	0.3813	0.3622	0.3324	0.3526	0.3731	0.3723
0.3569	0.3561	0.3344	0.3344	0.3828	0.3713	0.423	0.3828	0.3282	0.2869	0.3524	0.3303	0.3084	0.2915	0.3541	0.372	0.3933	0.3236	0.2981	0.3932	0.3654	0.4032	0.3578	0.3691	0.4519	0.3617	0.3581	0.3339	0.3581	0.3372	0.4155	0.3454	0.3742	0.3289	0.3665	0.3348	0.2648	0.3967	0.3648	0.4264	0.3737	0.3231	0.449	0.407	0.3695	0.3592	0.3293	0.3623	0.4087	0.3639
0.3458	0.3279	0.3372	0.3372	0.3265	0.3225	0.3464	0.334	0.3059	0.3006	0.3363	0.3203	0.2974	0.2799	0.3184	0.3181	0.3637	0.2923	0.2702	0.3843	0.3417	0.3294	0.3437	0.3556	0.3434	0.326	0.3046	0.3362	0.3113	0.3142	0.3577	0.3482	0.3489	0.3304	0.3139	0.3035	0.2636	0.3105	0.3026	0.363	0.3468	0.3087	0.3278	0.3504	0.2957	0.3259	0.3189	0.3523	0.3299	0.3521
0.312	0.2552	0.2405	0.2405	0.2862	0.2661	0.2975	0.3008	0.3671	0.2767	0.2563	0.2857	0.2601	0.2472	0.321	0.2912	0.2988	0.2717	0.2375	0.2798	0.2776	0.362	0.2864	0.2945	0.2966	0.2895	0.302	0.2395	0.3203	0.3041	0.3096	0.2697	0.3348	0.3104	0.2632	0.2497	0.1912	0.3339	0.3031	0.307	0.2892	0.2527	0.3047	0.322	0.2924	0.4701	0.4322	0.4057	0.3217	0.3156
0.1216	0.1053	0.1063	0.1063	0.0922	0.0875	0.0876	0.1001	0.1109	0.1053	0.1007	0.1078	0.1095	0.1105	0.109	0.1	0.0946	0.0946	0.0793	0.1097	0.0998	0.0909	0.1197	0.119	0.104	0.0871	0.1001	0.138	0.11	0.1102	0.1129	0.1162	0.1001	0.1001	0.1003	0.112	0.088	0.1103	0.1131	0.0977	0.1233	0.0977	0.1104	0.1123	0.1154	0.105	0.106	0.1064	0.1044	0.0937
0.3115	0.3292	0.3404	0.3404	0.3125	0.3288	0.3663	0.3318	0.2538	0.2394	0.3859	0.3144	0.2901	0.2713	0.313	0.3142	0.3307	0.2893	0.2469	0.2728	0.2577	0.3012	0.3514	0.3454	0.3855	0.2814	0.2679	0.2994	0.2847	0.2877	0.3542	0.328	0.3135	0.3087	0.3169	0.2709	0.2856	0.2887	0.2977	0.3438	0.3108	0.3433	0.3561	0.314	0.3024	0.3124	0.3182	0.3126	0.3143	0.3563
0.1409	0.1551	0.1581	0.1581	0.1444	0.1526	0.1301	0.1513	0.1331	0.1211	0.1669	0.1207	0.1223	0.1232	0.1219	0.1253	0.1666	0.1782	0.1347	0.1337	0.1357	0.1176	0.1562	0.1551	0.1486	0.1196	0.1293	0.1523	0.1529	0.1536	0.1405	0.1468	0.1521	0.1584	0.1545	0.1619	0.1434	0.1306	0.138	0.1407	0.1371	0.1481	0.1425	0.1363	0.1422	0.1288	0.1307	0.1315	0.1443	0.1401
0.1409	0.1551	0.1581	0.1581	0.1444	0.1526	0.1301	0.1513	0.1331	0.1211	0.1669	0.1207	0.1223	0.1232	0.1219	0.1253	0.1666	0.1782	0.1347	0.1337	0.1357	0.1176	0.1562	0.1551	0.1486	0.1196	0.1293	0.1523	0.1529	0.1536	0.1405	0.1468	0.1521	0.1584	0.1545	0.1619	0.1434	0.1306	0.138	0.1407	0.1371	0.1481	0.1425	0.1363	0.1422	0.1288	0.1307	0.1315	0.1443	0.1401
0.142	0.1409	0.143	0.143	0.1323	0.1567	0.1315	0.154	0.1277	0.1222	0.1719	0.1215	0.1232	0.1242	0.1227	0.1265	0.1516	0.1599	0.1201	0.124	0.1253	0.1183	0.1588	0.1574	0.1511	0.1204	0.1211	0.1552	0.1428	0.1433	0.1419	0.1489	0.1405	0.145	0.1586	0.1442	0.1226	0.1212	0.1276	0.1424	0.1385	0.1506	0.1438	0.1375	0.1442	0.1295	0.1315	0.1324	0.1341	0.1418
0.142	0.1409	0.143	0.143	0.1323	0.1567	0.1315	0.154	0.1277	0.1222	0.1719	0.1215	0.1232	0.1242	0.1227	0.1265	0.1516	0.1599	0.1201	0.124	0.1253	0.1183	0.1588	0.1574	0.1511	0.1204	0.1211	0.1552	0.1428	0.1433	0.1419	0.1489	0.1405	0.145	0.1586	0.1442	0.1226	0.1212	0.1276	0.1424	0.1385	0.1506	0.1438	0.1375	0.1442	0.1295	0.1315	0.1324	0.1341	0.1418
0.3294	0.2856	0.2788	0.2788	0.2987	0.2897	0.3151	0.315	0.2826	0.2678	0.3188	0.2931	0.2826	0.2656	0.3278	0.2898	0.3277	0.2756	0.2776	0.3228	0.2846	0.3224	0.3305	0.3257	0.379	0.3273	0.3184	0.3024	0.3228	0.3392	0.3673	0.3615	0.3289	0.2973	0.2975	0.2776	0.2264	0.3199	0.3018	0.3603	0.3414	0.2796	0.3221	0.3394	0.316	0.2996	0.2925	0.2871	0.3382	0.3048
0.2911	0.2206	0.2259	0.2259	0.2268	0.1964	0.2353	0.2196	0.2318	0.1854	0.2517	0.2475	0.2455	0.2511	0.2186	0.2215	0.244	0.2101	0.1922	0.2334	0.2405	0.2154	0.2399	0.2373	0.2735	0.2095	0.2236	0.2363	0.2466	0.2368	0.2362	0.2415	0.2077	0.2176	0.2296	0.2393	0.2036	0.2066	0.22	0.2558	0.2804	0.2527	0.25	0.2215	0.2239	0.2282	0.2267	0.2191	0.262	0.2391
0.1832	0.1878	0.192	0.192	0.1783	0.1715	0.163	0.1995	0.1654	0.1327	0.248	0.146	0.1375	0.1384	0.1479	0.1532	0.2091	0.2258	0.1707	0.1665	0.1692	0.1472	0.2002	0.1984	0.199	0.1534	0.1578	0.1561	0.1802	0.1927	0.1966	0.2106	0.1805	0.1868	0.1567	0.1595	0.1584	0.1539	0.1574	0.1786	0.1758	0.1941	0.1656	0.1603	0.1662	0.1569	0.1598	0.15	0.1758	0.1752
0.2559	0.2485	0.2563	0.2563	0.2401	0.2884	0.2578	0.267	0.2249	0.2463	0.3056	0.2748	0.2626	0.2561	0.2465	0.2424	0.2843	0.24	0.2236	0.2874	0.2713	0.2456	0.2641	0.2601	0.3201	0.2184	0.2219	0.2652	0.2426	0.2452	0.298	0.2843	0.2348	0.2244	0.2485	0.2616	0.1982	0.2598	0.2711	0.2792	0.2678	0.2948	0.305	0.3042	0.3102	0.25	0.2402	0.2457	0.2906	0.3314
0.1624	0.1739	0.1771	0.1771	0.1645	0.1493	0.1461	0.1747	0.1535	0.1351	0.1922	0.1466	0.1492	0.1507	0.1486	0.1541	0.2043	0.1979	0.1524	0.1516	0.1537	0.1454	0.1776	0.1763	0.1886	0.1507	0.1577	0.182	0.1881	0.1891	0.1633	0.17	0.1752	0.1818	0.18	0.1862	0.1637	0.1496	0.1532	0.1764	0.1737	0.1696	0.1618	0.173	0.1829	0.1541	0.1571	0.1584	0.1659	0.1618
0.2149	0.2072	0.2125	0.2125	0.2389	0.2338	0.2482	0.2542	0.2073	0.1926	0.2067	0.2237	0.1983	0.1907	0.2075	0.1984	0.2403	0.2093	0.2148	0.2412	0.2244	0.2238	0.235	0.2485	0.2476	0.2412	0.206	0.2383	0.2187	0.2095	0.2309	0.2089	0.2527	0.2423	0.2559	0.2504	0.17	0.2046	0.1907	0.225	0.2037	0.2115	0.23	0.2412	0.2205	0.2238	0.2014	0.2282	0.2343	0.2255
0.2802	0.2787	0.2858	0.2858	0.267	0.2556	0.2678	0.2747	0.2576	0.2646	0.2858	0.3039	0.3052	0.3124	0.2559	0.2746	0.3031	0.2798	0.2291	0.2856	0.2828	0.2444	0.3044	0.3002	0.315	0.2673	0.2907	0.2807	0.3102	0.3013	0.2774	0.2757	0.2717	0.2766	0.272	0.3214	0.2636	0.2731	0.2806	0.2659	0.3064	0.2506	0.2996	0.2602	0.2567	0.2528	0.2537	0.2696	0.3221	0.2993
0.1783	0.1707	0.174	0.174	0.1762	0.1911	0.2044	0.2142	0.1831	0.1606	0.2276	0.1618	0.1551	0.1573	0.177	0.1894	0.1742	0.1647	0.1352	0.1736	0.1657	0.1691	0.2146	0.2119	0.2398	0.1936	0.194	0.1956	0.1835	0.1845	0.2333	0.2218	0.1735	0.153	0.1867	0.1655	0.1622	0.1926	0.203	0.2239	0.1877	0.1732	0.1867	0.1697	0.1803	0.1746	0.18	0.1825	0.2245	0.1772
0.1964	0.1841	0.1703	0.1703	0.156	0.1797	0.1697	0.1853	0.1658	0.154	0.2075	0.1533	0.1567	0.1467	0.1558	0.1374	0.1761	0.187	0.1425	0.169	0.1488	0.1584	0.1852	0.1835	0.1765	0.1675	0.1442	0.184	0.1788	0.1797	0.1692	0.162	0.1674	0.1734	0.1643	0.1555	0.1798	0.156	0.1591	0.171	0.1796	0.1804	0.1823	0.1655	0.1583	0.1571	0.1501	0.1626	0.1666	0.1657
0.1921	0.1828	0.1867	0.1867	0.1842	0.1665	0.1704	0.1901	0.172	0.1726	0.2362	0.1812	0.1876	0.1912	0.1631	0.1725	0.2144	0.2124	0.1531	0.181	0.1853	0.1447	0.2261	0.223	0.187	0.1708	0.1776	0.1883	0.1754	0.1764	0.199	0.199	0.1832	0.1917	0.1993	0.1813	0.2255	0.1493	0.1517	0.1732	0.2112	0.1971	0.2093	0.1829	0.1955	0.1709	0.1654	0.1897	0.1826	0.2015
0.1849	0.1895	0.195	0.195	0.1766	0.1807	0.1654	0.1783	0.1521	0.1427	0.2034	0.1417	0.1456	0.1478	0.1558	0.1527	0.2052	0.204	0.1658	0.1728	0.1775	0.1383	0.1995	0.1968	0.1756	0.1574	0.1531	0.1975	0.163	0.1641	0.1726	0.1874	0.183	0.1949	0.1674	0.1904	0.1743	0.1575	0.1641	0.1941	0.1853	0.1962	0.1708	0.1646	0.1786	0.1513	0.1568	0.1593	0.1519	0.1685
0.1496	0.1453	0.1474	0.1474	0.1226	0.1186	0.1212	0.142	0.1319	0.1264	0.1522	0.1377	0.1404	0.142	0.1175	0.1193	0.1355	0.1194	0.0915	0.1312	0.1326	0.1185	0.1448	0.1442	0.1349	0.1162	0.1401	0.1381	0.1465	0.147	0.1498	0.1568	0.1357	0.1377	0.1379	0.1281	0.1248	0.121	0.1169	0.1339	0.1431	0.1369	0.1614	0.1324	0.1355	0.1191	0.12	0.1205	0.1498	0.1308
0.1146	0.0992	0.0992	0.0992	0.0925	0.0881	0.093	0.1004	0.1069	0.1013	0.1024	0.1077	0.1086	0.1091	0.1084	0.0975	0.1	0.1	0.0792	0.1037	0.0931	0.0951	0.1042	0.1042	0.0945	0.109	0.101	0.1213	0.1096	0.1096	0.1004	0.1004	0.1004	0.1004	0.0951	0.1124	0.0884	0.1098	0.1039	0.1026	0.1137	0.0988	0.1012	0.0952	0.0952	0.0999	0.0999	0.111	0.0952	0.0952
0.1642	0.149	0.1539	0.1539	0.1379	0.1373	0.1347	0.1493	0.1042	0.1276	0.174	0.1315	0.1367	0.1396	0.1235	0.1191	0.1403	0.1333	0.1352	0.1194	0.1227	0.1088	0.1713	0.1682	0.1405	0.1175	0.1351	0.1327	0.1466	0.148	0.1568	0.1779	0.1255	0.1334	0.1581	0.1455	0.1307	0.1194	0.1235	0.1466	0.1477	0.1338	0.1552	0.1114	0.1198	0.1177	0.1224	0.1246	0.1518	0.1296
0.1304	0.1164	0.1174	0.1174	0.1045	0.1074	0.1218	0.1237	0.1241	0.1007	0.1114	0.1133	0.1151	0.1161	0.1146	0.1183	0.1228	0.1066	0.0975	0.1274	0.1295	0.1096	0.1296	0.129	0.1133	0.127	0.0996	0.1455	0.1495	0.1503	0.118	0.1213	0.1302	0.1346	0.1271	0.1169	0.1109	0.1056	0.0962	0.1334	0.1164	0.12	0.1185	0.1331	0.123	0.1083	0.1093	0.1097	0.113	0.1023
0.1338	0.1134	0.1134	0.1134	0.1085	0.1022	0.1053	0.1201	0.127	0.1084	0.1214	0.111	0.1119	0.1125	0.1117	0.1008	0.1177	0.1177	0.0858	0.1166	0.1059	0.1041	0.1215	0.1215	0.1224	0.1166	0.1202	0.1409	0.1211	0.1211	0.1201	0.1201	0.1201	0.1201	0.1202	0.1329	0.104	0.1191	0.1189	0.1177	0.1279	0.1166	0.1171	0.1149	0.1149	0.1141	0.1141	0.1252	0.1159	0.1159
0.1197	0.1199	0.122	0.122	0.115	0.118	0.1131	0.134	0.1094	0.1192	0.1462	0.1154	0.1181	0.1196	0.1174	0.1098	0.1254	0.1121	0.0885	0.1191	0.1094	0.1088	0.1342	0.1329	0.1239	0.1203	0.1151	0.1577	0.1228	0.1233	0.1218	0.1289	0.1205	0.1249	0.1381	0.1524	0.1307	0.1157	0.1147	0.1181	0.1366	0.1289	0.1154	0.118	0.1246	0.1056	0.1076	0.1201	0.1131	0.1208
0.3411	0.3058	0.2999	0.2999	0.4133	0.3426	0.3611	0.3554	0.3503	0.3331	0.3075	0.341	0.3208	0.3049	0.3644	0.3425	0.3693	0.323	0.2865	0.3658	0.3412	0.3761	0.34	0.35	0.3375	0.3797	0.3514	0.3457	0.3377	0.3298	0.3598	0.3253	0.4347	0.377	0.3101	0.3302	0.2668	0.3466	0.3291	0.3756	0.348	0.3438	0.344	0.3777	0.3304	0.3991	0.3833	0.3792	0.3853	0.3574
0.3106	0.2971	0.2907	0.2907	0.3947	0.3356	0.3148	0.3477	0.3234	0.3272	0.2956	0.3019	0.3144	0.3094	0.3348	0.3235	0.3332	0.3132	0.2913	0.3248	0.3116	0.3364	0.3315	0.3275	0.3007	0.3502	0.3359	0.3374	0.3198	0.3117	0.3275	0.3166	0.4013	0.3713	0.2997	0.3544	0.255	0.3075	0.2888	0.3405	0.315	0.3066	0.3121	0.3323	0.3223	0.3588	0.3663	0.3368	0.3429	0.3233
0.3518	0.3225	0.3161	0.3161	0.3595	0.3624	0.3503	0.4124	0.3135	0.3508	0.3621	0.3486	0.3391	0.3216	0.3353	0.3506	0.3502	0.2995	0.2813	0.3827	0.3423	0.3585	0.3721	0.3837	0.357	0.3809	0.3232	0.3583	0.3481	0.3395	0.3925	0.3396	0.3682	0.3237	0.3355	0.2982	0.2776	0.3383	0.3313	0.3834	0.3781	0.3178	0.3611	0.3807	0.3286	0.3311	0.3132	0.3569	0.3352	0.3575
0.3353	0.2613	0.255	0.255	0.3158	0.2421	0.3342	0.2878	0.2949	0.2587	0.2688	0.4073	0.4129	0.4232	0.451	0.4462	0.2955	0.2501	0.2418	0.3056	0.2928	0.3854	0.2751	0.2722	0.3336	0.324	0.3243	0.3194	0.3391	0.3085	0.3493	0.2876	0.3161	0.2875	0.2257	0.251	0.2347	0.2988	0.3001	0.3131	0.3111	0.2465	0.3102	0.3165	0.2693	0.3247	0.3079	0.3499	0.3463	0.2908
0.3298	0.2463	0.2392	0.2392	0.3046	0.2542	0.2661	0.254	0.2618	0.2553	0.2249	0.2936	0.2956	0.2777	0.292	0.2661	0.274	0.2372	0.2483	0.2798	0.2544	0.2878	0.29	0.3014	0.258	0.2982	0.2729	0.2791	0.3141	0.3052	0.2559	0.2547	0.2744	0.2427	0.2634	0.2206	0.1845	0.2846	0.2662	0.3029	0.3297	0.252	0.2991	0.2944	0.2829	0.2904	0.3074	0.2899	0.2798	0.2308
0.2709	0.3065	0.3164	0.3164	0.304	0.3151	0.3101	0.309	0.2423	0.2573	0.3291	0.2593	0.271	0.2518	0.2806	0.2777	0.2758	0.2646	0.2732	0.2824	0.2664	0.2443	0.3257	0.3205	0.3428	0.2937	0.2852	0.3515	0.2701	0.2728	0.3216	0.3079	0.2986	0.2762	0.3306	0.296	0.2487	0.29	0.2951	0.3233	0.2596	0.2982	0.3036	0.2837	0.2826	0.2589	0.2602	0.2783	0.3409	0.2849
0.299	0.3478	0.3397	0.3397	0.2813	0.3558	0.2801	0.3334	0.2153	0.2554	0.3155	0.2482	0.2597	0.2393	0.2439	0.2371	0.2919	0.2814	0.2573	0.2561	0.2519	0.239	0.3138	0.3084	0.2882	0.2464	0.2466	0.3441	0.2697	0.286	0.3066	0.3296	0.2981	0.3079	0.4111	0.3298	0.2148	0.2413	0.2197	0.2926	0.2787	0.3079	0.3095	0.3041	0.3061	0.2578	0.2594	0.2654	0.2992	0.285
0.1245	0.1107	0.1107	0.1107	0.1136	0.1145	0.0985	0.1135	0.1171	0.0988	0.1124	0.0981	0.0981	0.0981	0.0981	0.0981	0.1269	0.1314	0.089	0.1118	0.1126	0.1032	0.112	0.112	0.1037	0.1135	0.1086	0.111	0.1154	0.1154	0.1135	0.1135	0.1263	0.1286	0.101	0.106	0.1018	0.1151	0.1144	0.1261	0.1216	0.1262	0.128	0.1167	0.1202	0.1106	0.1117	0.1121	0.1035	0.1187
0.3154	0.2887	0.2819	0.2819	0.2995	0.3189	0.2895	0.3485	0.2459	0.3196	0.331	0.2748	0.2767	0.2582	0.3279	0.3339	0.3089	0.3052	0.2503	0.2802	0.2656	0.2949	0.3175	0.3117	0.3308	0.3323	0.2703	0.2708	0.2725	0.2883	0.3001	0.2895	0.3061	0.2726	0.2848	0.2655	0.2282	0.328	0.3337	0.3919	0.3173	0.2458	0.2796	0.3037	0.3112	0.293	0.2997	0.3082	0.3281	0.3103
0.2965	0.296	0.2874	0.2874	0.2908	0.3353	0.2894	0.3127	0.226	0.2811	0.3178	0.2426	0.2533	0.2463	0.2763	0.2445	0.2585	0.2645	0.2635	0.2655	0.2616	0.2365	0.314	0.3085	0.2835	0.2525	0.2447	0.2767	0.2457	0.2481	0.2749	0.2915	0.2824	0.2908	0.341	0.3054	0.2389	0.2668	0.2524	0.3086	0.2938	0.3286	0.2752	0.2702	0.2857	0.2671	0.2701	0.2769	0.2467	0.2871
0.2735	0.2647	0.2736	0.2736	0.275	0.2911	0.2747	0.3227	0.2141	0.2663	0.3043	0.2512	0.2514	0.2325	0.2361	0.2586	0.3006	0.2761	0.2276	0.2489	0.2334	0.2592	0.3246	0.3385	0.3352	0.2606	0.2661	0.3104	0.2516	0.2424	0.2942	0.2649	0.2856	0.2497	0.3685	0.279	0.2188	0.2802	0.2676	0.3136	0.2867	0.2465	0.2941	0.309	0.2979	0.2783	0.2578	0.2779	0.3187	0.2966
0.3281	0.2728	0.2794	0.2794	0.3194	0.2776	0.3355	0.3601	0.3092	0.2935	0.3331	0.3085	0.286	0.2802	0.3318	0.3483	0.3231	0.2564	0.2407	0.3179	0.2916	0.3588	0.3417	0.3536	0.3713	0.3288	0.2981	0.3302	0.3481	0.3265	0.396	0.324	0.3698	0.3226	0.3064	0.2509	0.2411	0.3123	0.3205	0.3353	0.3124	0.2706	0.3647	0.3406	0.2868	0.3207	0.302	0.3204	0.3485	0.3137
0.3252	0.2514	0.2467	0.2467	0.2919	0.2432	0.2891	0.2604	0.3832	0.2713	0.2453	0.3584	0.3425	0.3298	0.3488	0.3134	0.2991	0.2672	0.2421	0.3415	0.3318	0.3476	0.2939	0.3008	0.3052	0.3321	0.3697	0.2798	0.3412	0.3264	0.3219	0.2871	0.3083	0.2708	0.2466	0.2379	0.2128	0.3254	0.3151	0.3262	0.344	0.2388	0.3264	0.3153	0.2896	0.3412	0.3198	0.3078	0.3383	0.2884
0.396	0.3685	0.3621	0.3621	0.3286	0.3679	0.3647	0.4167	0.2805	0.4079	0.3887	0.3221	0.3112	0.2926	0.3204	0.3355	0.3338	0.3109	0.2853	0.3577	0.3428	0.3485	0.3746	0.3878	0.3667	0.3566	0.2897	0.3398	0.3336	0.3507	0.3438	0.3334	0.3351	0.3158	0.4069	0.3459	0.2852	0.3491	0.3265	0.3828	0.4195	0.3143	0.3146	0.3513	0.3256	0.3126	0.2931	0.3529	0.3307	0.3391
0.2792	0.269	0.2749	0.2749	0.2685	0.2664	0.2943	0.2899	0.285	0.3148	0.292	0.2896	0.2785	0.2615	0.2758	0.2967	0.3076	0.2849	0.2194	0.2953	0.2928	0.2995	0.3104	0.3218	0.316	0.2973	0.2611	0.2979	0.2901	0.2927	0.2912	0.2635	0.2737	0.2654	0.2729	0.252	0.2444	0.2918	0.3114	0.3541	0.3217	0.2712	0.2837	0.2868	0.2996	0.2975	0.2895	0.3071	0.3127	0.2885
0.3529	0.3421	0.3354	0.3354	0.3883	0.3574	0.4102	0.3843	0.2956	0.3092	0.3708	0.3433	0.3331	0.3142	0.3565	0.3608	0.3764	0.3369	0.3063	0.3455	0.345	0.3184	0.3809	0.3745	0.3722	0.3365	0.2921	0.3509	0.3612	0.3657	0.4003	0.3968	0.3418	0.3232	0.3656	0.3393	0.3028	0.3327	0.3085	0.3738	0.3704	0.3213	0.335	0.3549	0.3141	0.3704	0.3806	0.3466	0.3796	0.4
0.2624	0.2527	0.2598	0.2598	0.2704	0.2964	0.3042	0.282	0.2354	0.2517	0.3021	0.2488	0.2481	0.2289	0.2707	0.2682	0.2999	0.2728	0.2496	0.2743	0.2581	0.2639	0.319	0.3134	0.3593	0.2604	0.2317	0.3523	0.2695	0.2599	0.3131	0.282	0.2893	0.282	0.3095	0.2772	0.2289	0.2773	0.3002	0.3528	0.3037	0.3094	0.3111	0.3242	0.351	0.267	0.2572	0.2891	0.3243	0.2989
0.3654	0.3363	0.3304	0.3304	0.3602	0.3159	0.3668	0.3247	0.3166	0.2919	0.2951	0.3424	0.3209	0.3039	0.3418	0.3312	0.4046	0.3528	0.2865	0.3335	0.3323	0.3649	0.34	0.3509	0.3701	0.344	0.3109	0.3157	0.3459	0.3374	0.346	0.309	0.3254	0.3213	0.3091	0.3341	0.264	0.3347	0.3261	0.376	0.3476	0.303	0.344	0.3826	0.3177	0.3786	0.3616	0.3703	0.4395	0.413
0.2698	0.2845	0.2953	0.2953	0.2487	0.319	0.2727	0.3234	0.1912	0.2374	0.3922	0.2405	0.2383	0.2166	0.2492	0.2579	0.2962	0.3111	0.2873	0.2443	0.2256	0.2286	0.3773	0.3681	0.336	0.2419	0.2015	0.3558	0.2246	0.2538	0.2608	0.276	0.2539	0.2586	0.3274	0.2642	0.236	0.2262	0.2407	0.3177	0.2808	0.3159	0.2605	0.285	0.3306	0.2198	0.2189	0.2511	0.2423	0.269
0.3221	0.3214	0.3163	0.3163	0.3539	0.3055	0.3358	0.3118	0.3254	0.3262	0.2877	0.3117	0.3134	0.2987	0.3423	0.3333	0.3232	0.3066	0.2911	0.3191	0.2973	0.3355	0.3137	0.3104	0.3207	0.3665	0.3339	0.2949	0.3538	0.3687	0.3422	0.3226	0.3352	0.2983	0.2978	0.2952	0.2298	0.3616	0.3274	0.3472	0.3346	0.2502	0.2875	0.3016	0.2702	0.3852	0.3821	0.355	0.373	0.323
0.2516	0.2875	0.2786	0.2786	0.2572	0.2692	0.2389	0.2632	0.1658	0.2109	0.3161	0.2092	0.2072	0.1868	0.2308	0.1968	0.2626	0.2758	0.2382	0.2026	0.1976	0.2116	0.2594	0.2542	0.2746	0.2099	0.1961	0.247	0.2082	0.2371	0.2286	0.2622	0.2524	0.2436	0.2965	0.2836	0.1863	0.1959	0.1955	0.2236	0.234	0.2568	0.2473	0.2419	0.2585	0.1878	0.21	0.2284	0.2472	0.2633
0.2768	0.2795	0.2877	0.2877	0.3129	0.3096	0.3325	0.3534	0.2481	0.3021	0.3454	0.2737	0.2871	0.2671	0.3111	0.328	0.2955	0.286	0.264	0.3163	0.2999	0.2963	0.3541	0.3478	0.3956	0.347	0.2607	0.4111	0.2988	0.3021	0.3404	0.3103	0.3306	0.2928	0.3451	0.3066	0.2801	0.297	0.2986	0.3502	0.2847	0.3071	0.2965	0.3343	0.3224	0.2869	0.2777	0.3112	0.3296	0.3213
0.2135	0.1886	0.1924	0.1924	0.2005	0.2064	0.2156	0.2261	0.1876	0.1817	0.2185	0.184	0.1904	0.194	0.2134	0.2168	0.2003	0.2151	0.1872	0.2081	0.2014	0.1962	0.2502	0.2464	0.2466	0.222	0.1918	0.2759	0.2035	0.1933	0.2261	0.1975	0.2075	0.1902	0.2246	0.2188	0.2044	0.206	0.2	0.2589	0.1866	0.2047	0.2012	0.2226	0.228	0.19	0.1859	0.213	0.23	0.2003
0.203	0.2576	0.2669	0.2669	0.2601	0.29	0.2828	0.2889	0.189	0.228	0.2864	0.2107	0.2203	0.2003	0.2303	0.2531	0.2627	0.2526	0.204	0.2269	0.2097	0.2216	0.3109	0.3043	0.2969	0.2472	0.2144	0.3468	0.2082	0.2103	0.2661	0.2668	0.2582	0.2492	0.3175	0.2857	0.2164	0.2454	0.246	0.3068	0.2254	0.2612	0.2495	0.2577	0.2767	0.2229	0.2366	0.2428	0.277	0.2633
0.3013	0.2814	0.2888	0.2888	0.2879	0.2898	0.3339	0.3026	0.287	0.2515	0.3109	0.3022	0.2901	0.2708	0.2997	0.3126	0.323	0.3338	0.2459	0.3053	0.2895	0.3006	0.3422	0.3372	0.4222	0.2931	0.2964	0.3416	0.2771	0.2793	0.3336	0.3033	0.2978	0.2752	0.3038	0.274	0.2601	0.3233	0.3322	0.3886	0.2919	0.3324	0.3481	0.3615	0.3507	0.3063	0.2975	0.3171	0.3684	0.3643
0.2122	0.2183	0.2248	0.2248	0.2408	0.2439	0.2744	0.2482	0.1984	0.1978	0.2413	0.2157	0.2136	0.1939	0.2361	0.2305	0.2481	0.2358	0.1713	0.2477	0.2305	0.2217	0.2626	0.258	0.3296	0.2258	0.2144	0.2958	0.2144	0.2048	0.2678	0.2497	0.2455	0.2352	0.2685	0.2404	0.2123	0.2402	0.2394	0.2987	0.2233	0.2576	0.2452	0.263	0.2624	0.2434	0.2451	0.238	0.2971	0.2681
0.2393	0.2581	0.2679	0.2679	0.2778	0.279	0.2581	0.3029	0.1886	0.2391	0.3081	0.238	0.2368	0.2159	0.1967	0.2132	0.2582	0.2463	0.2183	0.2342	0.2296	0.1978	0.2985	0.3146	0.2735	0.2145	0.1954	0.2855	0.2229	0.2253	0.2779	0.2794	0.2252	0.2279	0.3746	0.2742	0.2458	0.2033	0.2019	0.2593	0.267	0.235	0.2492	0.2361	0.2317	0.2131	0.2008	0.2297	0.2398	0.2518
0.245	0.2259	0.2314	0.2314	0.2313	0.2465	0.2469	0.2693	0.2192	0.2278	0.2686	0.2238	0.2206	0.2126	0.2184	0.2217	0.2584	0.2428	0.2059	0.2441	0.2263	0.2366	0.2941	0.3097	0.2701	0.2427	0.2112	0.2752	0.2246	0.2263	0.2596	0.2536	0.2536	0.2411	0.2693	0.22	0.2746	0.2391	0.2415	0.3113	0.2512	0.2645	0.2489	0.2583	0.252	0.2172	0.2151	0.2308	0.2735	0.2371
0.2515	0.26	0.2698	0.2698	0.2232	0.2771	0.2382	0.2998	0.1887	0.2095	0.3	0.2256	0.2228	0.2143	0.2202	0.2407	0.2764	0.3151	0.2081	0.2207	0.2148	0.2104	0.2971	0.291	0.2921	0.2282	0.2074	0.3075	0.21	0.2249	0.2428	0.2759	0.2218	0.2396	0.3088	0.2976	0.1948	0.2173	0.2121	0.2611	0.2632	0.2707	0.2128	0.2541	0.2694	0.2105	0.2213	0.2401	0.215	0.2515
0.2075	0.1937	0.1979	0.1979	0.2439	0.2274	0.2763	0.2242	0.2141	0.2	0.2356	0.219	0.2163	0.2086	0.2653	0.2464	0.2319	0.1992	0.2015	0.2375	0.2202	0.2285	0.2644	0.2602	0.2996	0.2252	0.188	0.2903	0.2313	0.2215	0.2647	0.2283	0.2727	0.2474	0.2194	0.2034	0.2529	0.2595	0.2828	0.2885	0.2255	0.2981	0.2697	0.2738	0.2738	0.2407	0.2293	0.2606	0.2506	0.2452
0.1145	0.1265	0.1298	0.1298	0.1235	0.1304	0.1264	0.1472	0.109	0.1044	0.1763	0.1105	0.1132	0.1148	0.1125	0.1184	0.1375	0.1275	0.103	0.114	0.1162	0.107	0.1489	0.1468	0.1455	0.1067	0.1023	0.1455	0.1186	0.1193	0.1278	0.139	0.1257	0.1327	0.1589	0.1389	0.1251	0.1108	0.1162	0.1296	0.127	0.1415	0.1311	0.1239	0.1344	0.1029	0.106	0.1074	0.1109	0.123
0.1151	0.1103	0.1126	0.1126	0.1099	0.1112	0.1125	0.1272	0.1033	0.0919	0.1485	0.1003	0.1021	0.1031	0.1016	0.1055	0.1203	0.1293	0.1041	0.1034	0.1048	0.0974	0.1297	0.1282	0.1263	0.0961	0.0935	0.1246	0.1074	0.108	0.1143	0.1217	0.1129	0.1175	0.1339	0.1181	0.1013	0.1006	0.1048	0.114	0.1127	0.1223	0.1176	0.1107	0.1177	0.0933	0.0954	0.0963	0.0997	0.1078
0.1608	0.1458	0.1479	0.1479	0.1765	0.1647	0.192	0.1988	0.1779	0.145	0.1847	0.1499	0.1536	0.1557	0.1869	0.2012	0.1584	0.1667	0.1303	0.1726	0.1651	0.2008	0.1894	0.1875	0.2158	0.1954	0.1787	0.1997	0.1788	0.1688	0.218	0.1726	0.1852	0.1398	0.1442	0.151	0.1956	0.2045	0.2054	0.2308	0.1502	0.1572	0.1779	0.1891	0.1582	0.1819	0.1666	0.169	0.2234	0.1934
0.173	0.1654	0.1691	0.1691	0.2038	0.1881	0.1864	0.2158	0.1624	0.1567	0.2271	0.1599	0.1651	0.1681	0.176	0.1897	0.2037	0.2	0.1525	0.1584	0.15	0.1653	0.2353	0.2313	0.2239	0.1764	0.1734	0.2627	0.1906	0.1797	0.2021	0.1857	0.1842	0.1637	0.2073	0.1838	0.1616	0.1681	0.1687	0.2026	0.185	0.1713	0.1935	0.1809	0.1966	0.1855	0.1807	0.1834	0.1987	0.1765
0.1293	0.1436	0.1469	0.1469	0.1328	0.15	0.1363	0.1403	0.1182	0.1254	0.1576	0.1237	0.1264	0.1158	0.1144	0.1181	0.1547	0.1682	0.1149	0.1252	0.1155	0.112	0.164	0.1618	0.1585	0.1282	0.1128	0.1669	0.1278	0.1401	0.1282	0.1352	0.1403	0.1473	0.1723	0.1351	0.1367	0.1163	0.1183	0.1296	0.1419	0.1393	0.1424	0.1398	0.1503	0.1249	0.1279	0.1294	0.1359	0.148
0.1299	0.1275	0.1297	0.1297	0.1193	0.1308	0.1224	0.1211	0.1125	0.1129	0.1605	0.1135	0.1153	0.1044	0.1148	0.1056	0.1375	0.1465	0.116	0.1146	0.1044	0.1024	0.1447	0.1433	0.1392	0.1176	0.1042	0.1461	0.1169	0.1287	0.115	0.1185	0.1275	0.1322	0.1473	0.1151	0.1391	0.1167	0.1188	0.1306	0.1276	0.1407	0.1289	0.1266	0.1337	0.1153	0.1173	0.1182	0.1248	0.1329
0.2024	0.2341	0.2411	0.2411	0.2707	0.258	0.2755	0.3047	0.1926	0.2182	0.2504	0.2158	0.2254	0.2309	0.2229	0.259	0.2076	0.2068	0.1958	0.2265	0.221	0.2052	0.2736	0.2686	0.2692	0.2497	0.2146	0.29	0.2294	0.2192	0.2817	0.2817	0.243	0.2151	0.2538	0.2366	0.2049	0.2322	0.2311	0.2644	0.2081	0.2093	0.2333	0.2136	0.2035	0.2284	0.228	0.233	0.2503	0.2435
0.1569	0.1451	0.1462	0.1462	0.1252	0.1349	0.1383	0.1578	0.1472	0.1103	0.1734	0.1308	0.1206	0.1206	0.1315	0.1334	0.1554	0.1599	0.1099	0.138	0.1387	0.1246	0.1665	0.1658	0.1576	0.1304	0.1322	0.139	0.1492	0.1606	0.1513	0.155	0.1378	0.1378	0.1362	0.1236	0.1135	0.1321	0.1358	0.1518	0.1517	0.1558	0.1405	0.1499	0.1534	0.1358	0.1368	0.1373	0.1444	0.1484
0.1364	0.1124	0.1135	0.1135	0.1096	0.1083	0.1095	0.1245	0.1157	0.1118	0.1376	0.1076	0.1094	0.1105	0.1089	0.0997	0.1069	0.1069	0.1018	0.1174	0.1073	0.0918	0.1278	0.1271	0.1291	0.1164	0.1124	0.1249	0.1156	0.1158	0.1184	0.1219	0.1052	0.1052	0.1278	0.1375	0.1132	0.1136	0.1241	0.1177	0.132	0.1013	0.1063	0.1039	0.1039	0.1081	0.109	0.1208	0.1108	0.1146
0.1235	0.1167	0.1177	0.1177	0.1257	0.1085	0.1088	0.1261	0.1197	0.1102	0.1385	0.1128	0.1146	0.1157	0.1141	0.1049	0.1241	0.1283	0.0974	0.1072	0.1079	0.1075	0.1301	0.1294	0.1301	0.1118	0.1118	0.1053	0.1241	0.1243	0.12	0.1235	0.1193	0.1215	0.105	0.1174	0.1139	0.1038	0.1038	0.1175	0.1172	0.1239	0.1156	0.1095	0.1095	0.111	0.112	0.1016	0.1184	0.1378
0.2566	0.2129	0.2191	0.2191	0.1977	0.2023	0.1807	0.2227	0.1788	0.1708	0.259	0.2061	0.2149	0.2199	0.1885	0.2026	0.2458	0.2741	0.1926	0.1661	0.1699	0.1894	0.2401	0.2363	0.2402	0.1992	0.199	0.2065	0.2291	0.2315	0.2064	0.2106	0.1772	0.1865	0.2181	0.1975	0.2042	0.1961	0.2071	0.1977	0.2372	0.1838	0.2336	0.2026	0.2228	0.1745	0.181	0.1728	0.2103	0.1958
0.1173	0.1083	0.1093	0.1093	0.0848	0.0838	0.0883	0.096	0.094	0.0958	0.0889	0.1106	0.1124	0.1135	0.0902	0.0902	0.0925	0.0925	0.0784	0.0969	0.0976	0.0894	0.1002	0.1002	0.0916	0.0852	0.1	0.0965	0.1135	0.1137	0.1092	0.1127	0.096	0.096	0.0916	0.0826	0.0803	0.0872	0.0836	0.0928	0.1027	0.0938	0.1199	0.0937	0.0937	0.0912	0.0912	0.0912	0.115	0.0928
0.1092	0.1251	0.1273	0.1273	0.1163	0.1309	0.1162	0.1362	0.1052	0.1091	0.1536	0.1093	0.1111	0.1121	0.1106	0.1145	0.1308	0.1172	0.095	0.1095	0.111	0.1088	0.1414	0.14	0.1385	0.108	0.1066	0.1367	0.1241	0.1246	0.1232	0.1307	0.1218	0.1265	0.1443	0.1299	0.133	0.1085	0.1099	0.1259	0.119	0.1363	0.1248	0.1211	0.1282	0.112	0.1141	0.115	0.1171	0.1252
0.1574	0.1593	0.1634	0.1634	0.1638	0.142	0.1462	0.1605	0.1296	0.1315	0.2144	0.1268	0.1302	0.1322	0.1293	0.1368	0.1917	0.2142	0.1622	0.1468	0.1504	0.1091	0.1622	0.1603	0.1598	0.1363	0.1281	0.1384	0.1475	0.1484	0.1576	0.1716	0.169	0.1807	0.1473	0.1516	0.1524	0.1248	0.129	0.1458	0.1581	0.1554	0.1438	0.1257	0.1316	0.1353	0.1392	0.1295	0.1411	0.1564
0.1141	0.0973	0.0973	0.0973	0.0896	0.0827	0.0896	0.0985	0.0996	0.0951	0.1016	0.0985	0.0994	0.1	0.0992	0.1012	0.1191	0.1236	0.0868	0.0869	0.0869	0.0929	0.1051	0.1051	0.1186	0.099	0.0977	0.0979	0.1134	0.1136	0.0985	0.0985	0.0985	0.0985	0.0953	0.0892	0.0844	0.098	0.1015	0.1126	0.1098	0.0993	0.1006	0.1107	0.1142	0.1054	0.1064	0.1069	0.0969	0.0969
0.1485	0.1252	0.1263	0.1263	0.1072	0.1033	0.1042	0.1157	0.1215	0.1191	0.1231	0.1209	0.1227	0.1238	0.1005	0.1005	0.1208	0.1208	0.0878	0.1161	0.1168	0.1058	0.1229	0.1229	0.1229	0.1049	0.1235	0.1181	0.1305	0.1307	0.1288	0.1323	0.1157	0.1157	0.119	0.1095	0.1007	0.1057	0.108	0.1147	0.1311	0.1205	0.1435	0.1202	0.1202	0.1091	0.1091	0.1091	0.1379	0.1156
0.372	0.3346	0.3137	0.3137	0.3409	0.3429	0.3463	0.3682	0.3048	0.3081	0.3543	0.3287	0.307	0.29	0.3276	0.3428	0.3601	0.3245	0.269	0.3181	0.3164	0.3329	0.3362	0.3473	0.3766	0.3665	0.2914	0.3098	0.3182	0.3099	0.3556	0.3176	0.3338	0.3032	0.3786	0.3118	0.2751	0.3457	0.3243	0.36	0.3881	0.3133	0.3126	0.3475	0.2964	0.3484	0.3074	0.3643	0.3472	0.3888
0.3571	0.3328	0.3262	0.3262	0.3399	0.3421	0.3455	0.3325	0.2958	0.2933	0.3528	0.3401	0.3302	0.312	0.3393	0.3569	0.3594	0.3393	0.2947	0.3164	0.3146	0.3083	0.3679	0.3624	0.3583	0.3665	0.27	0.3393	0.3044	0.3191	0.3262	0.3301	0.332	0.328	0.3584	0.326	0.3046	0.3203	0.3102	0.3593	0.3888	0.3428	0.2972	0.3323	0.322	0.3124	0.3172	0.3642	0.3209	0.3893
0.3081	0.2929	0.2853	0.2853	0.3029	0.2979	0.3078	0.3051	0.2683	0.247	0.302	0.2963	0.2848	0.2913	0.2939	0.3204	0.3173	0.2935	0.2403	0.2733	0.2818	0.2673	0.307	0.3029	0.3141	0.3202	0.2523	0.2783	0.2728	0.2752	0.3035	0.3045	0.2839	0.2759	0.3092	0.2981	0.2571	0.2893	0.2774	0.3037	0.3333	0.2832	0.262	0.2832	0.2677	0.2828	0.2856	0.317	0.2886	0.3489
0.2893	0.2797	0.2883	0.2883	0.3252	0.3146	0.3543	0.3199	0.268	0.2943	0.3268	0.3149	0.3174	0.2981	0.327	0.345	0.3363	0.2779	0.2788	0.3274	0.2853	0.3298	0.3198	0.3147	0.3595	0.3523	0.2688	0.3879	0.2878	0.2787	0.3427	0.2999	0.3328	0.3139	0.2995	0.2913	0.2529	0.3202	0.3305	0.3501	0.3151	0.3002	0.3473	0.3197	0.3093	0.2683	0.271	0.3159	0.3011	0.3239
0.3736	0.359	0.3378	0.3378	0.3587	0.3374	0.3913	0.3677	0.2987	0.2921	0.3212	0.3423	0.3206	0.3037	0.3673	0.3437	0.3464	0.2967	0.2596	0.38	0.3532	0.3484	0.3197	0.3303	0.358	0.3652	0.3296	0.3933	0.3232	0.315	0.3852	0.3331	0.3227	0.2926	0.3402	0.3436	0.2606	0.3461	0.3262	0.4086	0.3463	0.2854	0.3284	0.3502	0.3132	0.3273	0.2988	0.3397	0.3995	0.327
0.2293	0.2218	0.2272	0.2272	0.1944	0.2419	0.2166	0.2662	0.2333	0.22	0.2851	0.2172	0.2036	0.2076	0.2237	0.2423	0.2534	0.2246	0.1756	0.2182	0.2133	0.2438	0.2328	0.23	0.299	0.2018	0.2154	0.2341	0.2319	0.2452	0.2559	0.2366	0.2376	0.2263	0.2094	0.1933	0.1798	0.2103	0.2289	0.2394	0.2447	0.2256	0.2488	0.2636	0.261	0.2543	0.2441	0.226	0.2185	0.2625
0.3602	0.2985	0.2816	0.2816	0.3531	0.309	0.3678	0.3328	0.3355	0.3462	0.3116	0.3307	0.3115	0.2966	0.3635	0.3424	0.3602	0.3035	0.2411	0.3595	0.3361	0.3716	0.3007	0.3096	0.3415	0.3501	0.3001	0.3018	0.3342	0.3166	0.3764	0.3063	0.3105	0.2737	0.2804	0.2732	0.2316	0.3435	0.3427	0.3866	0.3689	0.2678	0.3439	0.346	0.3136	0.3691	0.3318	0.3494	0.3908	0.339
0.3532	0.2864	0.28	0.28	0.3468	0.2984	0.3629	0.2941	0.3081	0.3146	0.2972	0.3238	0.3142	0.2978	0.3718	0.3356	0.3378	0.3185	0.2499	0.3304	0.3173	0.3328	0.3	0.2969	0.3321	0.3209	0.2827	0.3018	0.3042	0.3068	0.3308	0.3073	0.2892	0.2712	0.2648	0.2717	0.2384	0.3374	0.3358	0.3819	0.3354	0.277	0.311	0.3018	0.3024	0.3416	0.336	0.3312	0.3612	0.3172
0.3324	0.2994	0.2929	0.2929	0.3162	0.322	0.3621	0.3498	0.3159	0.3062	0.3047	0.3158	0.2939	0.2885	0.3396	0.3427	0.3315	0.2663	0.2296	0.3539	0.3271	0.376	0.3355	0.3469	0.345	0.3507	0.2965	0.3743	0.3096	0.2797	0.3841	0.3151	0.3181	0.2871	0.3026	0.3237	0.2532	0.3302	0.3236	0.3919	0.3143	0.3131	0.3389	0.3921	0.3234	0.3607	0.3305	0.3938	0.3699	0.3699
0.398	0.3118	0.3058	0.3058	0.3692	0.3344	0.3876	0.3459	0.3227	0.3168	0.3202	0.3491	0.3278	0.3108	0.3618	0.3671	0.3591	0.3098	0.2553	0.3501	0.3247	0.3972	0.3483	0.3592	0.374	0.3728	0.3156	0.3685	0.3429	0.3231	0.3786	0.3277	0.3418	0.3123	0.3173	0.2903	0.2687	0.3515	0.3462	0.3852	0.3536	0.3264	0.3636	0.386	0.3213	0.3816	0.365	0.402	0.4069	0.3965
0.3723	0.2982	0.3059	0.3059	0.358	0.3239	0.3599	0.3506	0.3055	0.3268	0.3195	0.3516	0.3288	0.3235	0.3798	0.4217	0.3623	0.3249	0.2563	0.3249	0.3235	0.3894	0.3474	0.3593	0.4174	0.3381	0.3105	0.3353	0.3491	0.3274	0.3707	0.3159	0.3611	0.3148	0.2982	0.2608	0.2378	0.3438	0.3553	0.3947	0.3898	0.3366	0.3556	0.4084	0.3531	0.3591	0.341	0.3774	0.3863	0.355
0.4511	0.3249	0.3188	0.3188	0.3134	0.3248	0.3264	0.3372	0.3281	0.3848	0.3662	0.3358	0.3263	0.309	0.3608	0.3237	0.3347	0.3145	0.3395	0.3501	0.3366	0.3512	0.3517	0.3629	0.3531	0.3634	0.3279	0.3194	0.331	0.3462	0.3447	0.3351	0.3502	0.3199	0.3601	0.295	0.2836	0.3566	0.3355	0.3721	0.424	0.3128	0.3167	0.3381	0.3144	0.3415	0.324	0.3958	0.3233	0.3416
0.2844	0.2689	0.2775	0.2775	0.261	0.2793	0.2773	0.2852	0.2139	0.224	0.3702	0.2305	0.2274	0.2066	0.2378	0.2291	0.292	0.2784	0.2447	0.2403	0.2349	0.2142	0.3078	0.3024	0.3471	0.2139	0.1999	0.2925	0.2552	0.2576	0.2727	0.2676	0.2375	0.2536	0.3388	0.2979	0.2647	0.2335	0.2509	0.3056	0.2937	0.3234	0.2774	0.2661	0.279	0.245	0.2323	0.2369	0.2738	0.3039
0.2967	0.2961	0.309	0.309	0.2885	0.3296	0.2889	0.3205	0.1863	0.2295	0.3928	0.2487	0.2482	0.227	0.2589	0.2553	0.2937	0.311	0.2699	0.2287	0.2241	0.2159	0.3413	0.3333	0.3399	0.2236	0.2058	0.2782	0.2287	0.2591	0.2714	0.2934	0.2186	0.2374	0.3624	0.2923	0.2436	0.2347	0.2389	0.2924	0.2953	0.3144	0.2422	0.2992	0.3062	0.2293	0.2435	0.2643	0.2682	0.3086
0.3702	0.3945	0.3881	0.3881	0.3543	0.3732	0.3732	0.3824	0.273	0.2712	0.3699	0.3348	0.3237	0.3037	0.3484	0.3523	0.3757	0.353	0.2661	0.3185	0.3166	0.3082	0.3993	0.3918	0.4152	0.3164	0.2782	0.3647	0.3429	0.3621	0.3824	0.3963	0.3095	0.3028	0.3934	0.3355	0.2895	0.3261	0.3026	0.3888	0.3882	0.3325	0.3445	0.372	0.3457	0.3316	0.3382	0.3052	0.3647	0.3626
0.3468	0.3021	0.2955	0.2955	0.3406	0.3094	0.3468	0.3671	0.3132	0.2747	0.3374	0.3139	0.2811	0.2648	0.3245	0.2999	0.3652	0.3296	0.2665	0.3409	0.3151	0.3361	0.3335	0.3446	0.364	0.3037	0.2772	0.2799	0.3174	0.309	0.3999	0.3464	0.3598	0.329	0.3017	0.3114	0.2712	0.3069	0.2971	0.3547	0.3144	0.2822	0.3525	0.363	0.2977	0.3745	0.3444	0.3524	0.4355	0.4425
0.3262	0.3221	0.3314	0.3314	0.3338	0.2999	0.3251	0.2918	0.2857	0.2901	0.308	0.3073	0.309	0.2908	0.3181	0.3051	0.3758	0.3751	0.2854	0.3098	0.3077	0.3184	0.3585	0.353	0.3565	0.3082	0.2895	0.3139	0.2978	0.325	0.2925	0.2921	0.2864	0.3061	0.2897	0.3361	0.2585	0.2998	0.3015	0.3649	0.3348	0.3003	0.2905	0.3277	0.3322	0.3444	0.3518	0.3332	0.3874	0.4029
0.3169	0.2799	0.2725	0.2725	0.3373	0.2934	0.3202	0.3	0.2485	0.2764	0.3249	0.3157	0.305	0.2858	0.3435	0.3018	0.3314	0.3091	0.2498	0.2982	0.2832	0.301	0.2962	0.2916	0.3698	0.2966	0.2478	0.2705	0.2833	0.2992	0.2952	0.2982	0.2877	0.2817	0.2994	0.2946	0.2756	0.3187	0.311	0.3461	0.3679	0.3267	0.2799	0.3286	0.3379	0.311	0.3042	0.3556	0.2873	0.3582
0.3186	0.2484	0.2538	0.2538	0.281	0.2487	0.3308	0.2952	0.2706	0.2483	0.3358	0.3078	0.3087	0.3024	0.346	0.3482	0.3104	0.2844	0.2453	0.303	0.3001	0.308	0.2961	0.2925	0.4245	0.3135	0.2834	0.3373	0.3276	0.3183	0.3261	0.2961	0.2913	0.269	0.2712	0.265	0.2376	0.3087	0.3265	0.3631	0.3453	0.2855	0.2969	0.3184	0.3042	0.2895	0.2688	0.2859	0.3301	0.3201
0.1545	0.159	0.16	0.16	0.1378	0.143	0.1285	0.1433	0.141	0.1214	0.1503	0.1295	0.1312	0.1322	0.1421	0.1345	0.1437	0.1476	0.1246	0.1244	0.1251	0.1148	0.1672	0.1658	0.137	0.1364	0.1288	0.1442	0.1505	0.151	0.1376	0.1409	0.1369	0.139	0.1389	0.1326	0.1299	0.1342	0.136	0.1392	0.1469	0.1407	0.1257	0.1357	0.1389	0.1444	0.1474	0.1372	0.1438	0.1363
0.1224	0.1297	0.132	0.132	0.1137	0.0924	0.1079	0.1058	0.1104	0.0843	0.1144	0.1116	0.1134	0.1145	0.1019	0.1037	0.1116	0.1116	0.0856	0.0928	0.0928	0.0881	0.1126	0.1126	0.117	0.0931	0.104	0.1031	0.1062	0.1062	0.1058	0.1058	0.1183	0.1205	0.1021	0.0942	0.0893	0.0969	0.0971	0.1047	0.1056	0.1069	0.1199	0.1047	0.1047	0.1073	0.1083	0.1087	0.1122	0.1014
0.1457	0.1384	0.1407	0.1407	0.1344	0.139	0.1366	0.1331	0.1283	0.1146	0.1739	0.1237	0.1256	0.1147	0.1251	0.1158	0.1479	0.1569	0.1214	0.128	0.1179	0.1117	0.1571	0.1557	0.1547	0.1237	0.1113	0.1489	0.1237	0.1356	0.127	0.1305	0.1395	0.1442	0.1576	0.1208	0.1465	0.1232	0.1254	0.1385	0.1366	0.148	0.1423	0.1391	0.1461	0.1206	0.1226	0.1236	0.128	0.1361
0.131	0.1343	0.1376	0.1376	0.1244	0.1384	0.1271	0.1316	0.1084	0.1194	0.1815	0.1149	0.1176	0.107	0.1169	0.1093	0.1263	0.1346	0.1299	0.1181	0.1084	0.0969	0.1567	0.1545	0.1578	0.1215	0.1095	0.1341	0.1181	0.1304	0.1195	0.1265	0.1182	0.1226	0.1745	0.1264	0.1571	0.1254	0.1152	0.1423	0.1379	0.1317	0.1151	0.1134	0.12	0.1207	0.1238	0.1252	0.1234	0.1356
0.2457	0.2168	0.2049	0.2049	0.214	0.2157	0.2148	0.2269	0.1972	0.1722	0.2591	0.1986	0.1931	0.1842	0.1917	0.1772	0.2343	0.2323	0.1938	0.1962	0.1888	0.1954	0.2316	0.2292	0.2608	0.1734	0.1769	0.2088	0.2236	0.2134	0.2462	0.2345	0.2415	0.2573	0.2152	0.1762	0.1938	0.1943	0.2002	0.2357	0.2274	0.2613	0.2589	0.2267	0.2128	0.2047	0.1896	0.1919	0.2346	0.25
0.1998	0.195	0.1992	0.1992	0.1783	0.192	0.1814	0.2002	0.1744	0.1782	0.2604	0.1719	0.1765	0.1664	0.1635	0.1575	0.2116	0.2283	0.1919	0.1801	0.1714	0.1607	0.228	0.2254	0.2173	0.167	0.1601	0.2007	0.1841	0.1966	0.1831	0.1759	0.1813	0.1875	0.2083	0.164	0.2132	0.167	0.1703	0.1972	0.1912	0.1993	0.1971	0.1777	0.1871	0.168	0.1608	0.1621	0.1814	0.2137
0.174	0.1451	0.1481	0.1481	0.1524	0.1468	0.1658	0.1428	0.1353	0.1265	0.1818	0.1493	0.1418	0.1316	0.1527	0.1349	0.1759	0.1693	0.1265	0.1478	0.139	0.1409	0.1679	0.166	0.1976	0.1244	0.1122	0.165	0.1529	0.1538	0.1598	0.1555	0.1571	0.166	0.1735	0.133	0.1369	0.1456	0.1546	0.182	0.1761	0.2048	0.1791	0.1704	0.1691	0.1447	0.1383	0.1401	0.158	0.1782
0.3035	0.2881	0.297	0.297	0.3264	0.3228	0.3329	0.3678	0.2442	0.3308	0.35	0.3573	0.3607	0.3549	0.3709	0.392	0.318	0.2934	0.2501	0.3122	0.2966	0.3243	0.3239	0.3186	0.3981	0.2822	0.2762	0.3315	0.2834	0.2741	0.3504	0.3415	0.3093	0.3039	0.3245	0.2984	0.241	0.3038	0.2928	0.3223	0.3373	0.3011	0.302	0.3259	0.3148	0.3091	0.2885	0.3087	0.2917	0.3465
0.1829	0.171	0.1745	0.1745	0.1871	0.1884	0.2049	0.2124	0.1676	0.1732	0.219	0.1764	0.1702	0.1731	0.1809	0.1939	0.1799	0.1729	0.1504	0.1816	0.1619	0.1568	0.2119	0.209	0.2045	0.1919	0.1732	0.2133	0.1677	0.1686	0.2152	0.2199	0.1826	0.1626	0.1751	0.1774	0.1409	0.1665	0.1732	0.1863	0.195	0.1544	0.1682	0.1624	0.1736	0.1779	0.1848	0.2008	0.178	0.1836
0.1739	0.1475	0.1495	0.1495	0.165	0.1649	0.19	0.164	0.1647	0.1378	0.1593	0.1688	0.1628	0.1653	0.1728	0.171	0.1549	0.1295	0.1143	0.1639	0.1562	0.1665	0.1628	0.1615	0.2111	0.1614	0.1725	0.1772	0.1785	0.1578	0.2185	0.1899	0.1741	0.1551	0.1431	0.134	0.1156	0.1833	0.1876	0.2066	0.1748	0.1777	0.2134	0.1698	0.167	0.1617	0.1562	0.1581	0.2176	0.1589
0.1435	0.1775	0.1827	0.1827	0.1693	0.1568	0.154	0.1686	0.121	0.1335	0.197	0.1364	0.1407	0.1432	0.1396	0.1352	0.1578	0.151	0.1373	0.1496	0.1539	0.1209	0.1702	0.1678	0.1854	0.1263	0.1348	0.1321	0.1716	0.1731	0.1604	0.1779	0.1434	0.1517	0.1583	0.1661	0.1517	0.1382	0.1408	0.1684	0.1631	0.1649	0.143	0.1293	0.1382	0.1394	0.1443	0.1235	0.1615	0.1684
0.1342	0.1547	0.1578	0.1578	0.1415	0.1513	0.1455	0.1677	0.1203	0.1336	0.1858	0.1337	0.1363	0.1378	0.1356	0.1412	0.1596	0.1496	0.1207	0.1451	0.148	0.1202	0.1676	0.1656	0.162	0.1399	0.1272	0.1682	0.1484	0.1492	0.1495	0.16	0.1475	0.1542	0.1752	0.1608	0.1437	0.1315	0.1326	0.1513	0.1432	0.164	0.1486	0.1456	0.1555	0.1349	0.1378	0.1392	0.1386	0.1501
0.1093	0.0813	0.0813	0.0813	0.1083	0.0912	0.1017	0.1043	0.1017	0.0833	0.1072	0.0922	0.0922	0.0922	0.1031	0.0922	0.1153	0.1198	0.0968	0.0852	0.0852	0.0852	0.1201	0.1194	0.1064	0.102	0.1019	0.0963	0.1122	0.1125	0.1178	0.1216	0.1171	0.1195	0.1065	0.0954	0.0895	0.1088	0.0944	0.1072	0.098	0.1028	0.0987	0.0915	0.0915	0.1112	0.1122	0.1127	0.106	0.0949
0.3611	0.3497	0.3621	0.3621	0.2939	0.343	0.3503	0.3706	0.2511	0.2926	0.4089	0.3308	0.3192	0.2988	0.3294	0.331	0.3275	0.3015	0.2527	0.3256	0.3239	0.3093	0.3901	0.3825	0.4579	0.311	0.2593	0.333	0.309	0.3264	0.3375	0.3444	0.313	0.3233	0.3791	0.3212	0.2992	0.3042	0.2971	0.3824	0.3783	0.3612	0.2941	0.3273	0.3151	0.2857	0.2764	0.2955	0.3274	0.3734
0.3682	0.2937	0.288	0.288	0.3351	0.2932	0.3649	0.359	0.3694	0.3312	0.2925	0.3464	0.3269	0.3225	0.3459	0.3615	0.3186	0.2766	0.255	0.367	0.3432	0.4067	0.3318	0.3413	0.3367	0.4516	0.3637	0.3191	0.3838	0.3758	0.3746	0.329	0.3421	0.2929	0.3028	0.2957	0.2407	0.385	0.3631	0.3549	0.3658	0.2625	0.3529	0.3289	0.2964	0.3509	0.3353	0.3202	0.3606	0.2864
0.3461	0.3369	0.3313	0.3313	0.442	0.3223	0.3855	0.3648	0.3207	0.2955	0.3235	0.3534	0.3333	0.3174	0.3528	0.3431	0.3608	0.302	0.2623	0.3515	0.3277	0.3624	0.3229	0.3326	0.3543	0.3624	0.3511	0.3149	0.3681	0.3601	0.4241	0.3757	0.3857	0.3321	0.3194	0.3117	0.242	0.3475	0.325	0.3878	0.355	0.2897	0.3682	0.3595	0.3132	0.3481	0.3319	0.3274	0.4079	0.3679
0.3399	0.2982	0.3056	0.3056	0.3209	0.3086	0.3732	0.3334	0.3151	0.3179	0.2894	0.3538	0.3329	0.3163	0.3537	0.3443	0.3239	0.2772	0.2817	0.3764	0.3636	0.364	0.3254	0.3359	0.3638	0.3227	0.3359	0.3186	0.3573	0.3488	0.366	0.3307	0.357	0.3151	0.2987	0.2684	0.2369	0.3535	0.3377	0.3846	0.336	0.2968	0.3475	0.3499	0.3014	0.3671	0.3385	0.334	0.3562	0.3137
0.3664	0.3342	0.3272	0.3272	0.3046	0.3354	0.3387	0.3795	0.2614	0.3282	0.3693	0.3232	0.3121	0.2929	0.3502	0.323	0.3025	0.2614	0.286	0.3588	0.3435	0.3206	0.3403	0.3534	0.3704	0.3575	0.296	0.3657	0.3191	0.3363	0.3289	0.3175	0.3061	0.2713	0.3676	0.3295	0.2861	0.3351	0.3155	0.4058	0.3478	0.3184	0.3027	0.3366	0.2937	0.3013	0.2813	0.3136	0.3351	0.3287
0.3133	0.2725	0.2813	0.2813	0.2495	0.2674	0.2662	0.2891	0.2184	0.2604	0.3126	0.2769	0.2769	0.256	0.2735	0.2546	0.2906	0.2603	0.2577	0.2823	0.2651	0.2637	0.2915	0.3062	0.3022	0.2675	0.2334	0.3395	0.2704	0.2732	0.2446	0.254	0.2669	0.2724	0.3141	0.2791	0.2294	0.2625	0.2658	0.3246	0.2902	0.2879	0.2768	0.267	0.264	0.2345	0.2343	0.2516	0.2594	0.2535
0.3682	0.3062	0.3005	0.3005	0.3768	0.309	0.3928	0.3442	0.3487	0.3154	0.308	0.3773	0.3571	0.3407	0.3778	0.4131	0.3534	0.3087	0.2675	0.3811	0.3688	0.3882	0.3429	0.3527	0.3382	0.3782	0.3498	0.3469	0.3605	0.3526	0.3888	0.3554	0.3798	0.3396	0.3183	0.2764	0.2585	0.3706	0.3572	0.392	0.3498	0.282	0.3743	0.3403	0.307	0.3538	0.349	0.3563	0.4105	0.3314
0.3007	0.3035	0.3132	0.3132	0.3387	0.3193	0.3453	0.3278	0.2517	0.2548	0.3622	0.2971	0.2844	0.2644	0.3083	0.3076	0.3679	0.3211	0.2204	0.2834	0.2799	0.2994	0.3459	0.34	0.3875	0.2978	0.2465	0.3793	0.3123	0.3158	0.339	0.345	0.3144	0.3074	0.3292	0.2983	0.2314	0.2774	0.2795	0.341	0.325	0.3568	0.3359	0.3141	0.2989	0.2977	0.3014	0.2818	0.3289	0.3547
0.3658	0.3146	0.307	0.307	0.2728	0.2725	0.3193	0.2953	0.265	0.3224	0.3274	0.3116	0.3001	0.2941	0.2964	0.2811	0.2858	0.2757	0.2483	0.3312	0.3155	0.289	0.3003	0.3131	0.3155	0.3165	0.2627	0.3238	0.2912	0.3069	0.2805	0.295	0.2875	0.2655	0.3036	0.2878	0.2616	0.2613	0.2644	0.2987	0.364	0.2914	0.2701	0.2641	0.2605	0.2674	0.2692	0.3135	0.2938	0.2795
0.2906	0.2552	0.2623	0.2623	0.2623	0.254	0.2921	0.2715	0.229	0.2194	0.2734	0.3107	0.273	0.2666	0.2824	0.2664	0.2727	0.2461	0.2168	0.2564	0.241	0.2642	0.2558	0.268	0.3033	0.2336	0.245	0.2576	0.2346	0.2366	0.3024	0.2884	0.2809	0.259	0.2391	0.1878	0.221	0.2657	0.2609	0.2868	0.2772	0.2845	0.2836	0.2795	0.2492	0.2835	0.2629	0.2685	0.273	0.2711
0.1965	0.2257	0.2326	0.2326	0.2353	0.1951	0.2184	0.1969	0.1694	0.1763	0.2772	0.1997	0.208	0.1995	0.2058	0.2088	0.2404	0.2442	0.1743	0.1938	0.1871	0.1711	0.2368	0.2333	0.2337	0.2058	0.171	0.26	0.2056	0.2197	0.2164	0.2217	0.2118	0.2109	0.2314	0.1835	0.2365	0.1689	0.1781	0.1928	0.2149	0.211	0.1991	0.1995	0.2014	0.2054	0.2028	0.2066	0.1956	0.222
0.1106	0.0959	0.0959	0.0959	0.11	0.093	0.108	0.0997	0.1095	0.0858	0.101	0.104	0.1048	0.1053	0.1046	0.1065	0.1148	0.1189	0.0837	0.1044	0.1051	0.0936	0.1238	0.1231	0.1016	0.1113	0.1041	0.1222	0.1223	0.1228	0.0997	0.0997	0.0997	0.0997	0.0981	0.0924	0.0913	0.0915	0.0894	0.0956	0.11	0.101	0.0969	0.0968	0.0968	0.1058	0.1067	0.0963	0.1084	0.0975
0.1705	0.148	0.1519	0.1519	0.1372	0.1533	0.1351	0.1485	0.133	0.1487	0.1972	0.1444	0.1499	0.14	0.1364	0.132	0.1568	0.1723	0.1546	0.1458	0.1375	0.1297	0.1883	0.185	0.1653	0.1345	0.1183	0.1721	0.1475	0.1614	0.1462	0.1418	0.1437	0.1521	0.1527	0.1271	0.2039	0.1251	0.1318	0.1677	0.1766	0.1624	0.1617	0.1407	0.1532	0.1262	0.1191	0.1317	0.1432	0.146
0.158	0.1328	0.1358	0.1358	0.1244	0.1355	0.1219	0.1306	0.1274	0.1362	0.1722	0.1342	0.1387	0.1286	0.1257	0.1198	0.1407	0.1523	0.1385	0.1352	0.1264	0.1201	0.1697	0.1671	0.1475	0.1241	0.1098	0.1529	0.1367	0.15	0.1334	0.1433	0.1449	0.1537	0.131	0.1093	0.1801	0.1153	0.1209	0.1525	0.1623	0.165	0.1486	0.1282	0.1376	0.1169	0.1197	0.121	0.1323	0.1317
0.1477	0.138	0.1398	0.1398	0.1286	0.1384	0.131	0.1493	0.1359	0.1208	0.1632	0.1357	0.1382	0.1396	0.1376	0.1429	0.1316	0.1349	0.1408	0.1243	0.1255	0.116	0.1943	0.1917	0.1513	0.1294	0.136	0.1317	0.1546	0.1553	0.1386	0.1449	0.1636	0.1724	0.1541	0.1386	0.1916	0.1186	0.1258	0.1411	0.1469	0.148	0.1392	0.1399	0.1458	0.1181	0.1292	0.1411	0.1341	0.141
0.1477	0.138	0.1398	0.1398	0.1286	0.1384	0.131	0.1493	0.1359	0.1208	0.1632	0.1357	0.1382	0.1396	0.1376	0.1429	0.1316	0.1349	0.1408	0.1243	0.1255	0.116	0.1943	0.1917	0.1513	0.1294	0.136	0.1317	0.1546	0.1553	0.1386	0.1449	0.1636	0.1724	0.1541	0.1386	0.1916	0.1186	0.1258	0.1411	0.1469	0.148	0.1392	0.1399	0.1458	0.1181	0.1292	0.1411	0.1341	0.141
0.2673	0.2826	0.2914	0.2914	0.3043	0.3145	0.3086	0.4443	0.2389	0.2322	0.3555	0.2717	0.2578	0.2637	0.2428	0.2769	0.3429	0.3145	0.2467	0.2681	0.2639	0.2346	0.3427	0.3584	0.3156	0.2686	0.2437	0.2867	0.2688	0.259	0.3586	0.3645	0.3491	0.3428	0.3503	0.3139	0.2838	0.2528	0.2493	0.3017	0.2881	0.2409	0.3181	0.2804	0.2774	0.2713	0.2729	0.2658	0.2821	0.2957
0.2997	0.3515	0.3662	0.3662	0.2967	0.3498	0.2966	0.3565	0.2224	0.274	0.3658	0.2607	0.2733	0.252	0.2565	0.2804	0.3089	0.2991	0.2345	0.2697	0.2655	0.2278	0.376	0.368	0.3209	0.2544	0.226	0.3616	0.2655	0.2818	0.3074	0.3293	0.2687	0.2903	0.3975	0.3281	0.2983	0.2656	0.2517	0.3062	0.2924	0.2813	0.2871	0.2825	0.2805	0.2614	0.2626	0.2426	0.2847	0.3008
0.1989	0.2203	0.2267	0.2267	0.1998	0.2052	0.1896	0.2135	0.1606	0.1592	0.2463	0.1772	0.1828	0.186	0.1814	0.1797	0.1844	0.1962	0.2116	0.165	0.168	0.1403	0.2145	0.2119	0.2103	0.1573	0.1627	0.1752	0.1836	0.1846	0.2034	0.2211	0.2	0.2113	0.2044	0.1798	0.2039	0.1691	0.1741	0.1885	0.1835	0.2058	0.1837	0.1703	0.1804	0.1852	0.1915	0.1828	0.1843	0.1889
0.205	0.2448	0.2527	0.2527	0.2212	0.2337	0.2104	0.2381	0.173	0.1763	0.2769	0.1972	0.2039	0.2077	0.2021	0.2021	0.2065	0.202	0.2127	0.1803	0.184	0.1564	0.2432	0.2399	0.2312	0.177	0.1784	0.1985	0.2012	0.2025	0.2221	0.244	0.2179	0.2318	0.2255	0.2051	0.2371	0.1884	0.1952	0.2144	0.2062	0.2299	0.2058	0.1904	0.2037	0.1962	0.2037	0.195	0.1992	0.2074
0.1377	0.1123	0.1123	0.1123	0.1258	0.1011	0.1087	0.1203	0.1284	0.0997	0.1261	0.116	0.1169	0.1174	0.1166	0.1186	0.1412	0.1457	0.0952	0.11	0.11	0.1134	0.1477	0.147	0.1217	0.1156	0.1194	0.1435	0.1351	0.1354	0.1203	0.1203	0.1203	0.1203	0.1171	0.1051	0.0978	0.1042	0.1042	0.1126	0.1282	0.1222	0.1212	0.1216	0.1216	0.1173	0.1184	0.1077	0.1288	0.1176
0.1315	0.1266	0.1277	0.1277	0.1175	0.1172	0.1168	0.1333	0.1168	0.1112	0.1454	0.1123	0.1132	0.1137	0.1129	0.1149	0.1326	0.1371	0.1068	0.1119	0.1126	0.1043	0.1384	0.1377	0.1363	0.1081	0.1148	0.1343	0.1294	0.1296	0.1268	0.1305	0.1261	0.1284	0.1371	0.1215	0.0956	0.1131	0.1136	0.1262	0.1213	0.1333	0.1266	0.1241	0.1276	0.1184	0.1194	0.1198	0.1213	0.1254
0.3149	0.2978	0.2904	0.2904	0.3282	0.2932	0.3035	0.3153	0.2604	0.269	0.3385	0.3052	0.3069	0.3011	0.3299	0.3027	0.3145	0.3083	0.2342	0.3	0.285	0.2912	0.2837	0.2801	0.3453	0.3043	0.2471	0.2879	0.2773	0.2919	0.3105	0.2974	0.2645	0.2556	0.261	0.2923	0.2523	0.3259	0.3389	0.3464	0.3465	0.3086	0.2698	0.3149	0.303	0.3141	0.2944	0.3413	0.2959	0.3613
0.2684	0.2256	0.2322	0.2322	0.2179	0.2555	0.2084	0.2338	0.1908	0.2063	0.2981	0.2153	0.2117	0.2032	0.2221	0.2121	0.2777	0.2881	0.2071	0.2212	0.2153	0.213	0.2986	0.2929	0.2707	0.2376	0.1972	0.2632	0.2184	0.2461	0.2023	0.2042	0.2118	0.2261	0.2262	0.1915	0.2417	0.2002	0.2015	0.262	0.2666	0.2691	0.2161	0.2241	0.2493	0.2074	0.2048	0.2084	0.2272	0.2447
0.2075	0.188	0.1926	0.1926	0.1569	0.1917	0.1749	0.1899	0.1567	0.1621	0.2151	0.1775	0.1836	0.187	0.182	0.1807	0.182	0.1955	0.1686	0.1818	0.1867	0.1658	0.2124	0.2095	0.2069	0.1855	0.1555	0.2179	0.1903	0.1917	0.1697	0.165	0.1674	0.1749	0.1751	0.1848	0.2157	0.1634	0.1609	0.2074	0.199	0.1857	0.1696	0.1646	0.1758	0.1522	0.1454	0.1686	0.1751	0.1771
0.1746	0.1615	0.1469	0.1469	0.1511	0.1551	0.1491	0.1572	0.1446	0.1259	0.1722	0.134	0.1366	0.1262	0.1359	0.1159	0.151	0.1587	0.1222	0.1394	0.1299	0.1321	0.1598	0.1585	0.1738	0.1279	0.1219	0.1562	0.1538	0.1546	0.1597	0.1524	0.1446	0.1488	0.1608	0.1259	0.1482	0.139	0.1383	0.1604	0.1555	0.1768	0.1726	0.1686	0.1643	0.1503	0.1431	0.1444	0.1587	0.1583
0.1513	0.1268	0.1279	0.1279	0.123	0.1194	0.1185	0.138	0.1342	0.1068	0.1545	0.1172	0.119	0.12	0.1185	0.1224	0.1369	0.1411	0.124	0.1165	0.1172	0.106	0.1409	0.1403	0.1622	0.124	0.1227	0.121	0.1446	0.1451	0.132	0.1355	0.1188	0.1188	0.1448	0.1288	0.1235	0.1252	0.1277	0.1436	0.1451	0.1188	0.119	0.1312	0.1345	0.1287	0.1308	0.1317	0.1285	0.1323
0.1513	0.1268	0.1279	0.1279	0.123	0.1194	0.1185	0.138	0.1342	0.1068	0.1545	0.1172	0.119	0.12	0.1185	0.1224	0.1369	0.1411	0.124	0.1165	0.1172	0.106	0.1409	0.1403	0.1622	0.124	0.1227	0.121	0.1446	0.1451	0.132	0.1355	0.1188	0.1188	0.1448	0.1288	0.1235	0.1252	0.1277	0.1436	0.1451	0.1188	0.119	0.1312	0.1345	0.1287	0.1308	0.1317	0.1285	0.1323
0.3579	0.2815	0.2749	0.2749	0.3378	0.3118	0.3645	0.3356	0.2846	0.321	0.3444	0.3386	0.3164	0.2988	0.3794	0.3558	0.3335	0.2668	0.2662	0.3797	0.3374	0.3521	0.3036	0.3147	0.3723	0.3753	0.3235	0.3402	0.2901	0.2817	0.3698	0.3009	0.3305	0.2728	0.3175	0.2758	0.2574	0.3707	0.3413	0.4157	0.3593	0.3172	0.3159	0.3469	0.2944	0.314	0.2737	0.3407	0.3393	0.337
0.3722	0.3292	0.3234	0.3234	0.336	0.2799	0.3657	0.3319	0.3298	0.3554	0.3183	0.3699	0.3616	0.3449	0.3457	0.361	0.3176	0.2985	0.2662	0.3466	0.334	0.3464	0.349	0.359	0.372	0.3242	0.3485	0.3207	0.3557	0.3478	0.3651	0.3306	0.3113	0.2731	0.2903	0.2674	0.2564	0.3297	0.334	0.3542	0.3667	0.2753	0.3521	0.3112	0.2882	0.4064	0.3661	0.3499	0.3921	0.3378
0.1488	0.1387	0.1249	0.1249	0.1541	0.1412	0.157	0.1507	0.1316	0.1275	0.1439	0.1221	0.1245	0.1145	0.1464	0.1165	0.1473	0.1581	0.1385	0.1266	0.1177	0.1335	0.1794	0.177	0.1266	0.1387	0.1184	0.1318	0.1427	0.1557	0.1484	0.1616	0.174	0.1706	0.1586	0.1172	0.1451	0.1405	0.1324	0.1556	0.1319	0.1556	0.1714	0.1321	0.141	0.133	0.138	0.1402	0.1351	0.1196
0.2774	0.2777	0.2697	0.2697	0.2907	0.3179	0.3248	0.3469	0.2352	0.2779	0.3128	0.2401	0.2272	0.2087	0.2614	0.2731	0.2856	0.2775	0.2544	0.2601	0.2441	0.28	0.3439	0.3586	0.341	0.2916	0.2541	0.3079	0.2591	0.262	0.3138	0.284	0.2747	0.2378	0.3817	0.2935	0.2694	0.2891	0.2725	0.3521	0.2839	0.244	0.2668	0.3258	0.3154	0.2702	0.2614	0.3103	0.3318	0.2763
0.3468	0.3268	0.338	0.338	0.33	0.3713	0.4066	0.3983	0.2714	0.2763	0.4185	0.2978	0.286	0.2798	0.3533	0.3771	0.3306	0.2876	0.2779	0.3154	0.3135	0.3103	0.371	0.3642	0.416	0.3218	0.2799	0.3385	0.3129	0.3033	0.413	0.3688	0.317	0.296	0.3453	0.3282	0.2814	0.3304	0.3254	0.4029	0.3652	0.3066	0.3089	0.3199	0.2909	0.326	0.3188	0.2996	0.3476	0.3606
0.2914	0.3262	0.2992	0.2992	0.2988	0.3833	0.3005	0.4057	0.2279	0.277	0.3412	0.2461	0.2571	0.2379	0.2667	0.2772	0.2883	0.2612	0.2717	0.285	0.2687	0.282	0.3291	0.3228	0.3459	0.2755	0.2442	0.3407	0.2754	0.2788	0.32	0.3084	0.2946	0.2724	0.394	0.3114	0.2257	0.2752	0.2437	0.3315	0.2764	0.2664	0.3089	0.3262	0.2795	0.2917	0.2576	0.2639	0.3049	0.2794
0.2327	0.2497	0.2585	0.2585	0.2322	0.2456	0.2508	0.2692	0.186	0.19	0.2881	0.2275	0.2232	0.2145	0.2213	0.2227	0.2678	0.2298	0.1888	0.2197	0.2133	0.2063	0.2472	0.2639	0.2385	0.2134	0.1774	0.2981	0.2163	0.2181	0.2264	0.2146	0.2216	0.221	0.3204	0.2576	0.252	0.2125	0.2121	0.2733	0.2578	0.2194	0.242	0.2342	0.2247	0.201	0.1863	0.2134	0.213	0.2118
0.3807	0.3455	0.3568	0.3568	0.3621	0.3626	0.4399	0.3924	0.2853	0.3043	0.3849	0.3677	0.3428	0.3228	0.3528	0.3742	0.3905	0.3297	0.2881	0.3678	0.3525	0.3285	0.3912	0.405	0.427	0.3511	0.2718	0.402	0.3293	0.3329	0.391	0.3852	0.348	0.3284	0.3805	0.3221	0.3167	0.3288	0.3264	0.44	0.3999	0.3635	0.3464	0.382	0.3393	0.3366	0.3168	0.3523	0.3482	0.3764
0.2586	0.2807	0.2902	0.2902	0.2962	0.2901	0.2859	0.3457	0.2084	0.2353	0.3864	0.2524	0.2507	0.2428	0.2478	0.2709	0.3202	0.2879	0.2413	0.2473	0.256	0.2179	0.3213	0.3379	0.3384	0.2499	0.2466	0.3024	0.274	0.2634	0.2981	0.3189	0.2743	0.263	0.3884	0.3115	0.2532	0.2421	0.2515	0.2739	0.2984	0.3134	0.2776	0.2946	0.2938	0.2432	0.2555	0.275	0.266	0.2944
0.2549	0.2943	0.2863	0.2863	0.2508	0.3327	0.2836	0.3561	0.2373	0.2473	0.3391	0.2391	0.2377	0.2309	0.2469	0.2836	0.272	0.2623	0.2618	0.2601	0.2694	0.2584	0.3286	0.3226	0.3474	0.2661	0.2819	0.2965	0.2671	0.27	0.3069	0.2932	0.27	0.2614	0.3682	0.3094	0.2268	0.2678	0.238	0.255	0.2804	0.2853	0.257	0.311	0.2814	0.2871	0.266	0.2986	0.2683	0.3173
0.1581	0.1403	0.142	0.142	0.1624	0.1569	0.1571	0.1734	0.1546	0.1316	0.1981	0.1408	0.1442	0.1342	0.1548	0.1504	0.1517	0.1585	0.1364	0.1549	0.1348	0.146	0.1744	0.1727	0.2168	0.1561	0.1525	0.1959	0.1535	0.1657	0.1711	0.1667	0.1968	0.1615	0.1554	0.1242	0.1637	0.1571	0.1645	0.1739	0.1524	0.1685	0.1699	0.1835	0.1649	0.1589	0.1525	0.1542	0.1686	0.1714
0.1476	0.1429	0.145	0.145	0.1374	0.1422	0.1315	0.1383	0.1375	0.1211	0.1793	0.1216	0.1234	0.1127	0.1229	0.1138	0.1548	0.1631	0.1232	0.1237	0.1137	0.1177	0.1597	0.1584	0.1612	0.1248	0.1267	0.159	0.1328	0.1444	0.1327	0.136	0.1583	0.1653	0.1614	0.1262	0.1461	0.1271	0.1312	0.1454	0.1407	0.1538	0.1449	0.1451	0.1517	0.1306	0.1325	0.1334	0.136	0.1437
0.3176	0.3263	0.3175	0.3175	0.3086	0.3479	0.3118	0.3763	0.2364	0.2363	0.3638	0.2706	0.27	0.2627	0.2668	0.2923	0.3077	0.3196	0.232	0.2602	0.2687	0.2678	0.3696	0.3621	0.3938	0.2729	0.2578	0.3348	0.2959	0.2992	0.34	0.3693	0.2682	0.2724	0.3939	0.3271	0.2519	0.2692	0.2532	0.2896	0.3119	0.3209	0.2903	0.3129	0.2966	0.2877	0.2906	0.2836	0.312	0.3355
0.3458	0.3418	0.3161	0.3161	0.3112	0.3617	0.3623	0.387	0.2514	0.2816	0.3503	0.2965	0.2718	0.253	0.3079	0.2935	0.3415	0.28	0.2542	0.3057	0.3037	0.3128	0.3215	0.335	0.3977	0.2963	0.2762	0.3078	0.3349	0.3249	0.3643	0.3379	0.2913	0.2698	0.3995	0.3204	0.2743	0.3255	0.2873	0.3923	0.3339	0.3555	0.3282	0.3499	0.2887	0.3476	0.3004	0.3078	0.3532	0.3331
0.3146	0.2909	0.2999	0.2999	0.3122	0.2612	0.3122	0.2895	0.2314	0.2467	0.333	0.2618	0.2483	0.2291	0.2579	0.252	0.3269	0.2795	0.2532	0.2705	0.2666	0.2521	0.3061	0.3203	0.3395	0.2441	0.2194	0.2912	0.2929	0.2829	0.3229	0.3268	0.299	0.2909	0.3336	0.2462	0.2343	0.2916	0.3078	0.3419	0.3086	0.3419	0.3359	0.2833	0.2653	0.2629	0.2522	0.2696	0.2986	0.3001
0.3709	0.356	0.3678	0.3678	0.3891	0.3136	0.3909	0.3621	0.2684	0.3012	0.3487	0.3359	0.3252	0.306	0.3212	0.322	0.376	0.3166	0.2699	0.3203	0.3053	0.2982	0.3398	0.3526	0.3325	0.3053	0.2518	0.3268	0.3181	0.3088	0.3824	0.376	0.3558	0.3705	0.3923	0.3186	0.2578	0.3276	0.3182	0.3518	0.353	0.3005	0.346	0.3114	0.2833	0.309	0.3011	0.3341	0.3232	0.3297
0.1522	0.1484	0.1505	0.1505	0.1564	0.143	0.1532	0.1399	0.1404	0.1258	0.1763	0.1371	0.1399	0.1292	0.1391	0.1315	0.1571	0.1654	0.1256	0.1432	0.1335	0.1249	0.1652	0.1639	0.1757	0.1426	0.1286	0.1887	0.1459	0.1583	0.1477	0.1548	0.1599	0.1508	0.1768	0.134	0.1858	0.1418	0.1444	0.1511	0.148	0.1814	0.1646	0.1665	0.1593	0.1407	0.1438	0.1452	0.1559	0.168
0.3465	0.3413	0.3339	0.3339	0.3399	0.3617	0.3658	0.3917	0.2557	0.3016	0.3837	0.2996	0.2875	0.2683	0.3105	0.2953	0.347	0.3222	0.2576	0.3279	0.3261	0.2992	0.3854	0.4001	0.386	0.3383	0.2841	0.3516	0.3256	0.3434	0.3387	0.3447	0.3298	0.3086	0.4046	0.3172	0.2738	0.2806	0.2654	0.3382	0.3401	0.3365	0.303	0.3141	0.3001	0.3096	0.3013	0.3221	0.3561	0.352
0.2648	0.3151	0.328	0.328	0.2622	0.2984	0.2692	0.3188	0.1911	0.2436	0.3496	0.251	0.2498	0.2289	0.2216	0.2551	0.292	0.3052	0.2257	0.2437	0.2391	0.2144	0.3135	0.3075	0.3077	0.2271	0.2045	0.2773	0.2408	0.2697	0.2774	0.3158	0.2552	0.2767	0.2931	0.2448	0.2155	0.2394	0.2527	0.2539	0.2764	0.2886	0.2728	0.2355	0.2633	0.223	0.2344	0.2269	0.2598	0.2719
0.1731	0.1571	0.1601	0.1601	0.1494	0.1605	0.1631	0.1576	0.1506	0.1358	0.2044	0.1447	0.1366	0.1265	0.1473	0.1547	0.1881	0.1814	0.162	0.1645	0.1557	0.1403	0.1795	0.1777	0.1927	0.1388	0.1383	0.1809	0.1587	0.1594	0.1604	0.1371	0.1585	0.1648	0.1874	0.1663	0.1708	0.1605	0.1513	0.177	0.1736	0.1741	0.173	0.1706	0.1662	0.1502	0.1324	0.1559	0.1588	0.1742
0.152	0.1443	0.1476	0.1476	0.1404	0.1516	0.1403	0.1462	0.1307	0.1252	0.2031	0.1224	0.1251	0.1145	0.1244	0.1168	0.1629	0.1764	0.1356	0.1338	0.1241	0.12	0.1703	0.1682	0.1707	0.1258	0.1167	0.1696	0.1373	0.1496	0.134	0.1238	0.1327	0.1371	0.1838	0.1383	0.1663	0.1273	0.13	0.1497	0.1473	0.1466	0.1501	0.1496	0.1601	0.1301	0.1221	0.1346	0.1392	0.1513
0.1071	0.1193	0.1204	0.1204	0.1096	0.1165	0.111	0.1248	0.1071	0.1054	0.1076	0.1069	0.1078	0.1083	0.0967	0.1095	0.1224	0.1269	0.0876	0.1084	0.1091	0.1008	0.1303	0.1296	0.1242	0.1038	0.1111	0.1262	0.1217	0.1219	0.1183	0.122	0.1176	0.12	0.1293	0.1192	0.094	0.0955	0.0971	0.1026	0.1164	0.1061	0.1187	0.1171	0.1206	0.1119	0.113	0.1134	0.1154	0.1194
0.1386	0.1212	0.1222	0.1222	0.1132	0.1196	0.1149	0.1299	0.1244	0.1003	0.1435	0.121	0.1228	0.1238	0.1223	0.1262	0.1487	0.1577	0.12	0.1126	0.1133	0.1126	0.1342	0.1335	0.151	0.125	0.122	0.1309	0.1383	0.1388	0.1238	0.1273	0.1232	0.1254	0.1314	0.1254	0.1	0.1265	0.1269	0.1431	0.1382	0.1306	0.1294	0.1381	0.1451	0.1266	0.1286	0.1295	0.1182	0.1221
0.1614	0.1605	0.1639	0.1639	0.151	0.1598	0.1486	0.1563	0.1368	0.1321	0.208	0.1339	0.1366	0.126	0.1359	0.1283	0.1707	0.1841	0.1442	0.1398	0.1301	0.1233	0.1801	0.1779	0.1809	0.1334	0.1259	0.1783	0.1429	0.1553	0.1442	0.1512	0.1563	0.1633	0.1933	0.1453	0.1467	0.1392	0.1376	0.1603	0.1564	0.1771	0.1587	0.1535	0.1641	0.143	0.1461	0.1475	0.1477	0.1599
0.1467	0.1492	0.1513	0.1513	0.1302	0.1486	0.1424	0.1694	0.1473	0.1166	0.1642	0.1308	0.1215	0.122	0.1213	0.1358	0.1644	0.1727	0.1019	0.1381	0.1395	0.1302	0.1729	0.1716	0.1704	0.1311	0.1461	0.1486	0.148	0.1596	0.1573	0.1643	0.1559	0.1604	0.1547	0.1347	0.1071	0.1233	0.1269	0.1384	0.1524	0.1451	0.1422	0.1559	0.1625	0.1371	0.1391	0.14	0.1525	0.1602
0.1323	0.1156	0.1165	0.1165	0.1151	0.1097	0.1114	0.124	0.1224	0.1145	0.133	0.1158	0.1175	0.1185	0.117	0.1208	0.1063	0.1063	0.1334	0.1181	0.1195	0.0937	0.1692	0.167	0.1273	0.1119	0.1144	0.1243	0.1409	0.1417	0.1183	0.1216	0.1177	0.1198	0.1296	0.1139	0.1384	0.1039	0.1091	0.1328	0.1462	0.1255	0.1059	0.116	0.1192	0.1172	0.1191	0.12	0.1142	0.1179
0.362	0.3131	0.3056	0.3056	0.3315	0.3241	0.3471	0.3738	0.2883	0.2913	0.361	0.3166	0.3053	0.2864	0.3147	0.3146	0.3661	0.3064	0.2631	0.3148	0.2996	0.3189	0.3342	0.347	0.3831	0.3139	0.2973	0.3657	0.3455	0.3103	0.4115	0.3502	0.3505	0.3155	0.3404	0.2762	0.2336	0.3071	0.3122	0.4002	0.3646	0.2924	0.3919	0.3679	0.325	0.3401	0.2955	0.3018	0.3782	0.3264
0.2294	0.2332	0.2225	0.2225	0.2426	0.2473	0.2162	0.2445	0.1814	0.2133	0.2569	0.2079	0.2168	0.2217	0.2022	0.2331	0.2657	0.2749	0.2	0.2036	0.2097	0.172	0.2251	0.2219	0.2369	0.2141	0.2024	0.1901	0.2196	0.2218	0.2226	0.2478	0.2177	0.218	0.2642	0.2391	0.1855	0.198	0.1945	0.2145	0.2903	0.2065	0.2202	0.2267	0.2547	0.1982	0.219	0.2366	0.2003	0.2287
0.2797	0.2996	0.2933	0.2933	0.3145	0.2831	0.3175	0.2898	0.2924	0.2967	0.2872	0.3039	0.3055	0.3005	0.291	0.3146	0.2858	0.2787	0.2846	0.3148	0.3016	0.2778	0.3117	0.3077	0.3249	0.3146	0.367	0.3055	0.2802	0.2933	0.3268	0.317	0.2955	0.266	0.2925	0.3138	0.2949	0.3113	0.2825	0.3213	0.3107	0.2711	0.2933	0.2674	0.2658	0.3139	0.3074	0.2913	0.3682	0.3241
0.3999	0.3115	0.3053	0.3053	0.3512	0.332	0.3714	0.3635	0.3476	0.3154	0.3733	0.3802	0.3587	0.3415	0.3938	0.3713	0.3738	0.3099	0.2693	0.377	0.3512	0.4169	0.3483	0.3589	0.4415	0.388	0.3276	0.3386	0.403	0.3821	0.4434	0.3601	0.3595	0.3172	0.3142	0.2771	0.2543	0.3685	0.3765	0.4041	0.386	0.323	0.4263	0.4335	0.3822	0.3704	0.3416	0.3612	0.4211	0.4106
0.3922	0.2813	0.2744	0.2744	0.3002	0.2928	0.3144	0.32	0.2531	0.2913	0.3054	0.3031	0.2927	0.2752	0.314	0.2757	0.3164	0.2792	0.2682	0.3089	0.2826	0.3336	0.3173	0.3289	0.3683	0.3094	0.2862	0.2898	0.336	0.3269	0.3277	0.3177	0.3196	0.2877	0.3051	0.2619	0.2079	0.3177	0.3212	0.3591	0.3766	0.2823	0.336	0.3213	0.311	0.2855	0.2776	0.3066	0.3145	0.2928
0.3448	0.2747	0.2828	0.2828	0.2812	0.2874	0.2958	0.2971	0.2282	0.247	0.2976	0.2873	0.2884	0.2824	0.2979	0.2834	0.3115	0.2874	0.2618	0.268	0.2529	0.2939	0.3301	0.3247	0.3683	0.2807	0.2609	0.2996	0.3065	0.297	0.2947	0.3128	0.2877	0.2954	0.2794	0.2695	0.2096	0.2897	0.3049	0.3234	0.3259	0.2907	0.303	0.2888	0.3058	0.2588	0.2715	0.2896	0.2728	0.2869
0.2407	0.2244	0.2286	0.2286	0.2654	0.2343	0.2692	0.2785	0.2619	0.2354	0.29	0.2577	0.2562	0.2613	0.2772	0.2865	0.2607	0.2328	0.2226	0.2619	0.2463	0.2694	0.3287	0.3238	0.3136	0.2718	0.2429	0.2769	0.3016	0.2801	0.3114	0.2653	0.2774	0.2416	0.2311	0.2329	0.2398	0.2383	0.2481	0.2812	0.2948	0.2402	0.2683	0.2869	0.2702	0.2885	0.2793	0.2851	0.2647	0.3188
0.3169	0.301	0.3112	0.3112	0.3156	0.3425	0.308	0.3698	0.2332	0.2662	0.4064	0.2916	0.2929	0.2862	0.3033	0.3371	0.3577	0.381	0.2635	0.2916	0.3031	0.2767	0.3381	0.3318	0.4634	0.2958	0.2884	0.2845	0.3025	0.3205	0.3352	0.3422	0.2801	0.2708	0.3291	0.2957	0.2473	0.3017	0.3144	0.354	0.3767	0.3322	0.3096	0.3591	0.3716	0.2916	0.2956	0.3031	0.3065	0.3905
0.2703	0.3152	0.3272	0.3272	0.279	0.3147	0.265	0.3168	0.2146	0.2436	0.4095	0.2411	0.2515	0.2306	0.2487	0.2556	0.3571	0.3536	0.2965	0.2446	0.2396	0.2442	0.3379	0.3314	0.3286	0.2333	0.2246	0.3183	0.2687	0.2855	0.2644	0.2763	0.2882	0.314	0.3711	0.3556	0.2756	0.2404	0.251	0.2892	0.2763	0.2877	0.2791	0.3039	0.3259	0.2384	0.2502	0.2692	0.2884	0.3059
0.2666	0.2853	0.2934	0.2934	0.3027	0.3142	0.3342	0.3398	0.2664	0.2437	0.3062	0.2822	0.2826	0.2641	0.3183	0.335	0.3153	0.2912	0.2317	0.3006	0.2854	0.2952	0.3379	0.3325	0.3698	0.3319	0.2863	0.3604	0.2798	0.2947	0.3458	0.3361	0.2936	0.2725	0.3243	0.2964	0.2555	0.3226	0.3031	0.3491	0.2699	0.2803	0.2843	0.3178	0.3062	0.3018	0.3066	0.3008	0.3344	0.2965
0.2393	0.272	0.2815	0.2815	0.2781	0.3324	0.2827	0.3357	0.2079	0.2234	0.3134	0.2311	0.242	0.2341	0.2391	0.2622	0.2709	0.3025	0.2575	0.2579	0.2533	0.2108	0.3351	0.3282	0.3267	0.2395	0.2168	0.3476	0.2388	0.2411	0.2881	0.3089	0.2643	0.253	0.3516	0.3332	0.2784	0.2495	0.2515	0.2909	0.2431	0.2791	0.2591	0.302	0.3044	0.2549	0.2565	0.2773	0.2697	0.3032
0.2664	0.3406	0.3326	0.3326	0.3045	0.405	0.33	0.4033	0.1966	0.2803	0.3887	0.2528	0.2522	0.2313	0.2626	0.2745	0.3176	0.3124	0.2716	0.2775	0.26	0.2532	0.3931	0.3833	0.3903	0.2731	0.2443	0.3558	0.2366	0.2662	0.3122	0.3414	0.2856	0.2781	0.4289	0.3191	0.2479	0.2649	0.24	0.3346	0.2971	0.3146	0.2908	0.302	0.3292	0.2714	0.2616	0.2685	0.2861	0.3096
0.2319	0.2357	0.2434	0.2434	0.2493	0.2779	0.2823	0.3158	0.2006	0.2105	0.3211	0.2437	0.2291	0.2213	0.2395	0.2644	0.2503	0.2365	0.243	0.2517	0.2477	0.2073	0.315	0.3085	0.3332	0.2248	0.2086	0.2749	0.2591	0.2623	0.2884	0.2907	0.2339	0.2214	0.2727	0.2445	0.212	0.234	0.2498	0.2701	0.2707	0.2717	0.2368	0.2507	0.2468	0.2427	0.2312	0.2501	0.2406	0.2674
0.2027	0.1995	0.2054	0.2054	0.1803	0.2055	0.1977	0.2252	0.1518	0.1685	0.2682	0.1656	0.1477	0.1382	0.1581	0.1551	0.212	0.2114	0.1629	0.1762	0.1685	0.1488	0.226	0.2439	0.2242	0.1769	0.156	0.1863	0.1683	0.1814	0.191	0.1747	0.1606	0.1536	0.2539	0.1788	0.2078	0.1748	0.1778	0.2154	0.2053	0.1815	0.1746	0.1854	0.1861	0.1721	0.156	0.1821	0.1875	0.1971
0.1168	0.1384	0.1425	0.1425	0.1302	0.1285	0.1283	0.1378	0.1017	0.1202	0.1606	0.1211	0.1256	0.1282	0.1126	0.12	0.1292	0.1193	0.1296	0.1165	0.1193	0.0907	0.1391	0.1372	0.1385	0.1042	0.1158	0.1181	0.1119	0.1126	0.1207	0.1306	0.1322	0.1411	0.1281	0.1145	0.0947	0.1042	0.1031	0.1208	0.1191	0.138	0.1177	0.0999	0.1058	0.1125	0.1164	0.1067	0.1097	0.1366
0.1708	0.1503	0.154	0.154	0.2107	0.1856	0.1838	0.1682	0.1513	0.1747	0.1909	0.1666	0.1738	0.1652	0.1843	0.1872	0.2086	0.2124	0.1492	0.1858	0.1671	0.1767	0.2251	0.2208	0.2015	0.1943	0.1642	0.2804	0.173	0.1747	0.1734	0.1595	0.1972	0.167	0.1794	0.1644	0.2197	0.1767	0.185	0.2295	0.1894	0.2022	0.1943	0.2098	0.2211	0.1903	0.1885	0.2061	0.196	0.1977
0.291	0.2913	0.2999	0.2999	0.3271	0.2812	0.3513	0.3325	0.2554	0.2733	0.338	0.3087	0.2828	0.276	0.3198	0.3192	0.3108	0.2647	0.2136	0.2905	0.2741	0.3089	0.3128	0.3267	0.3866	0.3013	0.2618	0.3399	0.3144	0.3048	0.3437	0.2952	0.3191	0.2663	0.2886	0.2456	0.2336	0.2967	0.314	0.3679	0.3145	0.3022	0.3267	0.3194	0.2875	0.3012	0.2674	0.2853	0.332	0.3392
0.1581	0.1505	0.1525	0.1525	0.1541	0.1463	0.1563	0.1445	0.1472	0.1304	0.1896	0.1377	0.1404	0.1298	0.1397	0.1321	0.1663	0.1747	0.1303	0.147	0.1374	0.1376	0.1753	0.174	0.1924	0.1458	0.1343	0.1908	0.1581	0.1704	0.1523	0.1593	0.1644	0.1554	0.1749	0.1352	0.1817	0.1452	0.1501	0.1554	0.1536	0.1904	0.1712	0.1683	0.1611	0.1483	0.1513	0.1527	0.1604	0.1725
0.1839	0.1764	0.1816	0.1816	0.1648	0.1826	0.1836	0.1764	0.1377	0.1317	0.2365	0.1569	0.15	0.1401	0.1609	0.1444	0.1833	0.2041	0.1447	0.1622	0.1539	0.1432	0.1992	0.1959	0.2178	0.1441	0.1264	0.1524	0.1452	0.1709	0.1681	0.1857	0.1511	0.1595	0.1605	0.1284	0.155	0.1556	0.1605	0.1912	0.182	0.2134	0.17	0.1665	0.183	0.1492	0.1553	0.1341	0.1627	0.1869
0.1443	0.1352	0.1374	0.1374	0.1313	0.1334	0.1304	0.1554	0.1346	0.1111	0.1768	0.1157	0.1175	0.1186	0.117	0.1209	0.1463	0.1553	0.1182	0.1267	0.1282	0.1083	0.1553	0.1539	0.1484	0.1207	0.1226	0.1327	0.139	0.1395	0.1424	0.1321	0.1279	0.1301	0.1375	0.1214	0.1467	0.1236	0.1204	0.1382	0.1372	0.1297	0.1403	0.1205	0.1238	0.1233	0.1145	0.1149	0.1279	0.136
0.1813	0.1797	0.1846	0.1846	0.1574	0.1679	0.1596	0.2031	0.135	0.1666	0.2051	0.1635	0.1699	0.1735	0.1442	0.1531	0.1718	0.1648	0.1393	0.1578	0.1619	0.1373	0.1758	0.1735	0.175	0.152	0.1545	0.1805	0.1714	0.1728	0.1894	0.1911	0.1581	0.166	0.1953	0.1772	0.1363	0.1508	0.1491	0.1594	0.1708	0.1538	0.183	0.1557	0.1675	0.1496	0.1433	0.1565	0.1698	0.1601
0.1274	0.1089	0.111	0.111	0.1003	0.0946	0.0977	0.1047	0.1024	0.0912	0.1159	0.1027	0.1054	0.1069	0.0825	0.0842	0.1054	0.1093	0.0849	0.0996	0.101	0.0928	0.1073	0.1067	0.1082	0.0872	0.1042	0.1067	0.1109	0.1114	0.1124	0.1023	0.0861	0.0861	0.106	0.0941	0.0956	0.0898	0.095	0.0981	0.1127	0.0857	0.1336	0.0959	0.099	0.0915	0.0822	0.0928	0.1131	0.0941
0.1008	0.0908	0.0919	0.0919	0.0932	0.0883	0.0896	0.1069	0.0853	0.0888	0.1158	0.0824	0.0833	0.0838	0.0831	0.085	0.0839	0.0839	0.0856	0.0864	0.0871	0.0727	0.1092	0.1084	0.1166	0.0761	0.0914	0.0838	0.1065	0.1068	0.1004	0.1041	0.0869	0.0869	0.1094	0.0999	0.0945	0.0821	0.0838	0.0971	0.0987	0.0832	0.0795	0.09	0.09	0.0934	0.0944	0.0948	0.1019	0.1059
0.2079	0.2316	0.2399	0.2399	0.2136	0.2484	0.2135	0.2386	0.1707	0.1886	0.2627	0.2022	0.2118	0.2172	0.2227	0.2142	0.2265	0.2087	0.2027	0.1862	0.192	0.1838	0.2233	0.2198	0.2391	0.2046	0.1714	0.2242	0.2015	0.2035	0.1982	0.2036	0.1802	0.1928	0.2451	0.2596	0.2294	0.2059	0.1978	0.2452	0.2138	0.2032	0.1847	0.192	0.1967	0.1906	0.188	0.1918	0.1835	0.21
0.1925	0.1685	0.1722	0.1722	0.1684	0.1635	0.1508	0.1666	0.148	0.1584	0.1862	0.1583	0.1635	0.1665	0.1391	0.1459	0.1807	0.1951	0.1269	0.1615	0.1656	0.1511	0.1673	0.1657	0.1829	0.1561	0.1644	0.1888	0.1724	0.1735	0.179	0.1774	0.1625	0.1554	0.175	0.1545	0.1828	0.1534	0.1581	0.1689	0.1772	0.1825	0.21	0.1733	0.1714	0.1527	0.1464	0.1596	0.174	0.1803
0.1381	0.1309	0.133	0.133	0.104	0.1062	0.1053	0.115	0.1047	0.1116	0.1257	0.1213	0.1241	0.1256	0.1012	0.1029	0.114	0.1178	0.096	0.1117	0.1131	0.1014	0.1226	0.122	0.114	0.0988	0.1172	0.1167	0.1227	0.1232	0.1228	0.1126	0.0965	0.0965	0.1192	0.1089	0.1094	0.1007	0.1019	0.1121	0.1224	0.0985	0.1397	0.1114	0.1145	0.1	0.0907	0.1014	0.1272	0.1082
0.2457	0.2383	0.2452	0.2452	0.2168	0.2263	0.2203	0.2533	0.1962	0.1742	0.2729	0.201	0.2082	0.2123	0.1944	0.194	0.225	0.2226	0.1847	0.1984	0.2033	0.1856	0.2734	0.2691	0.2504	0.1887	0.1851	0.218	0.2123	0.2138	0.2342	0.2396	0.2162	0.2287	0.2692	0.2219	0.2063	0.1955	0.1909	0.2251	0.2173	0.2424	0.2311	0.2137	0.2156	0.2068	0.215	0.2187	0.2374	0.2739
0.3529	0.3049	0.2975	0.2975	0.3229	0.3315	0.3698	0.3614	0.285	0.3113	0.3695	0.3096	0.2985	0.2803	0.3474	0.3354	0.3549	0.3149	0.2858	0.3468	0.3319	0.3493	0.3418	0.337	0.4331	0.3458	0.3023	0.354	0.3381	0.3417	0.3822	0.3401	0.3565	0.3225	0.3488	0.3012	0.2593	0.3378	0.318	0.4258	0.3543	0.3168	0.3489	0.3737	0.3488	0.3451	0.3133	0.3203	0.4145	0.3658
0.3548	0.2774	0.2715	0.2715	0.328	0.2988	0.3701	0.316	0.3349	0.3328	0.322	0.3409	0.321	0.3054	0.3642	0.3304	0.3168	0.2612	0.2382	0.373	0.3365	0.3773	0.2793	0.2884	0.3861	0.3594	0.335	0.2822	0.3216	0.314	0.3744	0.3143	0.3054	0.257	0.3061	0.2855	0.24	0.4024	0.3766	0.386	0.3429	0.2634	0.3536	0.3454	0.2999	0.3337	0.3072	0.3241	0.3988	0.3458
0.3028	0.274	0.2814	0.2814	0.3006	0.3032	0.3534	0.323	0.2549	0.2461	0.3236	0.2947	0.2836	0.2654	0.3469	0.3358	0.3193	0.2794	0.2544	0.3044	0.2896	0.3256	0.3374	0.332	0.4631	0.3225	0.3229	0.3289	0.3264	0.3303	0.3623	0.3203	0.2944	0.2607	0.3129	0.2529	0.2291	0.3423	0.3325	0.3709	0.3203	0.2796	0.3129	0.3066	0.2793	0.3385	0.3063	0.276	0.3444	0.3091
0.3369	0.3348	0.3269	0.3269	0.3035	0.329	0.3366	0.3383	0.2632	0.2815	0.3687	0.306	0.3076	0.2872	0.3178	0.3346	0.3351	0.3294	0.2968	0.2897	0.2866	0.2814	0.3771	0.3699	0.4177	0.2875	0.2444	0.3206	0.3268	0.3308	0.3467	0.3351	0.292	0.299	0.3681	0.3124	0.2849	0.3109	0.3142	0.3493	0.3888	0.3104	0.3262	0.3371	0.3639	0.2804	0.2829	0.2892	0.319	0.3251
0.2828	0.2783	0.2866	0.2866	0.2866	0.2834	0.3002	0.2964	0.2726	0.2746	0.2985	0.3118	0.3012	0.2956	0.2846	0.3277	0.3449	0.3048	0.2525	0.3504	0.3663	0.2725	0.2816	0.2777	0.327	0.2948	0.2495	0.2832	0.3177	0.3217	0.2926	0.3113	0.2989	0.3089	0.2639	0.2917	0.2492	0.3021	0.3092	0.3415	0.3218	0.2984	0.2758	0.3162	0.3055	0.2845	0.2887	0.3087	0.2749	0.3378
0.1043	0.092	0.0931	0.0931	0.1082	0.1053	0.092	0.1159	0.0833	0.0919	0.1399	0.0989	0.0999	0.1004	0.0996	0.1016	0.1031	0.1076	0.0976	0.0917	0.0924	0.0864	0.1061	0.1054	0.1191	0.0794	0.0921	0.1191	0.0984	0.0986	0.1094	0.1131	0.1087	0.1111	0.1275	0.1212	0.1105	0.1126	0.0902	0.1088	0.1076	0.1047	0.1062	0.1051	0.1087	0.1079	0.1089	0.1094	0.1041	0.1082
0	0	0	0	0	0	0	0	0	0	0	0	0	0	0	0	0	0	0	0	0	0	0	0	0	0	0	0	0	0	0	0	0	0	0	0	0	0	0	0	0	0	0	0	0	0	0	0	0	0
[truncated: 236 more columns]
