# Supplementary material for: Neighborhood-based inference and restricted Boltzmann machine for small molecule-miRNA associations prediction
Source: PeerJ. 2023 Aug 24;11:e15889. doi: 10.7717/peerj.15889 (PMC10460564; doi:10.7717/peerj.15889)
Supplement: Supplemental Information 1 [file peerj-11-15889-s001.zip › Supplementary material/Code/Dataset2/39_286_five_fold/代码/SM similarity matrix.xlsx]

## Sheet: Sheet1
0.8137	0.1478	0.1057	0.0602	0.0328	0.0743	0.0614	0.0883	0.0396	0.0769	0.0869	0.0945	0.1351	0.0575	0.0434	0.0485	0.176	0.1771	0.1736	0.0417	0.0375	0.0793	0.0349	0.0922	0.0871	0.0676	0.1076	0.0836	0.1495	0.0681	0.0745	0.0785	0.1349	0.0582	0.1751	0.0679	0.0518	0.0424	0.058
0.1478	0.8594	0.1008	0.0914	0.1096	0.1078	0.1998	0.104	0.1775	0.1593	0.2372	0.1422	0.1865	0.1581	0.0895	0.1367	0.1779	0.197	0.2743	0.1149	0.1078	0.1152	0.1058	0.126	0.1022	0.1671	0.0879	0.0738	0.1768	0.1212	0.1568	0.1527	0.2343	0.1487	0.1536	0.1682	0.1572	0.1459	0.0738
0.1057	0.1008	0.842	0.0811	0.0828	0.0964	0.0665	0.1361	0.0681	0.0719	0.1009	0.0662	0.0651	0.056	0.0698	0.0497	0.0646	0.0736	0.102	0.0459	0.0535	0.0506	0.0383	0.0685	0.068	0.0805	0.0735	0.1305	0.082	0.0529	0.0504	0.1026	0.0709	0.0815	0.0644	0.1116	0.0839	0.0651	0.0786
0.0602	0.0914	0.0811	0.843	0.1106	0.0556	0.1677	0.0724	0.1189	0.0623	0.1043	0.1332	0.0637	0.055	0.0515	0.0583	0.062	0.0579	0.0961	0.1551	0.044	0.0596	0.0768	0.0863	0.049	0.1089	0.0724	0.0809	0.0828	0.0617	0.0972	0.0618	0.0656	0.1079	0.061	0.0867	0.0641	0.0564	0.036
0.0328	0.1096	0.0828	0.1106	0.8548	0.1427	0.0793	0.0461	0.0794	0.4016	0.1393	0.1164	0.0392	0.0766	0.1867	0.0441	0.1124	0.0571	0.0925	0.0653	0.3916	0.0653	0.3713	0.1468	0.1515	0.1271	0.1713	0.0909	0.0846	0.0659	0.1018	0.0831	0.0567	0.0953	0.1135	0.096	0.1885	0.1003	0.1145
0.0743	0.1078	0.0964	0.0556	0.1427	0.8488	0.0773	0.1049	0.0688	0.1508	0.1081	0.1284	0.061	0.0882	0.4911	0.0684	0.1362	0.0644	0.135	0.0371	0.1324	0.1099	0.1224	0.1787	0.4319	0.0913	0.3362	0.0862	0.1874	0.1108	0.1065	0.1732	0.1023	0.145	0.1245	0.11	0.1565	0.0737	0.0814
0.0614	0.1998	0.0665	0.1677	0.0793	0.0773	0.8442	0.0651	0.2139	0.1282	0.1947	0.1133	0.0701	0.1108	0.0718	0.0659	0.0502	0.058	0.1323	0.1365	0.0928	0.0966	0.1012	0.0927	0.0678	0.1531	0.0909	0.09	0.0919	0.1065	0.2012	0.1542	0.1883	0.1493	0.05	0.1861	0.1648	0.1053	0.1046
0.0883	0.104	0.1361	0.0724	0.0461	0.1049	0.0651	0.8426	0.0824	0.0727	0.1191	0.0846	0.0662	0.0834	0.0905	0.0652	0.1551	0.0836	0.1201	0.0507	0.0687	0.1105	0.0484	0.1184	0.1562	0.0998	0.1151	0.0822	0.1791	0.1128	0.067	0.1261	0.104	0.0969	0.1549	0.1301	0.085	0.091	0.0441
0.0396	0.1775	0.0681	0.1189	0.0794	0.0688	0.2139	0.0824	0.8441	0.0892	0.1357	0.1116	0.094	0.1223	0.0652	0.0522	0.0506	0.0434	0.1357	0.0959	0.0926	0.0865	0.1362	0.1249	0.0655	0.149	0.0986	0.0991	0.0804	0.0823	0.1303	0.1626	0.1074	0.1994	0.05	0.1972	0.1597	0.3121	0.074
0.0769	0.1593	0.0719	0.0623	0.4016	0.1508	0.1282	0.0727	0.0892	0.8487	0.1322	0.1455	0.1318	0.153	0.1346	0.1119	0.0774	0.1313	0.1079	0.0406	0.4798	0.0912	0.3817	0.196	0.1456	0.1239	0.1622	0.1009	0.0855	0.0932	0.1358	0.1559	0.0707	0.1703	0.0775	0.1316	0.2038	0.1517	0.132
0.0869	0.2372	0.1009	0.1043	0.1393	0.1081	0.1947	0.1191	0.1357	0.1322	0.8689	0.1673	0.1136	0.1668	0.1085	0.1263	0.1262	0.1473	0.2297	0.0969	0.0978	0.0921	0.0946	0.1383	0.1304	0.1261	0.1712	0.109	0.1807	0.097	0.1086	0.1115	0.147	0.15	0.1377	0.1308	0.134	0.168	0.104
0.0945	0.1422	0.0662	0.1332	0.1164	0.1284	0.1133	0.0846	0.1116	0.1455	0.1673	0.8459	0.0656	0.0942	0.1341	0.0666	0.087	0.0882	0.1173	0.0581	0.1368	0.1394	0.0998	0.0944	0.132	0.1596	0.1058	0.1078	0.1301	0.1214	0.1794	0.1018	0.1099	0.1212	0.0997	0.1071	0.1417	0.0794	0.1161
0.1351	0.1865	0.0651	0.0637	0.0392	0.061	0.0701	0.0662	0.094	0.1318	0.1136	0.0656	0.8348	0.1635	0.0987	0.3306	0.1629	0.3226	0.201	0.1112	0.1453	0.1131	0.1075	0.0852	0.0746	0.1512	0.0754	0.108	0.1165	0.1109	0.066	0.1001	0.2212	0.0821	0.1901	0.0696	0.109	0.121	0.0933
0.0575	0.1581	0.056	0.055	0.0766	0.0882	0.1108	0.0834	0.1223	0.153	0.1668	0.0942	0.1635	0.8403	0.1286	0.3267	0.0868	0.3217	0.1241	0.1463	0.1262	0.1143	0.1145	0.1201	0.1202	0.1308	0.144	0.0603	0.0956	0.1217	0.0957	0.1632	0.1482	0.4459	0.0867	0.3123	0.2552	0.1843	0.1593
0.0434	0.0895	0.0698	0.0515	0.1867	0.4911	0.0718	0.0905	0.0652	0.1346	0.1085	0.1341	0.0987	0.1286	0.8632	0.1171	0.2675	0.1115	0.1089	0.0654	0.1699	0.1105	0.1368	0.1773	0.6002	0.1426	0.3579	0.1023	0.2742	0.1091	0.0926	0.115	0.1783	0.106	0.2608	0.0945	0.1939	0.12	0.0787
0.0485	0.1367	0.0497	0.0583	0.0441	0.0684	0.0659	0.0652	0.0522	0.1119	0.1263	0.0666	0.3306	0.3267	0.1171	0.8465	0.06	0.4613	0.1165	0.2086	0.1174	0.1307	0.0806	0.0755	0.083	0.0975	0.0919	0.0779	0.0708	0.1365	0.0604	0.1086	0.1172	0.1161	0.0675	0.0919	0.1229	0.1613	0.0641
0.176	0.1779	0.0646	0.062	0.1124	0.1362	0.0502	0.1551	0.0506	0.0774	0.1262	0.087	0.1629	0.0868	0.2675	0.06	0.8648	0.1857	0.167	0.0589	0.0835	0.1003	0.0837	0.1417	0.3433	0.1026	0.113	0.0502	0.3542	0.1017	0.063	0.0751	0.2022	0.0802	0.6786	0.0573	0.0872	0.1216	0.0632
0.1771	0.197	0.0736	0.0579	0.0571	0.0644	0.058	0.0836	0.0434	0.1313	0.1473	0.0882	0.3226	0.3217	0.1115	0.4613	0.1857	0.8585	0.2309	0.2104	0.1237	0.1239	0.1041	0.0825	0.0958	0.098	0.1148	0.1361	0.1488	0.1316	0.0651	0.1001	0.2073	0.1106	0.1808	0.096	0.131	0.1048	0.0738
0.1736	0.2743	0.102	0.0961	0.0925	0.135	0.1323	0.1201	0.1357	0.1079	0.2297	0.1173	0.201	0.1241	0.1089	0.1165	0.167	0.2309	0.867	0.0942	0.1178	0.1305	0.0837	0.1023	0.0997	0.1482	0.1392	0.0443	0.1566	0.1304	0.1138	0.1247	0.2632	0.1334	0.1605	0.1182	0.1201	0.1672	0.1218
0.0417	0.1149	0.0459	0.1551	0.0653	0.0371	0.1365	0.0507	0.0959	0.0406	0.0969	0.0581	0.1112	0.1463	0.0654	0.2086	0.0589	0.2104	0.0942	0.8533	0.0693	0.0765	0.1254	0.0493	0.066	0.0638	0.0631	0.0586	0.1083	0.0774	0.0822	0.0432	0.0802	0.0257	0.0613	0.0368	0.0403	0.1046	0.0821
0.0375	0.1078	0.0535	0.044	0.3916	0.1324	0.0928	0.0687	0.0926	0.4798	0.0978	0.1368	0.1453	0.1262	0.1699	0.1174	0.0835	0.1237	0.1178	0.0693	0.8548	0.1494	0.4482	0.1938	0.1567	0.1493	0.1887	0.0732	0.0863	0.1524	0.0955	0.1392	0.1203	0.0976	0.0947	0.1236	0.2219	0.1015	0.1248
0.0793	0.1152	0.0506	0.0596	0.0653	0.1099	0.0966	0.1105	0.0865	0.0912	0.0921	0.1394	0.1131	0.1143	0.1105	0.1307	0.1003	0.1239	0.1305	0.0765	0.1494	0.8368	0.1279	0.1694	0.0963	0.1379	0.1792	0.0158	0.1152	0.7185	0.1261	0.1169	0.1902	0.1015	0.1043	0.1381	0.1182	0.0967	0.1093
0.0349	0.1058	0.0383	0.0768	0.3713	0.1224	0.1012	0.0484	0.1362	0.3817	0.0946	0.0998	0.1075	0.1145	0.1368	0.0806	0.0837	0.1041	0.0837	0.1254	0.4482	0.1279	0.8391	0.1412	0.1277	0.0912	0.1522	0.0561	0.0758	0.1219	0.1442	0.1153	0.0975	0.0865	0.0757	0.1013	0.1843	0.0965	0.0923
0.0922	0.126	0.0685	0.0863	0.1468	0.1787	0.0927	0.1184	0.1249	0.196	0.1383	0.0944	0.0852	0.1201	0.1773	0.0755	0.1417	0.0825	0.1023	0.0493	0.1938	0.1694	0.1412	0.8906	0.2	0.13	0.4569	0.1044	0.1588	0.1587	0.1247	0.1698	0.0932	0.1591	0.1431	0.1426	0.1542	0.144	0.0819
0.0871	0.1022	0.068	0.049	0.1515	0.4319	0.0678	0.1562	0.0655	0.1456	0.1304	0.132	0.0746	0.1202	0.6002	0.083	0.3433	0.0958	0.0997	0.066	0.1567	0.0963	0.1277	0.2	0.8619	0.1105	0.3809	0.1063	0.3978	0.0988	0.1044	0.114	0.1341	0.1133	0.3509	0.0936	0.1369	0.132	0.058
0.0676	0.1671	0.0805	0.1089	0.1271	0.0913	0.1531	0.0998	0.149	0.1239	0.1261	0.1596	0.1512	0.1308	0.1426	0.0975	0.1026	0.098	0.1482	0.0638	0.1493	0.1379	0.0912	0.13	0.1105	0.8464	0.121	0.1124	0.1316	0.1142	0.1695	0.1446	0.1033	0.1412	0.1031	0.1966	0.2152	0.0987	0.1105
0.1076	0.0879	0.0735	0.0724	0.1713	0.3362	0.0909	0.1151	0.0986	0.1622	0.1712	0.1058	0.0754	0.144	0.3579	0.0919	0.113	0.1148	0.1392	0.0631	0.1887	0.1792	0.1522	0.4569	0.3809	0.121	0.857	0.1065	0.1712	0.1833	0.1369	0.146	0.1447	0.1432	0.1012	0.1326	0.1547	0.1128	0.0994
0.0836	0.0738	0.1305	0.0809	0.0909	0.0862	0.09	0.0822	0.0991	0.1009	0.109	0.1078	0.108	0.0603	0.1023	0.0779	0.0502	0.1361	0.0443	0.0586	0.0732	0.0158	0.0561	0.1044	0.1063	0.1124	0.1065	0.8477	0.0959	0.0166	0.0454	0.0921	0.0452	0.1094	0.0504	0.1205	0.0839	0.03	0.0391
0.1495	0.1768	0.082	0.0828	0.0846	0.1874	0.0919	0.1791	0.0804	0.0855	0.1807	0.1301	0.1165	0.0956	0.2742	0.0708	0.3542	0.1488	0.1566	0.1083	0.0863	0.1152	0.0758	0.1588	0.3978	0.1316	0.1712	0.0959	0.8599	0.1213	0.0844	0.1107	0.2166	0.1169	0.3417	0.0745	0.1046	0.1376	0.0942
0.0681	0.1212	0.0529	0.0617	0.0659	0.1108	0.1065	0.1128	0.0823	0.0932	0.097	0.1214	0.1109	0.1217	0.1091	0.1365	0.1017	0.1316	0.1304	0.0774	0.1524	0.7185	0.1219	0.1587	0.0988	0.1142	0.1833	0.0166	0.1213	0.8429	0.1028	0.1184	0.2007	0.1256	0.1059	0.122	0.113	0.1014	0.0946
0.0745	0.1568	0.0504	0.0972	0.1018	0.1065	0.2012	0.067	0.1303	0.1358	0.1086	0.1794	0.066	0.0957	0.0926	0.0604	0.063	0.0651	0.1138	0.0822	0.0955	0.1261	0.1442	0.1247	0.1044	0.1695	0.1369	0.0454	0.0844	0.1028	0.849	0.1296	0.0866	0.1405	0.0647	0.1511	0.1845	0.0764	0.0581
0.0785	0.1527	0.1026	0.0618	0.0831	0.1732	0.1542	0.1261	0.1626	0.1559	0.1115	0.1018	0.1001	0.1632	0.115	0.1086	0.0751	0.1001	0.1247	0.0432	0.1392	0.1169	0.1153	0.1698	0.114	0.1446	0.146	0.0921	0.1107	0.1184	0.1296	0.8499	0.1364	0.3059	0.0631	0.2531	0.2731	0.1564	0.1074
0.1349	0.2343	0.0709	0.0656	0.0567	0.1023	0.1883	0.104	0.1074	0.0707	0.147	0.1099	0.2212	0.1482	0.1783	0.1172	0.2022	0.2073	0.2632	0.0802	0.1203	0.1902	0.0975	0.0932	0.1341	0.1033	0.1447	0.0452	0.2166	0.2007	0.0866	0.1364	0.8502	0.0999	0.2157	0.1091	0.1167	0.1773	0.112
0.0582	0.1487	0.0815	0.1079	0.0953	0.145	0.1493	0.0969	0.1994	0.1703	0.15	0.1212	0.0821	0.4459	0.106	0.1161	0.0802	0.1106	0.1334	0.0257	0.0976	0.1015	0.0865	0.1591	0.1133	0.1412	0.1432	0.1094	0.1169	0.1256	0.1405	0.3059	0.0999	0.8436	0.0673	0.5838	0.3241	0.1697	0.0838
0.1751	0.1536	0.0644	0.061	0.1135	0.1245	0.05	0.1549	0.05	0.0775	0.1377	0.0997	0.1901	0.0867	0.2608	0.0675	0.6786	0.1808	0.1605	0.0613	0.0947	0.1043	0.0757	0.1431	0.3509	0.1031	0.1012	0.0504	0.3417	0.1059	0.0647	0.0631	0.2157	0.0673	0.8648	0.0572	0.0744	0.1224	0.0512
0.0679	0.1682	0.1116	0.0867	0.096	0.11	0.1861	0.1301	0.1972	0.1316	0.1308	0.1071	0.0696	0.3123	0.0945	0.0919	0.0573	0.096	0.1182	0.0368	0.1236	0.1381	0.1013	0.1426	0.0936	0.1966	0.1326	0.1205	0.0745	0.122	0.1511	0.2531	0.1091	0.5838	0.0572	0.8493	0.2644	0.1525	0.0548
0.0518	0.1572	0.0839	0.0641	0.1885	0.1565	0.1648	0.085	0.1597	0.2038	0.134	0.1417	0.109	0.2552	0.1939	0.1229	0.0872	0.131	0.1201	0.0403	0.2219	0.1182	0.1843	0.1542	0.1369	0.2152	0.1547	0.0839	0.1046	0.113	0.1845	0.2731	0.1167	0.3241	0.0744	0.2644	0.8342	0.1361	0.1
0.0424	0.1459	0.0651	0.0564	0.1003	0.0737	0.1053	0.091	0.3121	0.1517	0.168	0.0794	0.121	0.1843	0.12	0.1613	0.1216	0.1048	0.1672	0.1046	0.1015	0.0967	0.0965	0.144	0.132	0.0987	0.1128	0.03	0.1376	0.1014	0.0764	0.1564	0.1773	0.1697	0.1224	0.1525	0.1361	0.8418	0.0898
0.058	0.0738	0.0786	0.036	0.1145	0.0814	0.1046	0.0441	0.074	0.132	0.104	0.1161	0.0933	0.1593	0.0787	0.0641	0.0632	0.0738	0.1218	0.0821	0.1248	0.1093	0.0923	0.0819	0.058	0.1105	0.0994	0.0391	0.0942	0.0946	0.0581	0.1074	0.112	0.0838	0.0512	0.0548	0.1	0.0898	0.8375
