# Supplementary material for: Neighborhood-based inference and restricted Boltzmann machine for small molecule-miRNA associations prediction
Source: PeerJ. 2023 Aug 24;11:e15889. doi: 10.7717/peerj.15889 (PMC10460564; doi:10.7717/peerj.15889)
Supplement: Supplemental Information 1 [file peerj-11-15889-s001.zip › Supplementary material/Code/Dataset2/39_286_five_fold/结果备份/five_fold_ensemble1.xlsx]

## Sheet: Sheet1
1402	284	11	325	5686	557	964	1137	5053	374	1783	3343	3409	1560	20	869	380	871	2591	1839	656	1590	968	750	613	138	1422	1120	194	494	929	1334	3578	1181	2111	122	779	3297	3057	424	1467	57	2028	6804	4729	9124	254	413	373	1347
96	178	5318	44	2202	1006	1602	8	2486	157	2319	138	3837	511	50	64	1601	1772	235	11	1182	75	18	594	128	2468	207	1242	984	3131	2015	1459	715	3323	2625	2584	92	731	442	212	17	1513	373	3266	18	2229	117	327	1563	63
1470	234	2340	2024	1424	97	135	431	147	758	119	1290	321	720	376	143	1	957	1364	1826	1574	9471	2109	8782	1788	262	1073	9857	2081	2011	1725	97	270	44	2581	662	568	1492	58	411	809	2217	2766	269	1	411	317	1	1138	3142
[truncated: 614 more columns]
