# Supplementary material for: Neighborhood-based inference and restricted Boltzmann machine for small molecule-miRNA associations prediction
Source: PeerJ. 2023 Aug 24;11:e15889. doi: 10.7717/peerj.15889 (PMC10460564; doi:10.7717/peerj.15889)
Supplement: Supplemental Information 1 [file peerj-11-15889-s001.zip › Supplementary material/Code/Dataset2/39_286_five_fold/结果备份/five_fold_ensemble2.xlsx]

## Sheet: Sheet1
1275	247	11	298	5987	481	1139	987	5215	356	1635	3292	3266	1411	36	752	300	614	2626	1523	786	1294	588	750	520	59	1482	974	187	431	666	1407	3435	1047	2157	106	831	2856	3327	366	1185	62	2116	7126	4627	8782	201	480	372	1575
72	155	5529	63	2116	836	1606	13	2475	132	2365	107	3985	451	33	89	1472	1888	291	16	1092	88	8	584	80	2575	174	617	1156	2951	2235	1354	662	3385	2460	2622	128	722	389	198	18	1425	452	2800	8	1994	129	304	1645	72
1411	125	1982	2112	1789	111	154	418	163	585	83	1097	282	477	322	120	1	720	1462	1807	1378	9593	1680	8719	1806	258	764	9892	2258	1626	1813	67	174	31	2562	871	705	1342	46	376	935	2088	2464	179	1	421	353	1	1044	3412
[truncated: 614 more columns]
