# Supplementary material for: Neighborhood-based inference and restricted Boltzmann machine for small molecule-miRNA associations prediction
Source: PeerJ. 2023 Aug 24;11:e15889. doi: 10.7717/peerj.15889 (PMC10460564; doi:10.7717/peerj.15889)
Supplement: Supplemental Information 2 [file peerj-11-15889-s002.zip]

Archive with 17 entries (14 files):
- Datasets/
- Datasets/Dataset1/
- Datasets/Dataset1/adj.txt
- Datasets/Dataset1/miRNA number.xlsx
- Datasets/Dataset1/miRNA smility maritx.xlsx
- Datasets/Dataset1/SM miRNA digital association.xlsx
- Datasets/Dataset1/SM number.xlsx
- Datasets/Dataset1/SM similarity matrix.xlsx
- Datasets/Dataset1/SM-miRNA associations.xls
- Datasets/Dataset2/
- Datasets/Dataset2/adj.txt
- Datasets/Dataset2/miRNA digital number2.xls
- Datasets/Dataset2/miRNA similarity matrix2.xlsx
- Datasets/Dataset2/SM digital muber2.xls
- Datasets/Dataset2/SM miRNA digital association 2.xlsx
- Datasets/Dataset2/SM similarity matrix2.xlsx
- Datasets/Dataset2/SM-miRNA association.xls
