# Supplementary material for: Neighborhood-based inference and restricted Boltzmann machine for small molecule-miRNA associations prediction
Source: PeerJ. 2023 Aug 24;11:e15889. doi: 10.7717/peerj.15889 (PMC10460564; doi:10.7717/peerj.15889)
Supplement: Supplemental Information 2 [file peerj-11-15889-s002.zip › Datasets/Dataset1/miRNA number.xlsx]

## Sheet: Sheet1
hsa-let-7a-1	1
hsa-let-7a-2	2
hsa-let-7a-3	3
hsa-let-7b	4
hsa-let-7c	5
hsa-let-7d	6
hsa-let-7e	7
hsa-let-7f-1	8
hsa-let-7g	9
hsa-let-7i	10
hsa-mir-1-1	11
hsa-mir-1-2	12
hsa-mir-100	13
hsa-mir-101-1	14
hsa-mir-101-2	15
hsa-mir-103a-1	16
hsa-mir-103a-2	17
hsa-mir-106a	18
hsa-mir-106b	19
hsa-mir-107	20
hsa-mir-10a	21
hsa-mir-10b	22
hsa-mir-1179	23
hsa-mir-1180	24
hsa-mir-1181	25
hsa-mir-1183	26
hsa-mir-1184-1	27
hsa-mir-1202	28
hsa-mir-1207	29
hsa-mir-122	30
hsa-mir-1224	31
hsa-mir-1226	32
hsa-mir-1227	33
hsa-mir-1228	34
hsa-mir-1229	35
hsa-mir-1231	36
hsa-mir-1233-1	37
hsa-mir-1233-2	38
hsa-mir-1234	39
hsa-mir-1236	40
hsa-mir-124-1	41
hsa-mir-124-2	42
hsa-mir-124-3	43
hsa-mir-1245a	44
hsa-mir-1245b	45
hsa-mir-1246	46
hsa-mir-1247	47
hsa-mir-1249	48
hsa-mir-1254-1	49
hsa-mir-1256	50
hsa-mir-1258	51
hsa-mir-125a	52
hsa-mir-125b-1	53
hsa-mir-125b-2	54
hsa-mir-126	55
hsa-mir-1260a	56
hsa-mir-1266	57
hsa-mir-127	58
hsa-mir-1271	59
hsa-mir-1273a	60
hsa-mir-1273c	61
hsa-mir-1273d	62
hsa-mir-1273e	63
hsa-mir-1273f	64
hsa-mir-1273g	65
hsa-mir-1275	66
hsa-mir-128-1	67
hsa-mir-128-2	68
hsa-mir-1285-1	69
hsa-mir-1285-2	70
hsa-mir-1286	71
hsa-mir-129-1	72
hsa-mir-129-2	73
hsa-mir-1290	74
hsa-mir-1293	75
hsa-mir-1296	76
hsa-mir-1299	77
hsa-mir-1301	78
hsa-mir-1302-1	79
hsa-mir-1302-2	80
hsa-mir-1302-3	81
hsa-mir-1302-4	82
hsa-mir-1302-5	83
hsa-mir-1302-6	84
hsa-mir-1302-7	85
hsa-mir-1302-8	86
hsa-mir-1302-9	87
hsa-mir-1302-10	88
hsa-mir-1302-11	89
hsa-mir-1303	90
hsa-mir-1305	91
hsa-mir-1307	92
hsa-mir-130a	93
hsa-mir-130b	94
hsa-mir-132	95
hsa-mir-1322	96
hsa-mir-1323	97
hsa-mir-133a-1	98
hsa-mir-133a-2	99
hsa-mir-133b	100
hsa-mir-134	101
hsa-mir-135a-1	102
hsa-mir-135b	103
hsa-mir-136	104
hsa-mir-137	105
hsa-mir-138-1	106
hsa-mir-138-2	107
hsa-mir-139	108
hsa-mir-140	109
hsa-mir-141	110
hsa-mir-142	111
hsa-mir-143	112
hsa-mir-144	113
hsa-mir-145	114
hsa-mir-146a	115
hsa-mir-1469	116
hsa-mir-146b	117
hsa-mir-147a	118
hsa-mir-147b	119
hsa-mir-148a	120
hsa-mir-148b	121
hsa-mir-149	122
hsa-mir-15a	123
hsa-mir-150	124
hsa-mir-151a	125
hsa-mir-152	126
hsa-mir-153-1	127
hsa-mir-153-2	128
hsa-mir-154	129
hsa-mir-155	130
hsa-mir-15b	131
hsa-mir-16-1	132
hsa-mir-16-2	133
hsa-mir-17	134
hsa-mir-18a	135
hsa-mir-181a-1	136
hsa-mir-181a-2	137
hsa-mir-181b-1	138
hsa-mir-181b-2	139
hsa-mir-181c	140
hsa-mir-181d	141
hsa-mir-182	142
hsa-mir-1827	143
hsa-mir-183	144
hsa-mir-184	145
hsa-mir-185	146
hsa-mir-186	147
hsa-mir-187	148
hsa-mir-188	149
hsa-mir-24-1	150
hsa-mir-18b	151
hsa-mir-190a	152
hsa-mir-1909	153
hsa-mir-191	154
hsa-mir-1915	155
hsa-mir-192	156
hsa-mir-193a	157
hsa-mir-193b	158
hsa-mir-194-1	159
hsa-mir-194-2	160
hsa-mir-195	161
hsa-mir-196a-1	162
hsa-mir-196a-2	163
hsa-mir-196b	164
hsa-mir-197	165
hsa-mir-1972-1	166
hsa-mir-1972-2	167
hsa-mir-198	168
hsa-mir-199a-1	169
hsa-mir-199a-2	170
hsa-mir-199b	171
hsa-mir-19a	172
hsa-mir-19b-1	173
hsa-mir-19b-2	174
hsa-mir-20a	175
hsa-mir-200a	176
hsa-mir-200b	177
hsa-mir-200c	178
hsa-mir-202	179
hsa-mir-203a	180
hsa-mir-204	181
hsa-mir-205	182
hsa-mir-206	183
hsa-mir-208a	184
hsa-mir-208b	185
hsa-mir-20b	186
hsa-mir-21	187
hsa-mir-210	188
hsa-mir-211	189
hsa-mir-2110	190
hsa-mir-212	191
hsa-mir-214	192
hsa-mir-215	193
hsa-mir-216a	194
hsa-mir-216b	195
hsa-mir-217	196
hsa-mir-218-1	197
hsa-mir-218-2	198
hsa-mir-219-1	199
hsa-mir-219-2	200
hsa-mir-22	201
hsa-mir-221	202
hsa-mir-222	203
hsa-mir-223	204
hsa-mir-224	205
hsa-mir-2355	206
hsa-mir-23a	207
hsa-mir-23b	208
hsa-mir-24-2	209
hsa-mir-25	210
hsa-mir-26a-1	211
hsa-mir-26a-2	212
hsa-mir-26b	213
hsa-mir-27a	214
hsa-mir-27b	215
hsa-mir-28	216
hsa-mir-2861	217
hsa-mir-29a	218
hsa-mir-296	219
hsa-mir-297	220
hsa-mir-298	221
hsa-mir-299	222
hsa-mir-29b-1	223
hsa-mir-29b-2	224
hsa-mir-29c	225
hsa-mir-300	226
hsa-mir-301a	227
hsa-mir-301b	228
hsa-mir-302a	229
hsa-mir-302b	230
hsa-mir-302c	231
hsa-mir-302d	232
hsa-mir-302e	233
hsa-mir-302f	234
hsa-mir-30a	235
hsa-mir-30b	236
hsa-mir-30c-1	237
hsa-mir-30c-2	238
hsa-mir-30d	239
hsa-mir-30e	240
hsa-mir-31	241
hsa-mir-3151	242
hsa-mir-3163	243
hsa-mir-3179-1	244
hsa-mir-3179-2	245
hsa-mir-3179-3	246
hsa-mir-3186	247
hsa-mir-3196	248
hsa-mir-32	249
hsa-mir-320a	250
hsa-mir-320b-1	251
hsa-mir-320b-2	252
hsa-mir-320c-1	253
hsa-mir-320c-2	254
hsa-mir-320d-1	255
hsa-mir-320d-2	256
hsa-mir-320e	257
hsa-mir-323a	258
hsa-mir-323b	259
hsa-mir-324	260
hsa-mir-325	261
hsa-mir-326	262
hsa-mir-328	263
hsa-mir-329-1	264
hsa-mir-329-2	265
hsa-mir-33a	266
hsa-mir-330	267
hsa-mir-331	268
hsa-mir-335	269
hsa-mir-337	270
hsa-mir-338	271
hsa-mir-339	272
hsa-mir-33b	273
hsa-mir-34a	274
hsa-mir-340	275
hsa-mir-342	276
hsa-mir-345	277
hsa-mir-346	278
hsa-mir-34b	279
hsa-mir-34c	280
hsa-mir-361	281
hsa-mir-362	282
hsa-mir-363	283
hsa-mir-365a	284
hsa-mir-367	285
hsa-mir-369	286
hsa-mir-370	287
hsa-mir-371a	288
hsa-mir-372	289
hsa-mir-373	290
hsa-mir-374a	291
hsa-mir-374b	292
hsa-mir-375	293
hsa-mir-376a-1	294
hsa-mir-376a-2	295
hsa-mir-376b	296
hsa-mir-376c	297
hsa-mir-377	298
hsa-mir-378a	299
hsa-mir-379	300
hsa-mir-380	301
hsa-mir-381	302
hsa-mir-382	303
hsa-mir-383	304
hsa-mir-384	305
hsa-mir-409	306
hsa-mir-410	307
hsa-mir-411	308
hsa-mir-412	309
hsa-mir-421	310
hsa-mir-422a	311
hsa-mir-423	312
hsa-mir-424	313
hsa-mir-425	314
hsa-mir-4257	315
hsa-mir-429	316
hsa-mir-4306	317
hsa-mir-431	318
hsa-mir-432	319
hsa-mir-433	320
hsa-mir-448	321
hsa-mir-449a	322
hsa-mir-449b	323
hsa-mir-449c	324
hsa-mir-450a-1	325
hsa-mir-450a-2	326
hsa-mir-450b	327
hsa-mir-451a	328
hsa-mir-452	329
hsa-mir-454	330
hsa-mir-455	331
hsa-mir-4792	332
hsa-mir-483	333
hsa-mir-484	334
hsa-mir-485	335
hsa-mir-486	336
hsa-mir-487a	337
hsa-mir-487b	338
hsa-mir-488	339
hsa-mir-489	340
hsa-mir-490	341
hsa-mir-491	342
hsa-mir-492	343
hsa-mir-493	344
hsa-mir-494	345
hsa-mir-495	346
hsa-mir-496	347
hsa-mir-497	348
hsa-mir-498	349
hsa-mir-499a	350
hsa-mir-500a	351
hsa-mir-501	352
hsa-mir-502	353
hsa-mir-503	354
hsa-mir-504	355
hsa-mir-505	356
hsa-mir-506	357
hsa-mir-507	358
hsa-mir-508	359
hsa-mir-509-1	360
hsa-mir-510	361
hsa-mir-511-1	362
hsa-mir-511-2	363
hsa-mir-512-1	364
hsa-mir-512-2	365
hsa-mir-513a-1	366
hsa-mir-513a-2	367
hsa-mir-513b	368
hsa-mir-513c	369
hsa-mir-514a-1	370
hsa-mir-514a-2	371
hsa-mir-515-1	372
hsa-mir-515-2	373
hsa-mir-516a-1	374
hsa-mir-516a-2	375
hsa-mir-516b-1	376
hsa-mir-516b-2	377
hsa-mir-517a	378
hsa-mir-517b	379
hsa-mir-517c	380
hsa-mir-518a-1	381
hsa-mir-518a-2	382
hsa-mir-518c	383
hsa-mir-518d	384
hsa-mir-518e	385
hsa-mir-518f	386
hsa-mir-519a-1	387
hsa-mir-519a-2	388
hsa-mir-519b	389
hsa-mir-519c	390
hsa-mir-519d	391
hsa-mir-519e	392
hsa-mir-520a	393
hsa-mir-520b	394
hsa-mir-520c	395
hsa-mir-520d	396
hsa-mir-520e	397
hsa-mir-520f	398
hsa-mir-520g	399
hsa-mir-520h	400
hsa-mir-521-1	401
hsa-mir-521-2	402
hsa-mir-522	403
hsa-mir-524	404
hsa-mir-525	405
hsa-mir-526a-1	406
hsa-mir-526a-2	407
hsa-mir-526b	408
hsa-mir-527	409
hsa-mir-532	410
hsa-mir-539	411
hsa-mir-542	412
hsa-mir-543	413
hsa-mir-544a	414
hsa-mir-544b	415
hsa-mir-545	416
hsa-mir-548a-1	417
hsa-mir-548a-2	418
hsa-mir-548a-3	419
hsa-mir-548b	420
hsa-mir-548c	421
hsa-mir-548d-1	422
hsa-mir-548d-2	423
hsa-mir-548o	424
hsa-mir-550a-1	425
hsa-mir-550a-2	426
hsa-mir-551a	427
hsa-mir-552	428
hsa-mir-557	429
hsa-mir-561	430
hsa-mir-663a	431
hsa-mir-564	432
hsa-mir-566	433
hsa-mir-567	434
hsa-mir-569	435
hsa-mir-570	436
hsa-mir-571	437
hsa-mir-572	438
hsa-mir-574	439
hsa-mir-575	440
hsa-mir-576	441
hsa-mir-577	442
hsa-mir-582	443
hsa-mir-583	444
hsa-mir-584	445
hsa-mir-589	446
hsa-mir-590	447
hsa-mir-591	448
hsa-mir-592	449
hsa-mir-593	450
hsa-mir-595	451
hsa-mir-596	452
hsa-mir-598	453
hsa-mir-599	454
hsa-mir-600	455
hsa-mir-601	456
hsa-mir-602	457
hsa-mir-603	458
hsa-mir-605	459
hsa-mir-608	460
hsa-mir-610	461
hsa-mir-611	462
hsa-mir-612	463
hsa-mir-614	464
hsa-mir-615	465
hsa-mir-616	466
hsa-mir-617	467
hsa-mir-619	468
hsa-mir-621	469
hsa-mir-622	470
hsa-mir-624	471
hsa-mir-625	472
hsa-mir-627	473
hsa-mir-628	474
hsa-mir-629	475
hsa-mir-630	476
hsa-mir-632	477
hsa-mir-633	478
hsa-mir-634	479
hsa-mir-635	480
hsa-mir-636	481
hsa-mir-637	482
hsa-mir-638	483
hsa-mir-640	484
hsa-mir-642a	485
hsa-mir-646	486
hsa-mir-647	487
hsa-mir-648	488
hsa-mir-650	489
hsa-mir-652	490
hsa-mir-654	491
hsa-mir-655	492
hsa-mir-657	493
hsa-mir-658	494
hsa-mir-659	495
hsa-mir-660	496
hsa-mir-661	497
hsa-mir-662	498
hsa-mir-664a	499
hsa-mir-671	500
hsa-mir-675	501
hsa-mir-7-1	502
hsa-mir-7-2	503
hsa-mir-7-3	504
hsa-mir-708	505
hsa-mir-711	506
hsa-mir-718	507
hsa-mir-744	508
hsa-mir-758	509
hsa-mir-760	510
hsa-mir-765	511
hsa-mir-766	512
hsa-mir-767	513
hsa-mir-769	514
hsa-mir-802	515
hsa-mir-873	516
hsa-mir-874	517
hsa-mir-885	518
hsa-mir-9-1	519
hsa-mir-9-2	520
hsa-mir-9-3	521
hsa-mir-92a-1	522
hsa-mir-92a-2	523
hsa-mir-922	524
hsa-mir-92b	525
hsa-mir-93	526
hsa-mir-933	527
hsa-mir-935	528
hsa-mir-938	529
hsa-mir-941-1	530
hsa-mir-941-2	531
hsa-mir-941-3	532
hsa-mir-941-4	533
hsa-mir-942	534
hsa-mir-944	535
hsa-mir-95	536
hsa-mir-96	537
hsa-mir-98	538
hsa-mir-99a	539
hsa-mir-99b	540
hsa-mir-219-a	541
