# Supplementary material for: Neighborhood-based inference and restricted Boltzmann machine for small molecule-miRNA associations prediction
Source: PeerJ. 2023 Aug 24;11:e15889. doi: 10.7717/peerj.15889 (PMC10460564; doi:10.7717/peerj.15889)
Supplement: Supplemental Information 2 [file peerj-11-15889-s002.zip › Datasets/Dataset1/SM number.xlsx]

## Sheet: Sheet1
CID:137	1
CID:237	2
CID:338	3
CID:444	4
CID:564	5
CID:681	6
CID:702	7
CID:772	8
CID:1046	9
CID:1125	10
CID:1676	11
CID:1775	12
CID:1935	13
CID:1978	14
CID:1983	15
CID:1986	16
CID:1989	17
CID:1990	18
CID:2022	19
CID:2082	20
CID:2083	21
CID:2088	22
CID:2092	23
CID:2094	24
CID:2119	25
CID:2131	26
CID:2140	27
CID:2141	28
CID:2145	29
CID:2153	30
CID:2157	31
CID:2159	32
CID:2160	33
CID:2161	34
CID:2162	35
CID:2165	36
CID:2170	37
CID:2179	38
CID:2187	39
CID:2197	40
CID:2206	41
CID:2216	42
CID:2218	43
CID:2244	44
CID:2249	45
CID:2265	46
CID:2266	47
CID:2267	48
CID:2284	49
CID:2315	50
CID:2337	51
CID:2342	52
CID:2343	53
CID:2350	54
CID:2351	55
CID:2369	56
CID:2370	57
CID:2372	58
CID:2375	59
CID:2378	60
CID:2381	61
CID:2405	62
CID:2431	63
CID:2435	64
CID:2444	65
CID:2471	66
CID:2474	67
CID:2477	68
CID:2478	69
CID:2484	70
CID:2519	71
CID:2520	72
CID:2541	73
CID:2554	74
CID:2564	75
CID:2578	76
CID:2581	77
CID:2583	78
CID:2585	79
CID:2662	80
CID:2678	81
CID:2719	82
CID:2720	83
CID:2725	84
CID:2726	85
CID:2727	86
CID:2732	87
CID:2733	88
CID:2749	89
CID:2754	90
CID:2756	91
CID:2762	92
CID:2764	93
CID:2771	94
CID:2783	95
CID:2795	96
CID:2796	97
CID:2801	98
CID:2803	99
CID:2812	100
CID:2818	101
CID:2893	102
CID:2895	103
CID:2905	104
CID:2910	105
CID:2911	106
CID:2913	107
CID:2955	108
CID:2966	109
CID:2968	110
CID:2973	111
CID:2995	112
CID:3019	113
CID:3025	114
CID:3033	115
CID:3038	116
CID:3042	117
CID:3052	118
CID:3055	119
CID:3059	120
CID:3100	121
CID:3103	122
CID:3105	123
CID:3108	124
CID:3114	125
CID:3117	126
CID:3121	127
CID:3151	128
CID:3152	129
CID:3157	130
CID:3162	131
CID:3168	132
CID:3180	133
CID:3182	134
CID:3198	135
CID:3202	136
CID:3219	137
CID:3226	138
CID:3229	139
CID:3241	140
CID:3278	141
CID:3290	142
CID:3291	143
CID:3292	144
CID:3295	145
CID:3305	146
CID:3308	147
CID:3331	148
CID:3333	149
CID:3339	150
CID:3341	151
CID:3342	152
CID:3343	153
CID:3345	154
CID:3348	155
CID:3354	156
CID:3356	157
CID:3365	158
CID:3366	159
CID:3372	160
CID:3373	161
CID:3385	162
CID:3386	163
CID:3394	164
CID:3396	165
CID:3397	166
CID:3406	167
CID:3410	168
CID:3440	169
CID:3446	170
CID:3463	171
CID:3467	172
CID:3475	173
CID:3476	174
CID:3478	175
CID:3488	176
CID:3494	177
CID:3510	178
CID:3518	179
CID:3519	180
CID:3520	181
CID:3559	182
CID:3562	183
CID:3598	184
CID:3637	185
CID:3647	186
CID:3652	187
CID:3657	188
CID:3658	189
CID:3672	190
CID:3675	191
CID:3676	192
CID:3677	193
CID:3678	194
CID:3696	195
CID:3698	196
CID:3702	197
CID:3715	198
CID:3739	199
CID:3749	200
CID:3759	201
CID:3762	202
CID:3763	203
CID:3767	204
CID:3775	205
CID:3779	206
CID:3784	207
CID:3821	208
CID:3825	209
CID:3826	210
CID:3827	211
CID:3869	212
CID:3878	213
CID:3883	214
CID:3899	215
CID:3902	216
CID:3948	217
CID:3955	218
CID:3957	219
CID:3958	220
CID:3961	221
CID:3964	222
CID:4004	223
CID:4011	224
CID:4020	225
CID:4030	226
CID:4032	227
CID:4034	228
CID:4037	229
CID:4044	230
CID:4046	231
CID:4054	232
CID:4057	233
CID:4058	234
CID:4060	235
CID:4062	236
CID:4066	237
CID:4075	238
CID:4078	239
CID:4086	240
CID:4091	241
CID:4095	242
CID:4097	243
CID:4099	244
CID:4100	245
CID:4107	246
CID:4116	247
CID:4121	248
CID:4167	249
CID:4168	250
CID:4170	251
CID:4171	252
CID:4174	253
CID:4178	254
CID:4184	255
CID:4189	256
CID:4195	257
CID:4197	258
CID:4199	259
CID:4201	260
CID:4205	261
CID:4211	262
CID:4212	263
CID:4235	264
CID:4236	265
CID:4409	266
CID:4421	267
CID:4436	268
CID:4440	269
CID:4456	270
CID:4474	271
CID:4485	272
CID:4488	273
CID:4493	274
CID:4497	275
CID:4499	276
CID:4506	277
CID:4507	278
CID:4510	279
CID:4539	280
CID:4543	281
CID:4583	282
CID:4594	283
CID:4595	284
CID:4601	285
CID:4614	286
CID:4616	287
CID:4631	288
CID:4633	289
CID:4634	290
CID:4636	291
CID:4642	292
CID:4649	293
CID:4674	294
CID:4679	295
CID:4680	296
CID:4688	297
CID:4737	298
CID:4740	299
CID:4746	300
CID:4747	301
CID:4748	302
CID:4753	303
CID:4756	304
CID:4760	305
CID:4761	306
CID:4763	307
CID:4768	308
CID:4781	309
CID:4828	310
CID:4829	311
CID:4845	312
CID:4848	313
CID:4870	314
CID:4891	315
CID:4893	316
CID:4906	317
CID:4908	318
CID:4909	319
CID:4911	320
CID:4912	321
CID:4913	322
CID:4914	323
CID:4917	324
CID:4919	325
CID:4926	326
CID:4927	327
CID:4932	328
CID:4934	329
CID:4935	330
CID:4940	331
CID:4943	332
CID:4946	333
CID:4976	334
CID:4991	335
CID:4993	336
CID:5002	337
CID:5029	338
CID:5035	339
CID:5070	340
CID:5073	341
CID:5078	342
CID:5095	343
CID:5152	344
CID:5161	345
CID:5206	346
CID:5212	347
CID:5245	348
CID:5248	349
CID:5253	350
CID:5311	351
CID:5314	352
CID:5320	353
CID:5328	354
CID:5333	355
CID:5342	356
CID:5351	357
CID:5355	358
CID:5358	359
CID:5359	360
CID:5361	361
CID:5379	362
CID:5381	363
CID:5391	364
CID:5401	365
CID:5403	366
CID:5429	367
CID:5440	368
CID:5452	369
CID:5468	370
CID:5472	371
CID:5482	372
CID:5487	373
CID:5503	374
CID:5504	375
CID:5505	376
CID:5509	377
CID:5510	378
CID:5533	379
CID:5546	380
CID:5560	381
CID:5566	382
CID:5568	383
CID:5572	384
CID:5574	385
CID:5576	386
CID:5578	387
CID:5583	388
CID:5584	389
CID:5587	390
CID:5593	391
CID:5596	392
CID:5656	393
CID:5665	394
CID:5717	395
CID:5732	396
CID:5734	397
CID:5735	398
CID:5743	399
CID:5745	400
CID:5749	401
CID:5754	402
CID:5755	403
CID:5756	404
CID:5757	405
CID:5770	406
CID:5775	407
CID:5790	408
CID:5816	409
CID:5819	410
CID:5833	411
CID:5850	412
CID:5865	413
CID:5870	414
CID:5875	415
CID:5878	416
CID:5906	417
CID:5910	418
CID:5920	419
CID:5936	420
CID:5965	421
CID:5978	422
CID:5983	423
CID:5991	424
CID:5994	425
CID:5995	426
CID:6000	427
CID:6005	428
CID:6013	429
CID:6018	430
CID:6024	431
CID:6041	432
CID:6047	433
CID:6058	434
CID:6077	435
CID:6082	436
CID:6098	437
CID:6126	438
CID:6215	439
CID:6230	440
CID:6253	441
CID:6256	442
CID:6291	443
CID:6307	444
CID:6476	445
CID:6726	446
CID:6729	447
CID:6741	448
CID:6834	449
CID:6883	450
CID:7028	451
CID:7099	452
CID:7638	453
CID:7699	454
CID:7741	455
CID:8223	456
CID:8226	457
CID:8271	458
CID:8280	459
CID:8550	460
CID:8612	461
CID:8969	462
CID:9034	463
CID:9046	464
CID:9051	465
CID:9270	466
CID:9294	467
CID:9346	468
CID:9429	469
CID:9433	470
CID:9434	471
CID:9444	472
CID:9565	473
CID:9642	474
CID:9782	475
CID:9878	476
CID:10180	477
CID:10518	478
CID:10531	479
CID:10547	480
CID:10607	481
CID:10631	482
CID:10635	483
CID:10770	484
CID:10917	485
CID:11289	486
CID:11291	487
CID:12620	488
CID:13109	489
CID:13769	490
CID:14677	491
CID:15130	492
CID:15209	493
CID:16231	494
CID:16362	495
CID:16666	496
CID:16960	497
CID:17134	498
CID:19003	499
CID:19861	500
CID:20279	501
CID:20299	502
CID:21233	503
CID:23576	504
CID:23897	505
CID:23925	506
CID:23994	507
CID:24083	508
CID:24244	509
CID:25210	510
CID:25419	511
CID:26035	512
CID:26879	513
CID:26987	514
CID:28417	515
CID:28864	516
CID:30323	517
CID:30668	518
CID:30751	519
CID:31072	520
CID:31101	521
CID:31304	522
CID:31307	523
CID:31378	524
CID:31401	525
CID:31477	526
CID:31703	527
CID:32778	528
CID:33572	529
CID:33741	530
CID:33746	531
CID:33887	532
CID:34040	533
CID:34312	534
CID:34633	535
CID:34698	536
CID:36314	537
CID:36462	538
CID:36523	539
CID:36811	540
CID:37393	541
CID:37464	542
CID:37542	543
CID:37632	544
CID:37720	545
CID:38521	546
CID:38853	547
CID:38945	548
CID:39042	549
CID:39147	550
CID:39186	551
CID:39468	552
CID:39507	553
CID:39765	554
CID:40326	555
CID:40839	556
CID:40973	557
CID:41693	558
CID:41744	559
CID:41781	560
CID:41867	561
CID:42113	562
CID:42890	563
CID:43008	564
CID:43815	565
CID:44093	566
CID:44185	567
CID:47319	568
CID:47472	569
CID:47499	570
CID:47641	571
CID:48175	572
CID:50192	573
CID:50294	574
CID:50599	575
CID:51081	576
CID:51634	577
CID:52195	578
CID:52421	579
CID:53232	580
CID:53708	581
CID:54385	582
CID:54575	583
CID:54687	584
CID:54746	585
CID:54766	586
CID:54841	587
CID:54892	588
CID:55245	589
CID:55283	590
CID:55891	591
CID:56339	592
CID:56959	593
CID:57363	594
CID:57469	595
CID:57697	596
CID:59768	597
CID:60164	598
CID:60169	599
CID:60198	600
CID:60464	601
CID:60490	602
CID:60648	603
CID:60654	604
CID:60700	605
CID:60726	606
CID:60750	607
CID:60753	608
CID:60787	609
CID:60789	610
CID:60795	611
CID:60815	612
CID:60823	613
CID:60835	614
CID:60838	615
CID:60843	616
CID:60846	617
CID:60852	618
CID:60854	619
CID:60855	620
CID:60919	621
CID:60921	622
CID:60937	623
CID:60947	624
CID:60953	625
CID:60961	626
CID:61635	627
CID:62867	628
CID:62886	629
CID:62959	630
CID:65028	631
CID:65513	632
CID:65833	633
CID:65856	634
CID:65863	635
CID:65866	636
CID:65981	637
CID:65999	638
CID:68617	639
CID:68723	640
CID:68740	641
CID:68844	642
CID:68873	643
CID:71158	644
CID:71301	645
CID:71329	646
CID:71364	647
CID:71371	648
CID:71384	649
CID:71398	650
CID:71616	651
CID:72081	652
CID:72281	653
CID:72287	654
CID:74989	655
CID:77991	656
CID:77992	657
CID:77993	658
CID:77999	659
CID:82146	660
CID:82153	661
CID:91270	662
CID:91610	663
CID:92253	664
CID:104758	665
CID:104850	666
CID:104865	667
CID:107807	668
CID:108143	669
CID:110634	670
CID:110635	671
CID:115100	672
CID:115237	673
CID:115355	674
CID:119031	675
CID:119182	676
CID:123606	677
CID:123619	678
CID:123631	679
CID:124087	680
CID:126941	681
CID:129211	682
CID:132706	683
CID:146570	684
CID:147912	685
CID:148124	686
CID:148192	687
CID:148211	688
CID:149096	689
CID:150311	690
CID:151166	691
CID:151171	692
CID:152946	693
CID:152951	694
CID:156419	695
CID:157922	696
CID:176870	697
CID:208902	698
CID:208908	699
CID:216239	700
CID:216326	701
CID:216457	702
CID:235905	703
CID:247839	704
CID:287180	705
CID:439213	706
CID:439260	707
CID:439501	708
CID:439693	709
CID:440473	710
CID:441074	711
CID:441140	712
CID:441184	713
CID:441207	714
CID:441233	715
CID:441278	716
CID:441281	717
CID:441289	718
CID:441290	719
CID:441314	720
CID:441341	721
CID:441350	722
CID:441383	723
CID:443884	724
CID:443940	725
CID:443958	726
CID:443980	727
CID:444007	728
CID:444020	729
CID:444031	730
CID:444033	731
CID:444036	732
CID:445154	733
CID:446220	734
CID:446541	735
CID:448537	736
CID:451668	737
CID:656652	738
CID:656719	739
CID:657298	740
CID:667490	741
CID:688561	742
CID:908828	743
CID:941361	744
CID:941651	745
CID:969472	746
CID:1349907	747
CID:1547484	748
CID:1548972	749
CID:1549008	750
CID:2733526	751
CID:3000715	752
CID:3001055	753
CID:3002977	754
CID:3005573	755
CID:3032285	756
CID:3033538	757
CID:3033621	758
CID:3033637	759
CID:3033825	760
CID:3034010	761
CID:3047758	762
CID:3052776	763
CID:3062316	764
CID:3083544	765
CID:3086654	766
CID:4369359	767
CID:5280360	768
CID:5280723	769
CID:5280954	770
CID:5280961	771
CID:5280962	772
CID:5281004	773
CID:5281040	774
CID:5281042	775
CID:5281071	776
CID:5281078	777
CID:5281081	778
CID:5281104	779
CID:5281106	780
CID:5282054	781
CID:5282226	782
CID:5282381	783
CID:5282411	784
CID:5282415	785
CID:5282443	786
CID:5284537	787
CID:5284592	788
CID:5284596	789
CID:5284604	790
CID:5284627	791
CID:5288826	792
CID:5310966	793
CID:5311027	794
CID:5311066	795
CID:5311067	796
CID:5311447	797
CID:5311507	798
CID:5312154	799
CID:5324346	800
CID:5329102	801
CID:5359268	802
CID:5359371	803
CID:5359476	804
CID:5360373	805
CID:5360515	806
CID:5361323	807
CID:5361463	808
CID:5362119	809
CID:5362124	810
CID:5362129	811
CID:5362391	812
CID:5381226	813
CID:5462340	814
CID:5484727	815
CID:5488548	816
CID:5493444	817
CID:5702063	818
CID:5702160	819
CID:6003770	820
CID:6178111	821
CID:6323490	822
CID:6420006	823
CID:6436135	824
CID:6436173	825
CID:6442177	826
CID:6443959	827
CID:6540478	828
CID:6915944	829
CID:6918523	830
CID:16682734	831
