# Supplementary material for: Neighborhood-based inference and restricted Boltzmann machine for small molecule-miRNA associations prediction
Source: PeerJ. 2023 Aug 24;11:e15889. doi: 10.7717/peerj.15889 (PMC10460564; doi:10.7717/peerj.15889)
Supplement: Supplemental Information 2 [file peerj-11-15889-s002.zip › Datasets/Dataset2/miRNA digital number2.xls]

## Sheet: SM-miRNA interactions
1	hsa-mir-200c
2	hsa-mir-124-1
3	hsa-mir-124-2
4	hsa-mir-124-3
5	hsa-mir-18a
6	hsa-mir-328
7	hsa-mir-125a
8	hsa-mir-181c
9	hsa-mir-21
10	hsa-mir-31
11	hsa-mir-374a
12	hsa-let-7a-1
13	hsa-let-7a-2
14	hsa-let-7a-3
15	hsa-let-7b
16	hsa-let-7i
17	hsa-mir-101-1
18	hsa-mir-101-2
19	hsa-mir-122
20	hsa-mir-125b-1
21	hsa-mir-125b-2
22	hsa-mir-126
23	hsa-mir-128-1
24	hsa-mir-128-2
25	hsa-mir-139
26	hsa-mir-143
27	hsa-mir-146a
28	hsa-mir-152
29	hsa-mir-16-1
30	hsa-mir-16-2
31	hsa-mir-181a-1
32	hsa-mir-181a-2
33	hsa-mir-181b-1
34	hsa-mir-181b-2
35	hsa-mir-190a
36	hsa-mir-193a
37	hsa-mir-193b
38	hsa-mir-199a-1
39	hsa-mir-199a-2
40	hsa-mir-199b
41	hsa-mir-205
42	hsa-mir-212
43	hsa-mir-23a
44	hsa-mir-26a-1
45	hsa-mir-26a-2
46	hsa-mir-29b-1
47	hsa-mir-29b-2
48	hsa-mir-29c
49	hsa-mir-30a
50	hsa-mir-30e
51	hsa-mir-7-1
52	hsa-mir-7-2
53	hsa-mir-7-3
54	hsa-mir-96
55	hsa-mir-99a
56	hsa-let-7d
57	hsa-let-7e
58	hsa-let-7f-1
59	hsa-let-7g
60	hsa-mir-106a
61	hsa-mir-106b
62	hsa-mir-10a
63	hsa-mir-1226
64	hsa-mir-1246
65	hsa-mir-1275
66	hsa-mir-1286
67	hsa-mir-132
68	hsa-mir-133a-1
69	hsa-mir-133a-2
70	hsa-mir-135b
71	hsa-mir-141
72	hsa-mir-147a
73	hsa-mir-149
74	hsa-mir-15a
75	hsa-mir-151a
76	hsa-mir-15b
77	hsa-mir-17
78	hsa-mir-182
79	hsa-mir-185
80	hsa-mir-24-1
81	hsa-mir-191
82	hsa-mir-1915
83	hsa-mir-197
84	hsa-mir-19a
85	hsa-mir-20a
86	hsa-mir-200b
87	hsa-mir-203a
88	hsa-mir-210
89	hsa-mir-222
90	hsa-mir-224
91	hsa-mir-23b
92	hsa-mir-24-2
93	hsa-mir-25
94	hsa-mir-26b
95	hsa-mir-27a
96	hsa-mir-27b
97	hsa-mir-29a
98	hsa-mir-302f
99	hsa-mir-320a
100	hsa-mir-320c-1
101	hsa-mir-320c-2
102	hsa-mir-320d-1
103	hsa-mir-320d-2
104	hsa-mir-342
105	hsa-mir-365a
106	hsa-mir-374b
107	hsa-mir-423
108	hsa-mir-454
109	hsa-mir-483
110	hsa-mir-486
111	hsa-mir-501
112	hsa-mir-519c
113	hsa-mir-663a
114	hsa-mir-574
115	hsa-mir-575
116	hsa-mir-617
117	hsa-mir-638
118	hsa-mir-671
119	hsa-mir-758
120	hsa-mir-766
121	hsa-mir-92a-1
122	hsa-mir-92a-2
123	hsa-mir-93
124	hsa-let-7c
125	hsa-mir-192
126	hsa-mir-324
127	hsa-mir-346
128	hsa-mir-1227
129	hsa-mir-127
130	hsa-mir-129-2
131	hsa-mir-134
132	hsa-mir-140
133	hsa-mir-155
134	hsa-mir-183
135	hsa-mir-206
136	hsa-mir-22
137	hsa-mir-299
138	hsa-mir-30c-1
139	hsa-mir-337
140	hsa-mir-34a
141	hsa-mir-345
142	hsa-mir-376a-1
143	hsa-mir-376a-2
144	hsa-mir-379
145	hsa-mir-381
146	hsa-mir-382
147	hsa-mir-383
148	hsa-mir-409
149	hsa-mir-425
150	hsa-mir-432
151	hsa-mir-450a-1
152	hsa-mir-450a-2
153	hsa-mir-487b
154	hsa-mir-502
155	hsa-mir-516a-1
156	hsa-mir-516a-2
157	hsa-mir-542
158	hsa-mir-548c
159	hsa-mir-593
160	hsa-mir-595
161	hsa-mir-629
162	hsa-mir-654
163	hsa-mir-660
164	hsa-mir-744
165	hsa-mir-760
166	hsa-mir-769
167	hsa-mir-9-1
168	hsa-mir-9-2
169	hsa-mir-9-3
170	hsa-mir-99b
171	hsa-mir-148a
172	hsa-mir-451a
173	hsa-mir-1-1
174	hsa-mir-1-2
175	hsa-mir-103a-1
176	hsa-mir-107
177	hsa-mir-10b
178	hsa-mir-200a
179	hsa-mir-211
180	hsa-mir-216a
181	hsa-mir-302b
182	hsa-mir-30b
183	hsa-mir-30c-2
184	hsa-mir-34b
185	hsa-mir-424
186	hsa-mir-506
187	hsa-mir-518c
188	hsa-mir-518d
189	hsa-mir-518e
190	hsa-mir-520d
191	hsa-mir-524
192	hsa-mir-526b
193	hsa-mir-98
194	hsa-mir-455
195	hsa-mir-500a
196	hsa-mir-650
197	hsa-mir-874
198	hsa-mir-1181
199	hsa-mir-135a-1
200	hsa-mir-145
201	hsa-mir-19b-1
202	hsa-mir-150
203	hsa-mir-194-1
204	hsa-mir-194-2
205	hsa-mir-221
206	hsa-mir-32
207	hsa-mir-375
208	hsa-mir-494
209	hsa-mir-498
210	hsa-mir-630
211	hsa-mir-516b-1
212	hsa-mir-516b-2
213	hsa-mir-550a-1
214	hsa-mir-550a-2
215	hsa-mir-181d
216	hsa-mir-302d
217	hsa-mir-513a-1
218	hsa-mir-513a-2
219	hsa-mir-552
220	hsa-mir-603
221	hsa-mir-34c
222	hsa-mir-449a
223	hsa-mir-449b
224	hsa-mir-520f
225	hsa-mir-514a-1
226	hsa-mir-514a-2
227	hsa-mir-100
228	hsa-mir-142
229	hsa-mir-431
230	hsa-mir-154
231	hsa-mir-186
232	hsa-mir-187
233	hsa-mir-202
234	hsa-mir-204
235	hsa-mir-217
236	hsa-mir-326
237	hsa-mir-329-1
238	hsa-mir-329-2
239	hsa-mir-330
240	hsa-mir-339
241	hsa-mir-372
242	hsa-mir-373
243	hsa-mir-412
244	hsa-mir-137
245	hsa-mir-371a
246	hsa-mir-515-1
247	hsa-mir-515-2
248	hsa-mir-1260a
249	hsa-mir-1290
250	hsa-mir-522
251	hsa-mir-548b
252	hsa-mir-664a
253	hsa-mir-130b
254	hsa-mir-138-1
255	hsa-mir-146b
256	hsa-mir-195
257	hsa-mir-196a-1
258	hsa-mir-196a-2
259	hsa-mir-20b
260	hsa-mir-218-2
261	hsa-mir-33a
262	hsa-mir-335
263	hsa-mir-361
264	hsa-mir-370
265	hsa-mir-422a
266	hsa-mir-488
267	hsa-mir-492
268	hsa-mir-493
269	hsa-mir-497
270	hsa-mir-518a-1
271	hsa-mir-526a-1
272	hsa-mir-551a
273	hsa-mir-608
274	hsa-mir-611
275	hsa-mir-621
276	hsa-mir-625
277	hsa-mir-642a
278	hsa-mir-657
279	hsa-mir-92b
280	hsa-mir-130a
281	hsa-mir-214
282	hsa-mir-28
283	hsa-mir-302c
284	hsa-mir-378a
285	hsa-mir-1469
286	hsa-mir-219-a
