# Supplementary material for: Neighborhood-based inference and restricted Boltzmann machine for small molecule-miRNA associations prediction
Source: PeerJ. 2023 Aug 24;11:e15889. doi: 10.7717/peerj.15889 (PMC10460564; doi:10.7717/peerj.15889)
Supplement: Supplemental Information 2 [file peerj-11-15889-s002.zip › Datasets/Dataset2/SM digital muber2.xls]

## Sheet: SM-miRNA interactions
1	CID:2578
2	CID:2995
3	CID:3117
4	CID:3121
5	CID:3229
6	CID:3385
7	CID:3386
8	CID:4091
9	CID:4095
10	CID:4212
11	CID:5073
12	CID:5311
13	CID:5743
14	CID:5757
15	CID:5790
16	CID:6013
17	CID:9444
18	CID:10635
19	CID:31101
20	CID:31401
21	CID:31703
22	CID:36314
23	CID:36462
24	CID:60700
25	CID:60750
26	CID:60823
27	CID:60838
28	CID:60852
29	CID:60953
30	CID:148124
31	CID:216239
32	CID:445154
33	CID:446220
34	CID:448537
35	CID:451668
36	CID:2733526
37	CID:5280961
38	CID:5288826
39	CID:5381226
